# Supplementary material for: Comparative Transcriptome Analyses during the Vegetative Cell Cycle in the Mono-Cellular Organism Pseudokeronopsis erythrina (Alveolata, Ciliophora)
Source: Microorganisms. 2020 Jan 12;8(1):108. doi: 10.3390/microorganisms8010108 (PMC7022673; doi:10.3390/microorganisms8010108)
Supplement: Supplementary file 1 [file microorganisms-08-00108-s001.zip]

Archive with 7 entries (7 files):
- microorganisms-642101-supplymentary/Table S1.pdf
- microorganisms-642101-supplymentary/Table S2.pdf
- microorganisms-642101-supplymentary/Table S3.xlsx
- microorganisms-642101-supplymentary/Table S4.xlsx
- microorganisms-642101-supplymentary/Table S5.xlsx
- microorganisms-642101-supplymentary/Table S6.xlsx
- microorganisms-642101-supplymentary/Table S7.xlsx
