# Supplementary material for: Comparative Transcriptome Analyses during the Vegetative Cell Cycle in the Mono-Cellular Organism Pseudokeronopsis erythrina (Alveolata, Ciliophora)
Source: Microorganisms. 2020 Jan 12;8(1):108. doi: 10.3390/microorganisms8010108 (PMC7022673; doi:10.3390/microorganisms8010108)
Supplement: Supplementary file 1 [file microorganisms-08-00108-s001.zip › microorganisms-642101-supplymentary/Table S3.xlsx]

## Sheet: Sheet1
gene	Peryt_D_normalize	Peryt_D_normalize	FoldChange	log2FoldChange	pval	padj	up/down	significant	NT_Description	NR_Description	PFAM_Description	eggNOG_Description	GO_biological_process	GO_molecular_function	GO_cellular_component	KO
c37490_g1	207868	8861.38	23.4577	4.55199	0.0011011	0.0212944	up	yes	O.granulifera gene for alpha-tubulin	Alpha tubulin,putative [Oxytricha trifallax]	Tubulin/FtsZ family, GTPase domain	.	GO:0007018|microtubule-based movement;GO:0051258|protein polymerization	GO:0005525|GTP binding;GO:0003924|GTPase activity;GO:0005198|structural molecule activity	GO:0005737|cytoplasm;GO:0005874|microtubule	.
c57810_g2	54.3553	2.52644	21.5146	4.42725	0.00135891	0.0237659	up	yes	.	Flap endonuclease 1-1 [Oxytricha trifallax]	XPG N-terminal domain	.	GO:0006281|DNA repair;GO:0006260|DNA replication;GO:0090305|nucleic acid phosphodiester bond hydrolysis	GO:0003677|DNA binding;GO:0004519|endonuclease activity;GO:0004527|exonuclease activity;GO:0046872|metal ion binding	GO:0005739|mitochondrion;GO:0005730|nucleolus;GO:0005654|nucleoplasm	K04799|FEN1, RAD2; flap endonuclease-1 [EC:3.-.-.-]
c26446_g1	5352.82	354.827	15.0857	3.91511	0.00690222	0.0480725	up	yes	.	60S ribosomal protein L27 [Oxytricha trifallax]	Ribosomal L27e protein family	.	GO:0006412|translation	GO:0003735|structural constituent of ribosome	GO:0005840|ribosome	.
c46247_g1	36.2961	2.21568	16.3815	4.034	0.00333183	0.0362762	up	yes	.	alpha telomere binding protein [Stylonychia lemnae]	Telomeric single stranded DNA binding POT1/CDC13	.	GO:0016233|telomere capping	GO:0003677|DNA binding	GO:0000784|nuclear chromosome, telomeric region	.
c50328_g1	8691.41	176.822	49.1534	5.61922	2.78e-05	0.00249459	up	yes	.	calciumdependent protein 4 [Stylonychia lemnae]	EF hand	.	.	GO:0005509|calcium ion binding	GO:0005737|cytoplasm;GO:0005856|cytoskeleton	.
c50377_g1	14.0298	403.457	0.034774	-4.84585	0.000465425	0.0134576	down	yes	Diophrys apoligothrix isolate A354 alpha-tubulin gene, partial cds; macronuclear	alpha-tubulin [Sterkiella cavicola]	.	.	GO:0007018|microtubule-based movement;GO:0051258|protein polymerization	GO:0005525|GTP binding;GO:0003924|GTPase activity;GO:0005198|structural molecule activity	GO:0005737|cytoplasm;GO:0005874|microtubule	.
c92539_g1	20332	69.9806	290.538	8.18259	1.78e-06	0.000403618	up	yes	S.lemnae histone H4 gene (clone H4g)	RecName: Full=Histone H4 [Sterkiella nova]	.	.	GO:0006334|nucleosome assembly	GO:0003677|DNA binding	GO:0000786|nucleosome;GO:0005634|nucleus	.
c12147_g1	106.596	6.72032	15.8618	3.98748	0.002731	0.0331279	up	yes	.	Acidic leucine-rich nuclear phosphoprotein 32 family member A [Oxytricha trifallax]	.	Histone H2A	GO:0006334|nucleosome assembly	GO:0003677|DNA binding	GO:0000786|nucleosome;GO:0005634|nucleus	.
c55177_g1	92.2866	6.72723	13.7184	3.77804	0.00436489	0.0403573	up	yes	Aedes aegypti AAEL012326-RA partial mRNA	RecName: Full=Calmodulin; Short=CaM [Stylonychia lemnae]	.	.	.	GO:0005509|calcium ion binding	.	.
c63352_g2	57.4112	4.79266	11.979	3.58243	0.000768059	0.0175863	up	yes	.	TTL domain containing protein [Oxytricha trifallax]	.	.	GO:0018094|protein polyglycylation	GO:0070735|protein-glycine ligase activity;GO:0004835|tubulin-tyrosine ligase activity	GO:0005929|cilium;GO:0035085|cilium axoneme;GO:0005737|cytoplasm;GO:0005856|cytoskeleton	K16608|TTLL3_8; tubulin monoglycylase TTLL3/8 [EC:6.3.2.-]
c63673_g1	69.3091	660.251	0.104974	-3.2519	0.00284991	0.0337809	down	yes	.	RecName: Full=Tubulin alpha-2 chain [Stylonychia lemnae]	.	.	GO:0007018|microtubule-based movement;GO:0051258|protein polymerization	GO:0005525|GTP binding;GO:0003924|GTPase activity;GO:0005198|structural molecule activity	GO:0005737|cytoplasm;GO:0005874|microtubule	.
c37752_g1	3046	134.615	22.6275	4.50001	0.000406713	0.0123996	up	yes	.	cox2 [Oxytricha trifallax]	.	.	GO:0022900|electron transport chain	GO:0005507|copper ion binding;GO:0004129|cytochrome-c oxidase activity	GO:0005743|mitochondrial inner membrane;GO:0070469|respiratory chain	.
c53760_g1	554.397	75.1515	7.37706	2.88305	0.00411736	0.0395742	up	yes	.	Caltractin, putative [Oxytricha trifallax]	.	.	.	GO:0005509|calcium ion binding	GO:0005737|cytoplasm;GO:0005856|cytoskeleton	.
c48643_g1	577.47	35.8142	16.1241	4.01114	0.00145649	0.0244237	up	yes	.	UNKNOWN [Stylonychia lemnae]	.	.	GO:0045039|protein import into mitochondrial inner membrane	.	GO:0042719|mitochondrial intermembrane space protein transporter complex	.
c56186_g1	7.47067	207.923	0.0359299	-4.79867	1.86e-05	0.00196629	down	yes	.	protozoan cyanobacterial globin family protein [Stylonychia lemnae]	.	.	.	GO:0020037|heme binding;GO:0005506|iron ion binding;GO:0019825|oxygen binding;GO:0005344|oxygen transporter activity	.	.
c51112_g2	1930.75	155.441	12.4211	3.63472	0.00394003	0.0389442	up	yes	PREDICTED: Chrysemys picta bellii cathepsin Z (CTSZ), mRNA	Papain family cysteine protease containing protein [Oxytricha trifallax]	Papain family cysteine protease	Cysteine protease	GO:0006508|proteolysis	GO:0008234|cysteine-type peptidase activity	GO:0005764|lysosome	K08568|CTSZ; cathepsin X [EC:3.4.18.1]
c55455_g1	764.933	4196.87	0.182263	-2.45591	0.00729511	0.0488964	down	yes	Paramecium tetraurelia hypothetical protein (GSPATT00004713001) partial mRNA	Glycylpeptide N-tetradecanoyltransferase [Oxytricha trifallax]	Myristoyl-CoA:protein N-myristoyltransferase, N-terminal domain	N-myristoyl transferase	GO:0010064|embryonic shoot morphogenesis;GO:0040007|growth;GO:0006499|N-terminal protein myristoylation	GO:0004379|glycylpeptide N-tetradecanoyltransferase activity	GO:0005829|cytosol;GO:0005840|ribosome	K00671|E2.3.1.97, NMT; glycylpeptide N-tetradecanoyltransferase [EC:2.3.1.97]
c61040_g1	356.085	21.4598	16.5932	4.05252	0.00431215	0.0401501	up	yes	Babesia bovis ATPase, AAA family protein (BBOV_III001380) mRNA, complete cds	ATPase family AAA domain-containing protein 3A [Oxytricha trifallax]	ATPase family associated with various cellular activities (AAA)	Predicted ATPase (AAA+ superfamily)	.	GO:0005524|ATP binding;GO:0017111|nucleoside-triphosphatase activity	GO:0016021|integral to membrane;GO:0005743|mitochondrial inner membrane;GO:0042645|mitochondrial nucleoid	K17681|ATAD3A_B; ATPase family AAA domain-containing protein 3A/B
c59260_g1	211.706	2232.54	0.0948275	-3.39855	0.00425218	0.0400207	down	yes	Eucidaris tribuloides catalase mRNA, partial cds	Catalase [Oxytricha trifallax]	Catalase	Catalase	GO:0042744|hydrogen peroxide catabolic process	GO:0004096|catalase activity;GO:0020037|heme binding;GO:0046872|metal ion binding	GO:0005737|cytoplasm	.
c63103_g1	73.6797	6.52043	11.2998	3.49823	0.00712832	0.0484634	up	yes	PREDICTED: Columba livia minichromosome maintenance complex component 3 (MCM3), partial mRNA	MCM2/3/5 family protein [Oxytricha trifallax]	MCM2/3/5 family	.	GO:0007049|cell cycle;GO:0006270|DNA replication initiation	GO:0005524|ATP binding;GO:0003677|DNA binding;GO:0004386|helicase activity	GO:0005634|nucleus	K02541|MCM3; DNA replication licensing factor MCM3 [EC:3.6.4.12]
c54016_g1	295.238	11.265	26.2086	4.71197	0.00236255	0.03092	up	yes	PREDICTED: Peromyscus maniculatus bairdii RAB3B, member RAS oncogene family (Rab3b), mRNA	Rab protein [Oxytricha trifallax]	ADP-ribosylation factor family	.	GO:0015031|protein transport;GO:0007264|small GTPase mediated signal transduction	GO:0005525|GTP binding	GO:0005886|plasma membrane	K07874|RAB1A; Ras-related protein Rab-1A
c55531_g1	37.1151	2.37923	15.5996	3.96344	0.00664128	0.047339	up	yes	.	Cation transport ATPase [Oxytricha trifallax]	E1-E2 ATPase	Cation transport ATPase	GO:0006754|ATP biosynthetic process	GO:0005524|ATP binding;GO:0005509|calcium ion binding;GO:0005388|calcium-transporting ATPase activity	GO:0031164|contractile vacuolar membrane;GO:0016021|integral to membrane;GO:0005886|plasma membrane	K01537|E3.6.3.8; Ca2+-transporting ATPase [EC:3.6.3.8]
c64573_g1	564.288	44.0232	12.818	3.6801	0.00351205	0.0370945	up	yes	.	Protein kinase domain containing protein [Oxytricha trifallax]	Protein kinase domain	Serine/threonine protein kinase	GO:0000078|cell shape checkpoint;GO:0000086|G2/M transition of mitotic cell cycle;GO:0046777|protein autophosphorylation;GO:0000135|septin checkpoint	GO:0005524|ATP binding;GO:0004672|protein kinase activity;GO:0004674|protein serine/threonine kinase activity	GO:0005935|cellular bud neck;GO:0005940|septin ring	K07198|PRKAA, AMPK; 5'-AMP-activated protein kinase, catalytic alpha subunit [EC:2.7.11.11]
c60809_g1	2.92237	44.3472	0.0658975	-3.92363	0.00521727	0.0435108	down	yes	.	RNA polymerase III [Oxytricha trifallax]	RNA polymerase Rpb1, domain 1	DNA-directed RNA polymerase, beta' subunit/160 kD subunit	GO:0006383|transcription from RNA polymerase III promoter	GO:0003677|DNA binding;GO:0003899|DNA-directed RNA polymerase activity;GO:0046872|metal ion binding;GO:0032549|ribonucleoside binding;GO:0008270|zinc ion binding	GO:0005666|DNA-directed RNA polymerase III complex	K03018|RPC1, POLR3A; DNA-directed RNA polymerase III subunit RPC1 [EC:2.7.7.6]
c38304_g1	3303.34	121.464	27.1961	4.76533	0.000225093	0.00892861	up	yes	.	Proteasome subunit alpha type [Oxytricha trifallax]	Proteasome subunit	20S proteasome, alpha and beta subunits	GO:0006511|ubiquitin-dependent protein catabolic process	GO:0004175|endopeptidase activity;GO:0004298|threonine-type endopeptidase activity	GO:0005634|nucleus;GO:0045335|phagocytic vesicle;GO:0019773|proteasome core complex, alpha-subunit complex	K02725|PSMA1; 20S proteasome subunit alpha 6 [EC:3.4.25.1]
c14468_g1	0.0698133	22.0503	0.00316609	-8.30308	0.000628554	0.0157556	down	yes	.	Putative ABC transporter [Oxytricha trifallax]	ABC transporter	ABC-type multidrug transport system, ATPase and permease components	GO:0010541|acropetal auxin transport;GO:0010540|basipetal auxin transport	GO:0005524|ATP binding;GO:0042626|ATPase activity, coupled to transmembrane movement of substances;GO:0010329|auxin efflux transmembrane transporter activity	GO:0016021|integral to membrane;GO:0005886|plasma membrane	K05659|ABCB4; ATP-binding cassette, subfamily B (MDR/TAP), member 4 [EC:3.6.3.44]
c14175_g1	105.545	1.97599	53.4141	5.73915	0.00028121	0.00999764	up	yes	.	brix domain-containing protein 1 [Oxytricha trifallax]	Transmembrane amino acid transporter protein	Amino acid permeases	GO:0006865|amino acid transport;GO:0055085|transmembrane transport	GO:0015187|glycine transmembrane transporter activity;GO:0015078|hydrogen ion transmembrane transporter activity;GO:0015180|L-alanine transmembrane transporter activity;GO:0015193|L-proline transmembrane transporter activity;GO:0015293|symporter activity	GO:0005783|endoplasmic reticulum;GO:0016021|integral to membrane;GO:0005765|lysosomal membrane;GO:0005886|plasma membrane	K14209|SLC36A, PAT; solute carrier family 36 (proton-coupled amino acid transporter)
c65963_g1	0.946626	42.4997	0.0222737	-5.48851	0.000863436	0.0186615	down	yes	.	FYVE finger-containing phosphoinositide kinase [Oxytricha trifallax]	FYVE zinc finger	Chaperonin GroEL (HSP60 family)	GO:0044267|cellular protein metabolic process	GO:0000285|1-phosphatidylinositol-3-phosphate 5-kinase activity;GO:0005524|ATP binding;GO:0046872|metal ion binding;GO:0032266|phosphatidylinositol-3-phosphate binding	GO:0010008|endosome membrane;GO:0000329|fungal-type vacuole membrane;GO:0005739|mitochondrion;GO:0070772|PAS complex	K00921|PIKFYVE, FAB1; 1-phosphatidylinositol-3-phosphate 5-kinase [EC:2.7.1.150]
c75007_g1	4399.66	152.427	28.8641	4.8512	0.000860191	0.0186227	up	yes	.	Cytochrome c2 [Oxytricha trifallax]	Cytochrome C oxidase, cbb3-type, subunit III	Cytochrome c2	GO:0006919|activation of cysteine-type endopeptidase activity involved in apoptotic process;GO:0022900|electron transport chain;GO:0006119|oxidative phosphorylation;GO:0046669|regulation of compound eye retinal cell programmed cell death;GO:0007291|sperm individualization	GO:0009055|electron carrier activity;GO:0020037|heme binding;GO:0005506|iron ion binding	GO:0005743|mitochondrial inner membrane;GO:0005758|mitochondrial intermembrane space;GO:0070469|respiratory chain	K08738|CYC; cytochrome c
c92444_g1	381.395	12.0912	31.5433	4.97926	0.00017168	0.00766946	up	yes	.	Dynein heavy chain family protein [Oxytricha trifallax]	Dynein heavy chain and region D6 of dynein motor	Dynein, heavy chain	GO:0006200|ATP catabolic process;GO:0001539|ciliary or flagellar motility;GO:0007018|microtubule-based movement	GO:0005524|ATP binding;GO:0016887|ATPase activity;GO:0003777|microtubule motor activity	GO:0005858|axonemal dynein complex;GO:0035085|cilium axoneme;GO:0005737|cytoplasm;GO:0005874|microtubule	K10408|DNAH; dynein heavy chain, axonemal
c56401_g1	338.004	26.0641	12.9682	3.6969	0.00384756	0.0386202	up	yes	.	Putative MORN repeat protein [Oxytricha trifallax]	MORN repeat	Uncharacterized protein conserved in bacteria	GO:0006950|response to stress	GO:0016308|1-phosphatidylinositol-4-phosphate 5-kinase activity;GO:0051015|actin filament binding;GO:0003785|actin monomer binding;GO:0005524|ATP binding	GO:0005886|plasma membrane	K00889|PIP5K; 1-phosphatidylinositol-4-phosphate 5-kinase [EC:2.7.1.68]
c70124_g1	426.248	2896.79	0.147145	-2.76469	0.00473898	0.0416855	down	yes	.	ABC transporter family protein [Oxytricha trifallax]	ABC transporter	ABC-type multidrug transport system, ATPase component	GO:0006200|ATP catabolic process;GO:0006909|phagocytosis;GO:0033700|phospholipid efflux	GO:0005524|ATP binding;GO:0016887|ATPase activity;GO:0005548|phospholipid transporter activity	GO:0016324|apical plasma membrane;GO:0010008|endosome membrane;GO:0000139|Golgi membrane;GO:0016021|integral to membrane;GO:0005886|plasma membrane	K05643|ABCA3; ATP-binding cassette, subfamily A (ABC1), member 3
c27417_g1	66.3555	1.10789	59.8938	5.90434	0.0023622	0.03092	up	yes	.	Hydroxyacylglutathione hydrolase, putative [Oxytricha trifallax]	Metallo-beta-lactamase superfamily	Zn-dependent hydrolases, including glyoxylases	GO:0006750|glutathione biosynthetic process	GO:0004416|hydroxyacylglutathione hydrolase activity;GO:0046872|metal ion binding;GO:0008270|zinc ion binding	GO:0005759|mitochondrial matrix	K01069|E3.1.2.6, gloB; hydroxyacylglutathione hydrolase [EC:3.1.2.6]
c9833_g1	430.146	38.657	11.1272	3.47602	0.00246598	0.0314859	up	yes	.	Rab GTPase 2b [Oxytricha trifallax]	Ras family	GTPase SAR1 and related small G proteins	GO:0015031|protein transport;GO:0007264|small GTPase mediated signal transduction	GO:0005525|GTP binding	GO:0000331|contractile vacuole;GO:0005768|endosome;GO:0005764|lysosome;GO:0016020|membrane;GO:0045335|phagocytic vesicle	K07877|RAB2A; Ras-related protein Rab-2A
c65610_g1	60.0736	7.23976	8.29773	3.05272	0.0062696	0.0464339	up	yes	.	Dynein heavy chain family protein [Oxytricha trifallax]	P-loop containing dynein motor region D3	Dynein, heavy chain	GO:0006200|ATP catabolic process;GO:0001539|ciliary or flagellar motility;GO:0007018|microtubule-based movement	GO:0005524|ATP binding;GO:0016887|ATPase activity;GO:0003777|microtubule motor activity	GO:0005858|axonemal dynein complex;GO:0035085|cilium axoneme;GO:0005737|cytoplasm;GO:0005874|microtubule	K10408|DNAH; dynein heavy chain, axonemal
c57593_g1	14.7377	0.744441	19.797	4.30721	0.00745313	0.0493457	up	yes	.	Protein kinase domain containing protein [Oxytricha trifallax]	Protein kinase domain	Serine/threonine protein kinase	GO:0009651|response to salt stress;GO:0007165|signal transduction	GO:0005524|ATP binding;GO:0004672|protein kinase activity;GO:0004674|protein serine/threonine kinase activity	GO:0009705|plant-type vacuole membrane	K07359|CAMKK; calcium/calmodulin-dependent protein kinase kinase [EC:2.7.11.17]
c49588_g1	11.0641	0.222815	49.656	5.6339	0.00438475	0.0404128	up	yes	.	hypothetical protein OXYTRI_04126 [Oxytricha trifallax]	Regulator of chromosome condensation (RCC1) repeat	Ubiquitin-protein ligase	GO:0042787|protein ubiquitination involved in ubiquitin-dependent protein catabolic process	GO:0004842|ubiquitin-protein ligase activity	GO:0005737|cytoplasm;GO:0016023|cytoplasmic membrane-bounded vesicle;GO:0005634|nucleus	K10614|HERC3; E3 ubiquitin-protein ligase HERC3 [EC:2.3.2.26]
c50771_g1	335.883	3376.94	0.0994638	-3.32969	0.00138682	0.0238984	down	yes	.	cAMP-dependent protein kinase catalytic subunit, putative [Oxytricha trifallax]	Protein kinase domain	Serine/threonine protein kinase	GO:0007476|imaginal disc-derived wing morphogenesis	GO:0005524|ATP binding;GO:0004691|cAMP-dependent protein kinase activity	GO:0005952|cAMP-dependent protein kinase complex	K04345|PKA; protein kinase A [EC:2.7.11.11]
c56435_g1	189.453	5305.51	0.0357087	-4.80758	1.65e-05	0.0018049	down	yes	.	lysine-ketoglutarate reductase saccharopine dehydrogenase bifunctional enzyme, putative [Oxytricha trifallax]	LOR/SDH bifunctional enzyme conserved region	Saccharopine dehydrogenase and related proteins	GO:0033512|L-lysine catabolic process to acetyl-CoA via saccharopine	GO:0000166|nucleotide binding;GO:0047131|saccharopine dehydrogenase (NAD+, L-glutamate-forming) activity;GO:0047130|saccharopine dehydrogenase (NADP+, L-lysine-forming) activity	GO:0005737|cytoplasm	K14157|AASS; alpha-aminoadipic semialdehyde synthase [EC:1.5.1.8 1.5.1.9]
c93570_g1	1985.25	211.47	9.38789	3.2308	0.00584168	0.0453843	up	yes	.	Adenylate kinase [Oxytricha trifallax]	Adenylate kinase	Adenylate kinase and related kinases	GO:0008652|cellular amino acid biosynthetic process;GO:0048364|root development;GO:0048367|shoot development	GO:0004017|adenylate kinase activity;GO:0005524|ATP binding	GO:0009570|chloroplast stroma;GO:0005634|nucleus	K00939|adk, AK; adenylate kinase [EC:2.7.4.3]
c42194_g1	0.0579552	12.1927	0.00475326	-7.71687	0.00153209	0.02503	down	yes	.	Putative mismatch repair protein [Oxytricha trifallax]	MutS domain III	Mismatch repair ATPase (MutS family)	GO:0030183|B cell differentiation;GO:0007050|cell cycle arrest;GO:0008340|determination of adult lifespan;GO:0006302|double-strand break repair;GO:0007281|germ cell development;GO:0001701|in utero embryonic development;GO:0031573|intra-S DNA damage checkpoint;GO:0042771|intrinsic apoptotic signaling pathway in response to DNA damage by p53 class mediator;GO:0045190|isotype switching;GO:0043570|ma…	GO:0043531|ADP binding;GO:0005524|ATP binding;GO:0019237|centromeric DNA binding;GO:0003684|damaged DNA binding;GO:0032181|dinucleotide repeat insertion binding;GO:0008094|DNA-dependent ATPase activity;GO:0000406|double-strand/single-strand DNA junction binding;GO:0000400|four-way junction DNA binding;GO:0032137|guanine/thymine mispair binding;GO:0000404|loop DNA binding;GO:0000287|magnesium ion …	GO:0032301|MutSalpha complex;GO:0032302|MutSbeta complex;GO:0000228|nuclear chromosome	K08735|MSH2; DNA mismatch repair protein MSH2
c62350_g1	495.811	29.4886	16.8136	4.07156	0.00424837	0.0400074	up	yes	.	Glycogen synthase kinase 3 beta protein [Oxytricha trifallax]	Protein kinase domain	Serine/threonine protein kinase	GO:0007411|axon guidance;GO:0060070|canonical Wnt receptor signaling pathway;GO:0044337|canonical Wnt receptor signaling pathway involved in positive regulation of apoptotic process;GO:0016477|cell migration;GO:0007173|epidermal growth factor receptor signaling pathway;GO:0001837|epithelial to mesenchymal transition;GO:0006983|ER overload response;GO:0030010|establishment of cell polarity;GO:0045…	GO:0005524|ATP binding;GO:0002039|p53 binding;GO:0004674|protein serine/threonine kinase activity;GO:0050321|tau-protein kinase activity	GO:0030877|beta-catenin destruction complex;GO:0005813|centrosome;GO:0005829|cytosol;GO:0043198|dendritic shaft;GO:0043197|dendritic spine;GO:0030426|growth cone;GO:0045121|membrane raft;GO:0043025|neuronal cell body;GO:0005634|nucleus;GO:0005886|plasma membrane;GO:0030529|ribonucleoprotein complex	K03083|GSK3B; glycogen synthase kinase 3 beta [EC:2.7.11.26]
c52795_g1	406.875	29.5936	13.7488	3.78123	0.00389947	0.0387629	up	yes	.	RINGv domain containing protein [Oxytricha trifallax]	RING-variant domain	Protein involved in mRNA turnover and stability	GO:0030433|ER-associated protein catabolic process	GO:0046872|metal ion binding;GO:0004842|ubiquitin-protein ligase activity;GO:0008270|zinc ion binding	GO:0030176|integral to endoplasmic reticulum membrane	K10661|MARCH6, DOA10; E3 ubiquitin-protein ligase MARCH6 [EC:2.3.2.27]
c52766_g1	76.1698	512.855	0.148521	-2.75126	0.00436698	0.0403573	down	yes	.	Adenosine kinase isoform 1T-like protein [Oxytricha trifallax]	pfkB family carbohydrate kinase	Sugar kinases, ribokinase family	GO:0044209|AMP salvage;GO:0006144|purine nucleobase metabolic process;GO:0006166|purine ribonucleoside salvage	GO:0004001|adenosine kinase activity;GO:0005524|ATP binding;GO:0046872|metal ion binding	GO:0045335|phagocytic vesicle	K00856|E2.7.1.20, ADK; adenosine kinase [EC:2.7.1.20]
c67259_g1	1097.81	10314.7	0.106431	-3.23201	0.00719655	0.0486552	down	yes	.	Cobalamin-dependent methionine synthase [Oxytricha trifallax]	B12 binding domain	Methionine synthase I, cobalamin-binding domain	GO:0034641|cellular nitrogen compound metabolic process;GO:0050667|homocysteine metabolic process;GO:0032259|methylation;GO:0007399|nervous system development;GO:0006479|protein methylation;GO:0000096|sulfur amino acid metabolic process;GO:0046653|tetrahydrofolate metabolic process;GO:0006805|xenobiotic metabolic process	GO:0031419|cobalamin binding;GO:0005542|folic acid binding;GO:0008898|homocysteine S-methyltransferase activity;GO:0046872|metal ion binding;GO:0008705|methionine synthase activity;GO:0008270|zinc ion binding	GO:0005829|cytosol	K00548|metH, MTR; 5-methyltetrahydrofolate--homocysteine methyltransferase [EC:2.1.1.13]
c44272_g1	106.278	6.00232	17.7062	4.14618	0.00175311	0.0268553	up	yes	.	Phosphatidylinositol kinase (PIK-K) [Oxytricha trifallax]	Phosphatidylinositol 3- and 4-kinase	Phosphatidylinositol kinase and protein kinases of the PI-3 kinase family	GO:0006661|phosphatidylinositol biosynthetic process;GO:0048015|phosphatidylinositol-mediated signaling;GO:0044011|single-species biofilm formation on inanimate substrate	GO:0004430|1-phosphatidylinositol 4-kinase activity;GO:0005524|ATP binding	GO:0005634|nucleus	K00888|PI4K; phosphatidylinositol 4-kinase [EC:2.7.1.67]
c62487_g1	470.936	63.3671	7.43186	2.89372	0.00337333	0.0364545	up	yes	.	3-oxoacyl-[acyl-carrier-protein] synthase 2 [Oxytricha trifallax]	Beta-ketoacyl synthase, C-terminal domain	3-oxoacyl-(acyl-carrier-protein) synthase	GO:0009877|nodulation	GO:0016747|transferase activity, transferring acyl groups other than amino-acyl groups	GO:0016021|integral to membrane;GO:0005886|plasma membrane	K09458|fabF; 3-oxoacyl-[acyl-carrier-protein] synthase II [EC:2.3.1.179]
c59553_g1	570.721	3432.41	0.166274	-2.58837	0.00703833	0.048222	down	yes	.	Serine hydroxymethyltransferase [Oxytricha trifallax]	Serine hydroxymethyltransferase	Glycine/serine hydroxymethyltransferase	GO:0006544|glycine metabolic process;GO:0006563|L-serine metabolic process;GO:0006730|one-carbon metabolic process;GO:0035999|tetrahydrofolate interconversion	GO:0004372|glycine hydroxymethyltransferase activity;GO:0030170|pyridoxal phosphate binding	GO:0005829|cytosol;GO:0045335|phagocytic vesicle	K00600|glyA, SHMT; glycine hydroxymethyltransferase [EC:2.1.2.1]
c55345_g1	410.782	22.3392	18.3884	4.20072	0.000750839	0.0173609	up	yes	.	Nucleoside diphosphate kinase [Oxytricha trifallax]	Nucleoside diphosphate kinase	Nucleoside diphosphate kinase	GO:0006241|CTP biosynthetic process;GO:0006183|GTP biosynthetic process;GO:0060972|left/right pattern formation;GO:0006228|UTP biosynthetic process	GO:0005524|ATP binding;GO:0046872|metal ion binding;GO:0004550|nucleoside diphosphate kinase activity	GO:0005813|centrosome	K00940|ndk, NME; nucleoside-diphosphate kinase [EC:2.7.4.6]
c53845_g1	119.865	8.14601	14.7146	3.87918	0.000437344	0.0129051	up	yes	.	Dynein heavy chain family protein [Oxytricha trifallax]	Hydrolytic ATP binding site of dynein motor region D1	Dynein, heavy chain	GO:0006200|ATP catabolic process;GO:0001539|ciliary or flagellar motility;GO:0007018|microtubule-based movement	GO:0005524|ATP binding;GO:0016887|ATPase activity;GO:0003777|microtubule motor activity	GO:0005858|axonemal dynein complex;GO:0035085|cilium axoneme;GO:0005737|cytoplasm;GO:0005874|microtubule	K10408|DNAH; dynein heavy chain, axonemal
c43573_g1	32.2972	0.990028	32.6225	5.0278	0.00428316	0.0400376	up	yes	.	Serine/threonine protein kinase [Oxytricha trifallax]	Protein kinase domain	Serine/threonine protein kinase	GO:0030154|cell differentiation;GO:0051726|regulation of cell cycle	GO:0005524|ATP binding;GO:0004693|cyclin-dependent protein kinase activity;GO:0008353|RNA polymerase II carboxy-terminal domain kinase activity	GO:0005634|nucleus	K02202|CDK7; cyclin-dependent kinase 7 [EC:2.7.11.22 2.7.11.23]
c34804_g1	25.9834	0.991165	26.215	4.71232	0.00211283	0.0293433	up	yes	.	3'-5' exonuclease family protein [Oxytricha trifallax]	3'-5' exonuclease	Ribonuclease D	GO:0071034|CUT catabolic process;GO:0009048|dosage compensation by inactivation of X chromosome;GO:0071044|histone mRNA catabolic process;GO:0000460|maturation of 5.8S rRNA;GO:0071035|nuclear polyadenylation-dependent rRNA catabolic process;GO:0071048|nuclear retention of unspliced pre-mRNA at the site of transcription;GO:0000184|nuclear-transcribed mRNA catabolic process, nonsense-mediated decay	GO:0008408|3'-5' exonuclease activity;GO:0004532|exoribonuclease activity;GO:0000166|nucleotide binding;GO:0003723|RNA binding	GO:0005737|cytoplasm;GO:0000178|exosome (RNase complex);GO:0000176|nuclear exosome (RNase complex);GO:0005730|nucleolus;GO:0035327|transcriptionally active chromatin	K12591|RRP6, EXOSC10; exosome complex exonuclease RRP6 [EC:3.1.13.-]
c59614_g1	69.5567	3.49668	19.8922	4.31413	0.00048949	0.0137626	up	yes	.	Rad51 [Oxytricha trifallax]	Rad51	RecA/RadA recombinase	GO:0000730|DNA recombinase assembly;GO:0006268|DNA unwinding involved in replication;GO:0006312|mitotic recombination;GO:0051106|positive regulation of DNA ligation;GO:0051260|protein homooligomerization;GO:0007131|reciprocal meiotic recombination	GO:0005524|ATP binding;GO:0003684|damaged DNA binding;GO:0003690|double-stranded DNA binding;GO:0003697|single-stranded DNA binding;GO:0043142|single-stranded DNA-dependent ATPase activity	GO:0000794|condensed nuclear chromosome;GO:0000800|lateral element;GO:0005759|mitochondrial matrix;GO:0005739|mitochondrion;GO:0005634|nucleus;GO:0048471|perinuclear region of cytoplasm;GO:0016605|PML body	K04482|RAD51; DNA repair protein RAD51
c56398_g1	2516.36	19525.4	0.128876	-2.95594	0.00132072	0.0234167	down	yes	.	Aminotransferase, classes I and II family protein [Oxytricha trifallax]	Aminotransferase class I and II	Aspartate/tyrosine/aromatic aminotransferase	GO:0006103|2-oxoglutarate metabolic process;GO:0006531|aspartate metabolic process;GO:0009058|biosynthetic process;GO:0006536|glutamate metabolic process	GO:0005507|copper ion binding;GO:0004069|L-aspartate:2-oxoglutarate aminotransferase activity;GO:0080130|L-phenylalanine:2-oxoglutarate aminotransferase activity;GO:0030170|pyridoxal phosphate binding	GO:0005618|cell wall;GO:0005829|cytosol;GO:0005886|plasma membrane;GO:0009506|plasmodesma;GO:0005774|vacuolar membrane	K14454|GOT1; aspartate aminotransferase, cytoplasmic [EC:2.6.1.1]
c66449_g3	273.553	2226.88	0.122841	-3.02513	0.00203061	0.0287006	down	yes	.	Protein kinase 2 [Oxytricha trifallax]	Protein kinase domain	Serine/threonine protein kinase	GO:0006935|chemotaxis;GO:0006468|protein phosphorylation	GO:0005524|ATP binding;GO:0004674|protein serine/threonine kinase activity	GO:0005737|cytoplasm;GO:0005886|plasma membrane	K13303|SGK2; serum/glucocorticoid-regulated kinase 2 [EC:2.7.11.1]
c58380_g1	673.764	26.812	25.1292	4.65129	0.000111414	0.00593639	up	yes	.	hypothetical protein OXYTRI_01583 [Oxytricha trifallax]	Ubiquitin carboxyl-terminal hydrolase	Ubiquitin carboxyl-terminal hydrolase	GO:0016579|protein deubiquitination;GO:0006511|ubiquitin-dependent protein catabolic process	GO:0004221|ubiquitin thiolesterase activity;GO:0004843|ubiquitin-specific protease activity	GO:0005730|nucleolus	K11855|USP36_42; ubiquitin carboxyl-terminal hydrolase 36/42 [EC:3.4.19.12]
c67778_g1	2333.24	77.7406	30.0131	4.90752	0.00031996	0.0108327	up	yes	.	ATP-dependent protease ATPase subunit HslU [Oxytricha trifallax]	AAA domain (Cdc48 subfamily)	ATP-dependent protease HslVU (ClpYQ), ATPase subunit	GO:0006200|ATP catabolic process	GO:0005524|ATP binding;GO:0016887|ATPase activity;GO:0070011|peptidase activity, acting on L-amino acid peptides	GO:0009376|HslUV protease complex	K03667|hslU; ATP-dependent HslUV protease ATP-binding subunit HslU
c64018_g1	0.0632307	20.6824	0.00305722	-8.35356	0.000469746	0.0135123	down	yes	.	Protein kinase domain containing protein [Oxytricha trifallax]	Protein kinase domain	Serine/threonine protein kinase	GO:0071224|cellular response to peptidoglycan;GO:0007165|signal transduction;GO:0009847|spore germination	GO:0005524|ATP binding;GO:0008658|penicillin binding;GO:0042834|peptidoglycan binding;GO:0004674|protein serine/threonine kinase activity	GO:0016021|integral to membrane;GO:0005886|plasma membrane	K08884|K08884; serine/threonine protein kinase, bacterial [EC:2.7.11.1]
c52050_g1	0.101859	30.3884	0.00335189	-8.22081	0.00123778	0.0226187	down	yes	.	Cation channel family protein [Oxytricha trifallax]	Ion transport protein N-terminal	FOG: PAS/PAC domain	GO:0048150|behavioral response to ether;GO:0007619|courtship behavior;GO:0007629|flight behavior;GO:0007612|learning;GO:0042066|perineurial glial growth;GO:0008016|regulation of heart contraction;GO:0006355|regulation of transcription, DNA-dependent;GO:0007608|sensory perception of smell;GO:0023014|signal transduction by phosphorylation	GO:0000155|phosphorelay sensor kinase activity;GO:0005249|voltage-gated potassium channel activity	GO:0008076|voltage-gated potassium channel complex	.
c92868_g1	842.426	31.5	26.7437	4.74113	0.000339988	0.0112217	up	yes	.	26S proteasome regulatory complex component [Oxytricha trifallax]	PCI domain	26S proteasome regulatory complex component	GO:0030163|protein catabolic process;GO:0046686|response to cadmium ion	.	GO:0005829|cytosol;GO:0005634|nucleus;GO:0009506|plasmodesma;GO:0000502|proteasome complex	K03036|PSMD11, RPN6; 26S proteasome regulatory subunit N6
c57299_g1	329.871	17.2315	19.1435	4.25878	0.00235641	0.0309151	up	yes	.	Putative MAPK [Oxytricha trifallax]	Protein kinase domain	Serine/threonine protein kinase	GO:0000169|activation of MAPK activity involved in osmosensory signaling pathway;GO:0010120|camalexin biosynthetic process;GO:0006952|defense response;GO:0000165|MAPK cascade;GO:0048481|ovule development;GO:0080136|priming of cellular response to stress;GO:2000038|regulation of stomatal complex development;GO:2000037|regulation of stomatal complex patterning;GO:0009617|response to bacterium;GO:00…	GO:0005524|ATP binding;GO:0004707|MAP kinase activity	.	K04371|MAPK1_3; mitogen-activated protein kinase 1/3 [EC:2.7.11.24]
c9610_g1	26.3436	0.0728411	361.659	8.49849	0.000490624	0.0137756	up	yes	.	Zinc phosphodiesterase ELAC protein, putative [Oxytricha trifallax]	tRNase Z endonuclease	Metal-dependent hydrolases of the beta-lactamase superfamily III	GO:0042779|tRNA 3'-trailer cleavage	GO:0016891|endoribonuclease activity, producing 5'-phosphomonoesters;GO:0046872|metal ion binding	.	K00784|rnz; ribonuclease Z [EC:3.1.26.11]
c57016_g1	73.839	2.17272	33.9845	5.08681	0.000585926	0.0152541	up	yes	.	TPR repeat-containing protein [Oxytricha trifallax]	TPR repeat	FOG: TPR repeat	GO:0051301|cell division;GO:0007067|mitosis;GO:0010087|phloem or xylem histogenesis;GO:0016567|protein ubiquitination;GO:0032875|regulation of DNA endoreduplication	.	GO:0005634|nucleus	K03353|APC6, CDC16; anaphase-promoting complex subunit 6
c49597_g1	301.661	17.6354	17.1054	4.09638	0.000474409	0.0135552	up	yes	.	hypothetical protein OXYTRI_13517 [Oxytricha trifallax]	T-complex protein 10 C-terminus	Protein involved in centriole replication	GO:0051301|cell division;GO:0007099|centriole replication;GO:0000086|G2/M transition of mitotic cell cycle;GO:0007020|microtubule nucleation;GO:0046785|microtubule polymerization;GO:0046599|regulation of centriole replication	GO:0015631|tubulin binding	GO:0005814|centriole;GO:0005829|cytosol;GO:0008275|gamma-tubulin small complex;GO:0005874|microtubule	K11502|CENPJ; centromere protein J
c23334_g1	0.0772046	11.8776	0.00650002	-7.26534	0.00526022	0.0436758	down	yes	.	Small-conductance calcium-activated potassium channel protein [Oxytricha trifallax]	Ion transport protein	Kef-type K+ transport systems, predicted NAD-binding component	GO:0051260|protein homooligomerization	GO:0005249|voltage-gated potassium channel activity	GO:0043025|neuronal cell body;GO:0008076|voltage-gated potassium channel complex	.
c55136_g2	665.727	99.7298	6.6753	2.73883	0.00525933	0.0436758	up	yes	.	hypothetical protein OXYTRI_21572 [Oxytricha trifallax]	Ion transport protein	.	GO:0048266|behavioral response to pain;GO:0006816|calcium ion transport;GO:0042637|catagen;GO:0071363|cellular response to growth factor stimulus;GO:0071502|cellular response to temperature stimulus;GO:0050968|detection of chemical stimulus involved in sensory perception of pain;GO:0002024|diet induced thermogenesis;GO:0007204|elevation of cytosolic calcium ion concentration;GO:0001660|fever gene…	GO:0005524|ATP binding;GO:0005227|calcium activated cation channel activity;GO:0005262|calcium channel activity;GO:0004698|calcium-dependent protein kinase C activity;GO:0017081|chloride channel regulator activity	GO:0030054|cell junction;GO:0005829|cytosol;GO:0030425|dendrite;GO:0032591|dendritic spine membrane;GO:0009897|external side of plasma membrane;GO:0016021|integral to membrane;GO:0043025|neuronal cell body;GO:0045211|postsynaptic membrane	K05222|TRPV1; transient receptor potential cation channel subfamily V member 1
c59402_g1	10590.9	701.447	15.0986	3.91634	0.00278716	0.0334443	up	yes	.	Cathepsin L [Oxytricha trifallax]	Papain family cysteine protease	Cysteine protease	GO:0006508|proteolysis	GO:0008234|cysteine-type peptidase activity	GO:0005783|endoplasmic reticulum	K16292|CEP, CYSEP; KDEL-tailed cysteine endopeptidase [EC:3.4.22.-]
c90364_g1	73.8402	1.55043	47.6255	5.57366	0.00194489	0.0281298	up	yes	.	Protein kinase [Oxytricha trifallax]	Protein kinase domain	Serine/threonine protein kinase	GO:0007049|cell cycle;GO:0045494|photoreceptor cell maintenance;GO:0046777|protein autophosphorylation;GO:0006355|regulation of transcription, DNA-dependent;GO:0006351|transcription, DNA-dependent	GO:0005524|ATP binding;GO:0004693|cyclin-dependent protein kinase activity;GO:0003713|transcription coactivator activity	GO:0005813|centrosome;GO:0030496|midbody;GO:0072686|mitotic spindle;GO:0005634|nucleus;GO:0001917|photoreceptor inner segment;GO:0001750|photoreceptor outer segment	K08829|MAK; male germ cell-associated kinase [EC:2.7.11.22]
c61614_g1	1576.24	124.096	12.7018	3.66696	0.00448615	0.0407845	up	yes	.	Proteasome subunit alpha putative [Oxytricha trifallax]	Proteasome subunit A N-terminal signature	20S proteasome, alpha and beta subunits	GO:0046686|response to cadmium ion;GO:0006511|ubiquitin-dependent protein catabolic process	GO:0004298|threonine-type endopeptidase activity	GO:0022626|cytosolic ribosome;GO:0005634|nucleus;GO:0019773|proteasome core complex, alpha-subunit complex;GO:0005773|vacuole	.
c13124_g1	86.53	0.466827	185.358	7.53417	6.12e-05	0.00422844	up	yes	.	Cln3 family protein [Oxytricha trifallax]	CLN3 protein	.	GO:0042987|amyloid precursor protein catabolic process;GO:0015809|arginine transport;GO:0006681|galactosylceramide metabolic process;GO:0001575|globoside metabolic process;GO:0006678|glucosylceramide metabolic process;GO:0007042|lysosomal lumen acidification;GO:0035752|lysosomal lumen pH elevation;GO:0043066|negative regulation of apoptotic process;GO:0006898|receptor-mediated endocytosis;GO:0006…	.	GO:0005901|caveola;GO:0005769|early endosome;GO:0000139|Golgi membrane;GO:0005795|Golgi stack;GO:0030176|integral to endoplasmic reticulum membrane;GO:0005770|late endosome;GO:0005765|lysosomal membrane;GO:0043005|neuron projection;GO:0005634|nucleus;GO:0008021|synaptic vesicle;GO:0005802|trans-Golgi network	K12389|BTS, CLN3; battenin
c52544_g1	185.653	5.50285	33.7375	5.07628	2.6e-05	0.00241199	up	yes	.	Bax1-I domain containing protein [Oxytricha trifallax]	Inhibitor of apoptosis-promoting Bax1	Integral membrane protein, interacts with FtsH	GO:0006915|apoptotic process;GO:0021681|cerebellar granular layer development;GO:0021702|cerebellar Purkinje cell differentiation;GO:0043523|regulation of neuron apoptotic process	.	GO:0030054|cell junction;GO:0016021|integral to membrane;GO:0045121|membrane raft;GO:0005886|plasma membrane;GO:0045211|postsynaptic membrane	.
c49590_g1	683.184	78.3943	8.71471	3.12345	0.00317309	0.0354948	up	yes	.	ADP-ribosylation factor family [Oxytricha trifallax]	ADP-ribosylation factor family	GTPase SAR1 and related small G proteins	GO:0007049|cell cycle;GO:0060271|cilium morphogenesis;GO:0000910|cytokinesis;GO:0015031|protein transport;GO:0007264|small GTPase mediated signal transduction	GO:0019003|GDP binding;GO:0005525|GTP binding;GO:0003924|GTPase activity;GO:0008017|microtubule binding	GO:0005813|centrosome;GO:0005881|cytoplasmic microtubule;GO:0005794|Golgi apparatus;GO:0000139|Golgi membrane;GO:0030496|midbody;GO:0005634|nucleus;GO:0032391|photoreceptor connecting cilium;GO:0005876|spindle microtubule	.
c59924_g1	25.1679	1.63892	15.3564	3.94076	0.00326354	0.0360299	up	yes	.	Ca2+-binding protein (EF-Hand superfamily) [Oxytricha trifallax]	EF-hand domain pair	Ca2+-binding protein (EF-Hand superfamily)	GO:0051301|cell division;GO:0007067|mitosis	GO:0005509|calcium ion binding	.	K16465|CETN1; centrin-1
c66267_g1	9.52562	136.625	0.0697209	-3.84227	0.00101482	0.0203325	down	yes	.	Bifunctional polynucleotide phosphatase/kinase, putative [Oxytricha trifallax]	AAA domain	Histidinol phosphatase and related phosphatases	GO:0006281|DNA repair	GO:0005524|ATP binding;GO:0046404|ATP-dependent polydeoxyribonucleotide 5'-hydroxyl-kinase activity;GO:0046403|polynucleotide 3'-phosphatase activity	GO:0005634|nucleus	.
c55386_g1	1725.36	56.0904	30.7604	4.943	0.00427999	0.0400299	up	yes	.	Ca++-ATPase [Oxytricha trifallax]	E1-E2 ATPase	.	GO:0006754|ATP biosynthetic process;GO:0006874|cellular calcium ion homeostasis	GO:0005524|ATP binding;GO:0005509|calcium ion binding;GO:0005388|calcium-transporting ATPase activity	GO:0000329|fungal-type vacuole membrane;GO:0016021|integral to membrane	K01537|E3.6.3.8; Ca2+-transporting ATPase [EC:3.6.3.8]
c70210_g2	49.8542	2.37108	21.0259	4.3941	0.0014912	0.0247035	up	yes	.	Myosin heavy chain [Oxytricha trifallax]	Myosin head (motor domain)	Myosin heavy chain	GO:0009792|embryo development ending in birth or egg hatching;GO:0040007|growth;GO:0048017|inositol lipid-mediated signaling;GO:0006936|muscle contraction;GO:0002119|nematode larval development	GO:0005524|ATP binding;GO:0003774|motor activity;GO:0008307|structural constituent of muscle	GO:0005863|striated muscle myosin thick filament	.
c67607_g1	23.7873	480.451	0.0495102	-4.33613	0.000690467	0.0166286	down	yes	.	Dynein, cytoplasmic 1, intermediate chain 2a [Oxytricha trifallax]	WD domain, G-beta repeat	.	GO:0007018|microtubule-based movement	GO:0003774|motor activity	GO:0005813|centrosome;GO:0005868|cytoplasmic dynein complex;GO:0005874|microtubule	K10415|DYNC1I, DNCI; dynein intermediate chain, cytosolic
c59072_g1	178.567	13.1568	13.5722	3.76259	0.00241844	0.0312536	up	yes	.	Machado-joseph disease protein, putative [Oxytricha trifallax]	Josephin	.	GO:0034605|cellular response to heat;GO:0071218|cellular response to misfolded protein;GO:0006515|misfolded or incompletely synthesized protein catabolic process;GO:0035520|monoubiquitinated protein deubiquitination;GO:0043161|proteasomal ubiquitin-dependent protein catabolic process;GO:0010810|regulation of cell-substrate adhesion;GO:0006355|regulation of transcription, DNA-dependent;GO:0006351|…	GO:0008242|omega peptidase activity;GO:0031625|ubiquitin protein ligase binding;GO:0004221|ubiquitin thiolesterase activity;GO:0004843|ubiquitin-specific protease activity	GO:0005759|mitochondrial matrix;GO:0031966|mitochondrial membrane;GO:0042405|nuclear inclusion body	K11863|ATXN3, MJD; Ataxin-3 [EC:3.4.22.-]
c61902_g1	3375.4	87.6938	38.4907	5.26644	4.37e-06	0.000721287	up	yes	.	Organic cation transporter, putative [Oxytricha trifallax]	Major Facilitator Superfamily	.	GO:0046717|acid secretion;GO:0015837|amine transport;GO:0030154|cell differentiation;GO:0007275|multicellular organismal development;GO:0007338|single fertilization;GO:0030317|sperm motility;GO:0007283|spermatogenesis	GO:0005275|amine transmembrane transporter activity;GO:0015226|carnitine transmembrane transporter activity	GO:0016021|integral to membrane;GO:0005886|plasma membrane	K08212|SLC22A16; MFS transporter, OCT family, solute carrier family 22 (organic cation transporter), member 16
c51768_g1	0.0577054	8.8719	0.00650428	-7.26439	0.00363651	0.0376133	down	yes	.	Putative ABC transporter [Oxytricha trifallax]	.	ABC-type multidrug transport system, ATPase and permease components	GO:0071356|cellular response to tumor necrosis factor;GO:0014045|establishment of endothelial blood-brain barrier;GO:0007595|lactation;GO:0046685|response to arsenic-containing substance;GO:0001666|response to hypoxia;GO:0010212|response to ionizing radiation;GO:0014070|response to organic cyclic compound	GO:0005524|ATP binding;GO:0042626|ATPase activity, coupled to transmembrane movement of substances;GO:0008559|xenobiotic-transporting ATPase activity	GO:0016324|apical plasma membrane;GO:0000139|Golgi membrane;GO:0016021|integral to membrane;GO:0046581|intercellular canaliculus;GO:0005739|mitochondrion	K05658|ABCB1; ATP-binding cassette, subfamily B (MDR/TAP), member 1 [EC:3.6.3.44]
c41238_g1	20.3253	0.0888156	228.849	7.83825	0.00235768	0.0309151	up	yes	.	hypothetical protein OXYTRI_11964 [Oxytricha trifallax]	TCP-1/cpn60 chaperonin family	.	GO:0042026|protein refolding;GO:0046686|response to cadmium ion;GO:0009408|response to heat	GO:0005524|ATP binding;GO:0005507|copper ion binding	GO:0009507|chloroplast;GO:0022626|cytosolic ribosome;GO:0005759|mitochondrial matrix;GO:0005886|plasma membrane	K04077|groEL, HSPD1; chaperonin GroEL
c37447_g1	8807.42	754.683	11.6704	3.54478	0.00584573	0.0453843	up	yes	.	hypothetical protein OXYTRI_07316 [Oxytricha trifallax]	S25 ribosomal protein	Ribosomal protein S25	GO:0006412|translation	GO:0003723|RNA binding	GO:0005840|ribosome	.
c63356_g1	19.1151	233.054	0.08202	-3.60788	0.000883092	0.0188702	down	yes	.	Protein kinase domain containing protein [Oxytricha trifallax]	Protein tyrosine kinase	Serine/threonine protein kinase	GO:0007420|brain development;GO:0048755|branching morphogenesis of a nerve;GO:0043525|positive regulation of neuron apoptotic process;GO:0022407|regulation of cell-cell adhesion;GO:0043281|regulation of cysteine-type endopeptidase activity involved in apoptotic process;GO:0070372|regulation of ERK1 and ERK2 cascade;GO:0050730|regulation of peptidyl-tyrosine phosphorylation;GO:0031952|regulation o…	GO:0005524|ATP binding;GO:0008046|axon guidance receptor activity;GO:0045499|chemorepellent activity;GO:0005004|GPI-linked ephrin receptor activity	GO:0030425|dendrite;GO:0005887|integral to plasma membrane;GO:0031594|neuromuscular junction;GO:0043025|neuronal cell body;GO:0045211|postsynaptic membrane	.
c58501_g1	353.409	32.9157	10.7368	3.42449	0.00446386	0.0407042	up	yes	.	Calmodulin, putative [Oxytricha trifallax]	EF-hand domain pair	Ca2+-binding protein (EF-Hand superfamily)	.	GO:0005509|calcium ion binding	.	K05865|TNNC1; troponin C, slow skeletal and cardiac muscles
c48545_g2	451.171	3471.86	0.129951	-2.94396	0.00153668	0.025059	down	yes	.	TB2/DP1, HVA22 family protein [Oxytricha trifallax]	TB2/DP1, HVA22 family	Protein involved in membrane traffic	.	.	GO:0016021|integral to membrane	K17279|REEP5_6; receptor expression-enhancing protein 5/6
c62157_g1	724.093	7552.32	0.0958769	-3.38267	0.00291956	0.0341468	down	yes	.	Methylenetetrahydrofolate reductase [Oxytricha trifallax]	Methylenetetrahydrofolate reductase	5,10-methylenetetrahydrofolate reductase	GO:0009086|methionine biosynthetic process;GO:0035999|tetrahydrofolate interconversion	GO:0004489|methylenetetrahydrofolate reductase (NADPH) activity	GO:0005829|cytosol	K00297|metF, MTHFR; methylenetetrahydrofolate reductase (NADPH) [EC:1.5.1.20]
c66982_g1	63.5424	6.97178	9.11422	3.18812	0.00724224	0.0487702	up	yes	.	hypothetical protein OXYTRI_01483 [Oxytricha trifallax]	MORN repeat	Uncharacterized protein conserved in bacteria	GO:0007126|meiosis	.	GO:0005694|chromosome;GO:0005829|cytosol;GO:0005634|nucleus	.
c61942_g1	27.9635	603.159	0.0463618	-4.43092	4.8e-05	0.00357936	down	yes	.	UPF0183 family protein [Oxytricha trifallax]	Uncharacterised protein family (UPF0183)	Dksa-Type zinc finger protein	GO:0043001|Golgi to plasma membrane protein transport	.	GO:0030425|dendrite;GO:0030672|synaptic vesicle membrane;GO:0005802|trans-Golgi network	.
c53094_g1	191.917	13.7666	13.9408	3.80124	0.000405319	0.0123996	up	yes	.	Inorganic pyrophosphatase [Oxytricha trifallax]	Inorganic H+ pyrophosphatase	.	GO:0015992|proton transport	GO:0009678|hydrogen-translocating pyrophosphatase activity;GO:0004427|inorganic diphosphatase activity	GO:0016021|integral to membrane;GO:0005774|vacuolar membrane	.
c74812_g1	2455.09	141.349	17.3689	4.11844	0.00230765	0.0306302	up	yes	.	Vacuolar ATP synthase proteolipid, putative [Oxytricha trifallax]	ATP synthase subunit C	.	GO:0015991|ATP hydrolysis coupled proton transport	GO:0015078|hydrogen ion transmembrane transporter activity	GO:0016021|integral to membrane;GO:0033179|proton-transporting V-type ATPase, V0 domain;GO:0005774|vacuolar membrane	.
c57301_g1	160.642	10.5853	15.176	3.92372	0.00610578	0.046092	up	yes	.	hypothetical protein OXYTRI_07141 [Oxytricha trifallax]	Mitochondrial carrier protein	.	GO:0006810|transport	.	GO:0016021|integral to membrane;GO:0005743|mitochondrial inner membrane	K15109|SLC25A20_29, CACT, CACL, CRC1; solute carrier family 25 (mitochondrial carnitine/acylcarnitine transporter), member 20/29
c64096_g1	134.899	877.063	0.153808	-2.7008	0.00752176	0.049573	down	yes	.	Kelch motif family protein [Oxytricha trifallax]	Kelch motif	.	GO:0016567|protein ubiquitination	GO:0042803|protein homodimerization activity	GO:0031463|Cul3-RING ubiquitin ligase complex;GO:0005634|nucleus	K10445|KLHL7; kelch-like protein 7
c39677_g1	180.116	1588.02	0.113422	-3.14023	0.00154641	0.0251224	down	yes	.	Transcription elongation factor SPT5 [Oxytricha trifallax]	KOW motif	Transcription antiterminator	GO:0030097|hemopoiesis;GO:0034244|negative regulation of transcription elongation from RNA polymerase II promoter;GO:0001764|neuron migration;GO:0032968|positive regulation of transcription elongation from RNA polymerase II promoter;GO:0006368|transcription elongation from RNA polymerase II promoter	.	GO:0032044|DSIF complex	.
c60417_g1	617.396	47.7181	12.9384	3.69359	0.00119722	0.0221835	up	yes	.	Eukaryotic aspartyl protease family protein [Oxytricha trifallax]	Eukaryotic aspartyl protease	.	GO:0007586|digestion;GO:0006508|proteolysis	GO:0004190|aspartic-type endopeptidase activity	GO:0005576|extracellular region	K01381|E3.4.23.25; saccharopepsin [EC:3.4.23.25]
c1302_g1	0.65288	39.0346	0.0167257	-5.90179	0.00540385	0.0441181	down	yes	.	Kelch repeat protein, putative [Oxytricha trifallax]	Galactose oxidase, central domain	Rho guanyl-nucleotide exchange factor	.	GO:0046872|metal ion binding;GO:0008270|zinc ion binding	GO:0005737|cytoplasm	.
c69486_g2	296.472	3090.25	0.0959379	-3.38176	0.00146089	0.0244599	down	yes	.	Acyl-coenzyme A oxidase [Oxytricha trifallax]	.	Acyl-CoA dehydrogenases	GO:0006635|fatty acid beta-oxidation;GO:0033540|fatty acid beta-oxidation using acyl-CoA oxidase	GO:0003995|acyl-CoA dehydrogenase activity;GO:0050660|flavin adenine dinucleotide binding;GO:0016402|pristanoyl-CoA oxidase activity	GO:0005739|mitochondrion;GO:0005782|peroxisomal matrix	K00232|E1.3.3.6, ACOX1, ACOX3; acyl-CoA oxidase [EC:1.3.3.6]
c9703_g1	2914.15	156.866	18.5774	4.21547	0.000392119	0.0122193	up	yes	Salmo salar clone Contig663 14-3-3 protein zeta putative mRNA, complete cds	14-3-3 domain containing protein [Oxytricha trifallax]	14-3-3 protein	.	.	.	.	.
c64551_g1	126.573	1397.94	0.0905422	-3.46527	0.00193663	0.0280944	down	yes	.	Protein kinase domain containing protein [Oxytricha trifallax]	Protein kinase domain	Serine/threonine protein kinase	GO:0007165|signal transduction	GO:0005524|ATP binding;GO:0004674|protein serine/threonine kinase activity	.	.
c48015_g1	31.8073	2.67864	11.8744	3.56979	0.00500786	0.0427251	up	yes	.	Hydrolase, alpha/beta fold family protein [Oxytricha trifallax]	.	Predicted hydrolases or acyltransferases (alpha/beta hydrolase superfamily)	GO:0032048|cardiolipin metabolic process;GO:0033554|cellular response to stress	GO:0004623|phospholipase A2 activity;GO:0016740|transferase activity	GO:0005783|endoplasmic reticulum;GO:0005794|Golgi apparatus;GO:0005739|mitochondrion	K13535|CLD1; cardiolipin-specific phospholipase [EC:3.1.1.-]
c50256_g1	450.384	2.30904	195.053	7.60772	2.85e-06	0.000533963	up	yes	.	Serine/threonine-protein phosphatase [Oxytricha trifallax]	.	Diadenosine tetraphosphatase and related serine/threonine protein phosphatases	GO:0009790|embryo development;GO:0007143|female meiosis;GO:0006470|protein dephosphorylation;GO:0030431|sleep;GO:0035220|wing disc development	GO:0005516|calmodulin binding;GO:0033192|calmodulin-dependent protein phosphatase activity;GO:0046872|metal ion binding	GO:0005955|calcineurin complex	K04348|PPP3C, CNA; serine/threonine-protein phosphatase 2B catalytic subunit [EC:3.1.3.16]
c65860_g1	4.36087	93.9552	0.0464143	-4.42929	0.00418318	0.039822	down	yes	.	Anoctamin domain containing protein [Oxytricha trifallax]	Calcium-activated chloride channel	.	.	GO:0005254|chloride channel activity	GO:0034707|chloride channel complex;GO:0005622|intracellular	K19502|ANO8, TMEM16H; anoctamin-8
c94292_g1	107.873	4.90268	22.0028	4.45961	0.000591541	0.0153078	up	yes	.	nad3 [Oxytricha trifallax]	NADH-ubiquinone/plastoquinone oxidoreductase, chain 3	.	GO:0022900|electron transport chain	GO:0008137|NADH dehydrogenase (ubiquinone) activity	GO:0016021|integral to membrane;GO:0031966|mitochondrial membrane;GO:0070469|respiratory chain	.
c58630_g2	559.025	17.6814	31.6165	4.9826	0.000657192	0.0161391	up	yes	.	Valacyclovir hydrolase, putative [Oxytricha trifallax]	Alpha/beta hydrolase family	Predicted hydrolases or acyltransferases (alpha/beta hydrolase superfamily)	.	GO:0016787|hydrolase activity	.	K13703|ABHD11; abhydrolase domain-containing protein 11
c44805_g1	617.748	14.3583	43.0236	5.42706	9.83e-05	0.00547453	up	yes	.	hypothetical protein OXYTRI_12960 [Oxytricha trifallax]	Mitochondrial carrier protein	.	GO:0007275|multicellular organismal development;GO:0006911|phagocytosis, engulfment	.	GO:0016021|integral to membrane;GO:0005743|mitochondrial inner membrane	K15109|SLC25A20_29, CACT, CACL, CRC1; solute carrier family 25 (mitochondrial carnitine/acylcarnitine transporter), member 20/29
c62760_g2	221.408	30.0566	7.36635	2.88095	0.00313749	0.0353292	up	yes	.	DUF3595 domain containing protein [Oxytricha trifallax]	Protein of unknown function (DUF3595)	.	GO:0006812|cation transport	GO:0005216|ion channel activity	GO:0016021|integral to membrane	.
c68879_g1	69.8927	0.917425	76.1836	6.25141	7.44e-05	0.00469281	up	yes	.	hypothetical protein OXYTRI_03137 [Oxytricha trifallax]	Regulator of chromosome condensation (RCC1) repeat	Alpha-tubulin suppressor and related RCC1 domain-containing proteins	.	.	.	K10595|HERC2; E3 ubiquitin-protein ligase HERC2 [EC:2.3.2.26]
c60320_g1	207.968	22.0044	9.45117	3.24049	0.00658489	0.0472531	up	yes	.	Putative MORN repeat protein [Oxytricha trifallax]	MORN repeat	Uncharacterized protein conserved in bacteria	.	.	.	K00889|PIP5K; 1-phosphatidylinositol-4-phosphate 5-kinase [EC:2.7.1.68]
c17054_g1	1710.79	32.0928	53.3075	5.73627	6.21e-05	0.00425823	up	yes	.	PHF5 domain containing protein [Oxytricha trifallax]	PHF5-like protein	.	GO:0000398|mRNA splicing, via spliceosome	.	GO:0071013|catalytic step 2 spliceosome;GO:0071011|precatalytic spliceosome	K12834|PHF5A; PHD finger-like domain-containing protein 5A
c50494_g1	116.512	4.46939	26.0689	4.70426	0.0017514	0.0268414	up	yes	.	hypothetical protein OXYTRI_23364 [Oxytricha trifallax]	Thioredoxin	.	GO:0072358|cardiovascular system development;GO:0030154|cell differentiation;GO:0031397|negative regulation of protein ubiquitination;GO:0030178|negative regulation of Wnt receptor signaling pathway;GO:0016055|Wnt receptor signaling pathway	GO:0047134|protein-disulfide reductase activity	GO:0005829|cytosol;GO:0005634|nucleus	K17609|NXN; nucleoredoxin [EC:1.8.1.8]
c58678_g1	257.141	4558.85	0.0564049	-4.14804	0.000367096	0.0117419	down	yes	.	hypothetical protein OXYTRI_05993 [Oxytricha trifallax]	Tricarboxylate carrier	.	GO:0055072|iron ion homeostasis	GO:0008324|cation transmembrane transporter activity	GO:0016021|integral to membrane;GO:0005743|mitochondrial inner membrane	.
c51996_g1	86.0314	1220.85	0.0704686	-3.82688	0.0021135	0.0293433	down	yes	.	Cell cycle regulator with zn-finger domain,putative [Oxytricha trifallax]	DHHC palmitoyltransferase	.	.	GO:0046872|metal ion binding;GO:0016746|transferase activity, transferring acyl groups;GO:0008270|zinc ion binding	GO:0005789|endoplasmic reticulum membrane;GO:0016021|integral to membrane	K18932|ZDHHC; palmitoyltransferase [EC:2.3.1.225]
c61235_g1	130.812	3.39762	38.5011	5.26683	0.000114162	0.00603763	up	yes	.	Putative dual specificity protein phosphatase cdc14 [Oxytricha trifallax]	.	Predicted protein-tyrosine phosphatase	GO:0007049|cell cycle;GO:0051301|cell division;GO:0008283|cell proliferation;GO:0035335|peptidyl-tyrosine dephosphorylation	GO:0004721|phosphoprotein phosphatase activity;GO:0004725|protein tyrosine phosphatase activity;GO:0008138|protein tyrosine/serine/threonine phosphatase activity	GO:0005813|centrosome;GO:0005634|nucleus;GO:0005819|spindle	K06639|CDC14; cell division cycle 14 [EC:3.1.3.16 3.1.3.48]
c51932_g1	118.829	851.639	0.13953	-2.84135	0.00540216	0.0441181	down	yes	.	Kelch motif family protein [Oxytricha trifallax]	Kelch motif	.	GO:0051322|anaphase;GO:0000910|cytokinesis;GO:0007067|mitosis;GO:0016567|protein ubiquitination	.	GO:0031463|Cul3-RING ubiquitin ligase complex;GO:0005737|cytoplasm;GO:0005827|polar microtubule	K15046|NS1BP; influenza virus NS1A-binding protein
c36170_g1	63.2055	424.943	0.148739	-2.74915	0.00659901	0.0472755	down	yes	.	Membrane protein, putative [Oxytricha trifallax]	Protein of unknown function (DUF1295)	3-Oxo-5 alpha-steroid protein	GO:0006702|androgen biosynthetic process;GO:0030154|cell differentiation;GO:0007548|sex differentiation	GO:0003865|3-oxo-5-alpha-steroid 4-dehydrogenase activity;GO:0047751|cholestenone 5-alpha-reductase activity	GO:0005789|endoplasmic reticulum membrane;GO:0016021|integral to membrane	.
c60739_g1	270.717	9.84708	27.4922	4.78095	0.00019108	0.00816446	up	yes	.	Rab-family small GTPase RabX33 [Oxytricha trifallax]	ADP-ribosylation factor family	.	GO:0015031|protein transport;GO:0007264|small GTPase mediated signal transduction	GO:0005525|GTP binding	GO:0005886|plasma membrane	.
c62118_g1	160.808	8.81657	18.2393	4.18898	0.000372575	0.011837	up	yes	.	hypothetical protein OXYTRI_21990 [Oxytricha trifallax]	EF-hand domain	Calcium ion binding protein	.	GO:0005509|calcium ion binding	.	.
c44721_g1	181.946	2.10499	86.4356	6.43355	6.95e-05	0.00455583	up	yes	.	Mob1/phocein family protein [Oxytricha trifallax]	Mob1/phocein family	.	.	GO:0046872|metal ion binding	.	K06685|MOB1, Mats; MOB kinase activator 1
c57846_g1	16.2721	217.75	0.074728	-3.74221	0.000225794	0.0089478	down	yes	.	hypothetical protein OXYTRI_03181 [Oxytricha trifallax]	Amino acid permease	.	.	GO:0015181|arginine transmembrane transporter activity;GO:0015185|gamma-aminobutyric acid transmembrane transporter activity;GO:0015180|L-alanine transmembrane transporter activity;GO:0005313|L-glutamate transmembrane transporter activity;GO:0015189|L-lysine transmembrane transporter activity	GO:0016021|integral to membrane;GO:0031966|mitochondrial membrane;GO:0005739|mitochondrion	.
c39365_g1	1334.71	106.876	12.4884	3.64252	0.00601244	0.0458286	up	yes	.	hypothetical protein OXYTRI_04107 [Oxytricha trifallax]	2Fe-2S iron-sulfur cluster binding domain	.	GO:0022900|electron transport chain;GO:0006099|tricarboxylic acid cycle	GO:0051537|2 iron, 2 sulfur cluster binding;GO:0051538|3 iron, 4 sulfur cluster binding;GO:0051539|4 iron, 4 sulfur cluster binding;GO:0009055|electron carrier activity;GO:0046872|metal ion binding;GO:0008177|succinate dehydrogenase (ubiquinone) activity	GO:0005743|mitochondrial inner membrane	.
c41702_g1	3.91708	53.9903	0.0725516	-3.78485	0.00520385	0.0434454	down	yes	.	Adenylate cyclase, family 3 (some proteins containing HAMP domain) [Oxytricha trifallax]	Adenylate and Guanylate cyclase catalytic domain	.	GO:0035556|intracellular signal transduction	GO:0004016|adenylate cyclase activity;GO:0005524|ATP binding;GO:0046872|metal ion binding;GO:0004871|signal transducer activity	GO:0016021|integral to membrane;GO:0042651|thylakoid membrane	.
c47318_g1	101.671	6.8032	14.9446	3.90155	0.000374113	0.0118649	up	yes	.	tubulin-tyrosine ligase family protein, putative [Oxytricha trifallax]	Tubulin-tyrosine ligase family	.	GO:0018094|protein polyglycylation	GO:0070735|protein-glycine ligase activity;GO:0004835|tubulin-tyrosine ligase activity	GO:0005929|cilium;GO:0035085|cilium axoneme;GO:0005737|cytoplasm;GO:0005856|cytoskeleton	.
c66495_g1	44.297	546.112	0.0811134	-3.62392	0.00693795	0.0480933	down	yes	.	NUDIX hydrolase family protein [Oxytricha trifallax]	NUDIX domain	Nudix (nucleoside diphosphate linked moiety X)-type motif 17 protein	.	GO:0016787|hydrolase activity;GO:0046872|metal ion binding	.	.
c9424_g1	265.604	31.3219	8.47981	3.08403	0.00591246	0.0455773	up	yes	.	CHY zinc finger domain-containing protein [Oxytricha trifallax]	CHY zinc finger	.	GO:0045041|protein import into mitochondrial intermembrane space	GO:0046872|metal ion binding;GO:0008270|zinc ion binding	GO:0005758|mitochondrial intermembrane space	.
c64205_g1	0.455562	63.6387	0.00715856	-7.12611	3.5e-06	0.000609811	down	yes	.	Protein kinase domain containing protein [Oxytricha trifallax]	Protein kinase domain	Serine/threonine protein kinase	.	GO:0005524|ATP binding;GO:0004674|protein serine/threonine kinase activity	.	.
c378_g1	843.305	67.8665	12.4259	3.63528	0.00136974	0.0238136	up	yes	.	Rab protein [Oxytricha trifallax]	ADP-ribosylation factor family	.	GO:0015031|protein transport;GO:0007264|small GTPase mediated signal transduction;GO:0016192|vesicle-mediated transport	GO:0005525|GTP binding	GO:0005783|endoplasmic reticulum;GO:0005794|Golgi apparatus	.
c53150_g1	100.651	15.4524	6.51363	2.70346	0.00752207	0.049573	up	yes	.	Lysozyme [Oxytricha trifallax]	.	Lysozyme protein	GO:0005975|carbohydrate metabolic process;GO:0016998|cell wall macromolecule catabolic process;GO:0019835|cytolysis;GO:0042742|defense response to bacterium;GO:0009253|peptidoglycan catabolic process	GO:0043169|cation binding;GO:0003796|lysozyme activity	GO:0005615|extracellular space	.
c39826_g1	725.212	62.5201	11.5996	3.53601	0.00588207	0.0454714	up	yes	.	Proteasome subunit beta type-3 [Oxytricha trifallax]	Proteasome subunit	.	GO:0051603|proteolysis involved in cellular protein catabolic process	GO:0004298|threonine-type endopeptidase activity	GO:0005737|cytoplasm;GO:0005634|nucleus;GO:0005839|proteasome core complex	.
c64103_g1	176.496	10.3314	17.0835	4.09453	0.0027201	0.0330543	up	yes	.	TBC domain containing protein [Oxytricha trifallax]	Rab-GTPase-TBC domain	.	GO:0032851|positive regulation of Rab GTPase activity	GO:0005097|Rab GTPase activator activity	GO:0005622|intracellular	.
c69414_g1	34.3536	986.906	0.0348094	-4.84438	0.00240336	0.0312058	down	yes	.	GTP-binding elongation factor Tu [Oxytricha trifallax]	Elongation factor Tu GTP binding domain	.	GO:0061014|positive regulation of mRNA catabolic process	GO:0005525|GTP binding;GO:0003924|GTPase activity	GO:0000177|cytoplasmic exosome (RNase complex);GO:0005829|cytosol	.
c56046_g1	715.617	7017.95	0.10197	-3.29379	0.00105237	0.0207419	down	yes	.	Aminotransferase, classes I and II family protein [Oxytricha trifallax]	Aminotransferase class I and II	.	GO:0006103|2-oxoglutarate metabolic process;GO:0006531|aspartate metabolic process;GO:0009058|biosynthetic process;GO:0006536|glutamate metabolic process	GO:0004069|L-aspartate:2-oxoglutarate aminotransferase activity;GO:0080130|L-phenylalanine:2-oxoglutarate aminotransferase activity;GO:0030170|pyridoxal phosphate binding	GO:0005759|mitochondrial matrix;GO:0005739|mitochondrion	.
c66137_g1	308.518	11.8132	26.1163	4.70688	7.71e-05	0.00480107	up	yes	.	Zinc carboxypeptidase family protein [Oxytricha trifallax]	.	Predicted carboxypeptidase	GO:0006508|proteolysis	GO:0046872|metal ion binding;GO:0004181|metallocarboxypeptidase activity;GO:0008270|zinc ion binding	GO:0005829|cytosol	.
c2270_g1	395.568	22.9537	17.2333	4.10713	0.00157314	0.0253388	up	yes	.	PH domain-containing protein [Oxytricha trifallax]	PH domain	.	.	GO:0005543|phospholipid binding	GO:0005737|cytoplasm	.
c69243_g1	90.2828	587.167	0.15376	-2.70125	0.00601682	0.0458286	down	yes	.	Pseudouridine synthase [Oxytricha trifallax]	.	Uncharacterized conserved protein	GO:0001522|pseudouridine synthesis;GO:0008033|tRNA processing	GO:0009982|pseudouridine synthase activity;GO:0003723|RNA binding	.	K06176|truD, PUS7; tRNA pseudouridine13 synthase [EC:5.4.99.27]
c57103_g1	67.7633	643.425	0.105316	-3.2472	0.00269616	0.0329047	down	yes	.	IBR domain containing protein [Oxytricha trifallax]	Ring finger domain	.	GO:0016567|protein ubiquitination	GO:0016874|ligase activity;GO:0046872|metal ion binding;GO:0003676|nucleic acid binding;GO:0008270|zinc ion binding	.	.
c52852_g1	2448	57.1095	42.865	5.42173	3.45e-05	0.00284399	up	yes	.	Flagellar Associated Protein [Oxytricha trifallax]	Protein of unknown function (DUF667)	.	GO:0048813|dendrite morphogenesis;GO:0000398|mRNA splicing, via spliceosome;GO:0007517|muscle organ development	.	GO:0071013|catalytic step 2 spliceosome;GO:0071011|precatalytic spliceosome	.
c451_g1	18.3873	521.023	0.0352908	-4.82456	0.00545303	0.0442503	down	yes	.	Sodium-coupled neutral amino acid transporter [Oxytricha trifallax]	Transmembrane amino acid transporter protein	Amino acid permeases	GO:0015820|leucine transport;GO:0006814|sodium ion transport	GO:0015180|L-alanine transmembrane transporter activity;GO:0015182|L-asparagine transmembrane transporter activity;GO:0015183|L-aspartate transmembrane transporter activity;GO:0005313|L-glutamate transmembrane transporter activity;GO:0015186|L-glutamine transmembrane transporter activity;GO:0005290|L-histidine transmembrane transporter activity;GO:0015190|L-leucine transmembrane transporter activ…	GO:0030424|axon;GO:0016021|integral to membrane;GO:0043025|neuronal cell body	.
c43799_g1	67.2559	1.49143	45.095	5.4949	0.000458145	0.0133384	up	yes	.	Membrane protein transporter [Oxytricha trifallax]	.	Permeases of the drug/metabolite transporter (DMT) superfamily	GO:0006810|transport	.	GO:0016021|integral to membrane;GO:0005886|plasma membrane	.
c45821_g1	124.981	2.32944	53.6528	5.74558	6.97e-05	0.00455583	up	yes	Ixodes scapularis splicing factor 3A, putative, mRNA	Splicing factor 3A putative [Oxytricha trifallax]	.	Splicing factor 3a, subunit 3	GO:0006397|mRNA processing;GO:0008380|RNA splicing	GO:0046872|metal ion binding;GO:0003676|nucleic acid binding;GO:0008270|zinc ion binding	GO:0071013|catalytic step 2 spliceosome	K12827|SF3A3, SAP61, PRP9; splicing factor 3A subunit 3
c41533_g1	16.2308	0.852811	19.0322	4.25037	0.00721873	0.0487258	up	yes	.	YeeE/YedE family protein [Oxytricha trifallax]	.	Predicted transporter component	.	.	GO:0016021|integral to membrane;GO:0005886|plasma membrane	K07112|K07112; uncharacterized protein
c13249_g1	267.751	15.746	17.0044	4.08783	0.0031431	0.0353664	up	yes	.	Nuclear transport factor, putative [Oxytricha trifallax]	Nuclear transport factor 2 (NTF2) domain	.	GO:0015031|protein transport	.	GO:0005737|cytoplasm	.
c69864_g1	6.03845	154.797	0.0390089	-4.68005	0.00610352	0.046092	down	yes	.	Cation channel family protein [Oxytricha trifallax]	Cyclic nucleotide-binding domain	cAMP-binding proteins - catabolite gene activator and regulatory subunit of cAMP-dependent protein kinases	GO:0007568|aging;GO:0007420|brain development;GO:0045823|positive regulation of heart contraction;GO:0042391|regulation of membrane potential;GO:0042493|response to drug;GO:0009725|response to hormone stimulus;GO:0035725|sodium ion transmembrane transport	GO:0030552|cAMP binding;GO:0032947|protein complex scaffold;GO:0005272|sodium channel activity;GO:0005249|voltage-gated potassium channel activity	GO:0030424|axon;GO:0043198|dendritic shaft;GO:0016021|integral to membrane;GO:0043025|neuronal cell body;GO:0005886|plasma membrane;GO:0045202|synapse	K04908|KCNH5; potassium voltage-gated channel Eag-related subfamily H member 5
c24510_g1	22.0219	0.0886668	248.367	7.95633	0.00189734	0.0278676	up	yes	.	RNA helicase, putative [Oxytricha trifallax]	.	.	GO:0000184|nuclear-transcribed mRNA catabolic process, nonsense-mediated decay;GO:0006364|rRNA processing	GO:0005524|ATP binding;GO:0008026|ATP-dependent helicase activity;GO:0003723|RNA binding	GO:0005737|cytoplasm;GO:0005634|nucleus	K12823|DDX5, DBP2; ATP-dependent RNA helicase DDX5/DBP2 [EC:3.6.4.13]
c58136_g1	1222.09	133.703	9.14035	3.19225	0.00504151	0.0428993	up	yes	.	hypothetical protein OXYTRI_19320 [Oxytricha trifallax]	Ubiquitin family	.	.	.	GO:0005737|cytoplasm;GO:0005634|nucleus	.
c42970_g1	0.0685033	34.5711	0.00198152	-8.97918	0.000118587	0.00620608	down	yes	.	High conductance calcium-activated potassium channel protein [Oxytricha trifallax]	.	.	.	GO:0015269|calcium-activated potassium channel activity;GO:0000166|nucleotide binding;GO:0005244|voltage-gated ion channel activity	GO:0016021|integral to membrane	K04936|KCNMA1; potassium large conductance calcium-activated channel subfamily M alpha member 1
c55099_g1	189.146	12.5531	15.0677	3.91339	0.00180336	0.0272216	up	yes	.	Dynactin 6 [Oxytricha trifallax]	.	.	.	GO:0016740|transferase activity	GO:0005737|cytoplasm;GO:0005856|cytoskeleton	K10428|DCTN6; dynactin 6
c68695_g2	417.931	7.09345	58.9179	5.88063	9.13e-06	0.0012034	up	yes	.	Kelch motif family protein [Oxytricha trifallax]	Kelch motif	.	.	.	.	K10446|KLHL8; kelch-like protein 8
c42051_g1	508.571	47.2731	10.7582	3.42736	0.0050383	0.0428991	up	yes	.	IGR domain containing protein [Oxytricha trifallax]	IGR protein motif	.	.	.	GO:0005739|mitochondrion	.
c55526_g1	190.741	14.2616	13.3744	3.7414	0.00547869	0.0443274	up	yes	.	Calmodulin [Oxytricha trifallax]	EF-hand domain	.	.	GO:0005509|calcium ion binding	.	.
c46419_g1	87.2535	0.625878	139.41	7.12319	0.000167095	0.00757803	up	yes	.	hypothetical protein OXYTRI_13597 [Oxytricha trifallax]	.	FOG: WD40 repeat	.	.	GO:0035085|cilium axoneme;GO:0005932|microtubule basal body
c44313_g1	703.607	11.6008	60.6515	5.92247	2.78e-05	0.00249459	up	yes	.	Nuclear pore associated protein (NLP4), putative [Oxytricha trifallax]	.	.	GO:0009060|aerobic respiration	GO:0003735|structural constituent of ribosome	GO:0005762|mitochondrial large ribosomal subunit	K17424|MRPL43; large subunit ribosomal protein L43
c43229_g1	107.689	1.87694	57.3745	5.84234	0.000511406	0.0140804	up	yes	.	WD repeat protein [Oxytricha trifallax]	WD domain, G-beta repeat	.	.	.	.	.
c56679_g1	117.426	6.24773	18.795	4.23227	0.0039808	0.0391269	up	yes	.	hypothetical protein OXYTRI_16470 [Oxytricha trifallax]	.	.	.	GO:0015299|solute:hydrogen antiporter activity	GO:0016021|integral to membrane	.
c62588_g1	95.506	923.604	0.103406	-3.27361	0.00126072	0.0228955	down	yes	.	Vacuole membrane protein 1 [Oxytricha trifallax]	.	.	GO:0006914|autophagy;GO:0034329|cell junction assembly;GO:0016337|cell-cell adhesion;GO:0007566|embryo implantation;GO:0010506|regulation of autophagy	.	GO:0000421|autophagic vacuole membrane;GO:0005783|endoplasmic reticulum;GO:0033116|endoplasmic reticulum-Golgi intermediate compartment membrane;GO:0016021|integral to membrane;GO:0005886|plasma membrane;GO:0000407|pre-autophagosomal structure	.
c54594_g1	151.898	1382.85	0.109844	-3.18647	0.00124181	0.0226722	down	yes	.	hypothetical protein OXYTRI_12626 [Oxytricha trifallax]	UBA/TS-N domain	Domain containing 1 protein	GO:0016567|protein ubiquitination	.	GO:0005737|cytoplasm	.
c53119_g1	77.03	1185.26	0.0649897	-3.94365	0.00281908	0.0336019	down	yes	.	Leucine-zipper-like transcriptional regulator 1, putative [Oxytricha trifallax]	Kelch motif	.	.	.	.	.
c39516_g1	2774.21	214.669	12.9232	3.69189	0.00635256	0.0467133	up	yes	.	hypothetical protein OXYTRI_16662 [Oxytricha trifallax]	.	.	.	.	GO:0005829|cytosol	K07466|RFA1, RPA1, rpa; replication factor A1
c37739_g1	409.591	19.1174	21.425	4.42122	0.0044196	0.0405151	up	yes	.	Leucine Rich Repeat family protein [Oxytricha trifallax]	Leucine rich repeat	.	.	.	.	.
c11865_g1	675.777	10.9134	61.9216	5.95237	2.65e-05	0.0024321	up	yes	Branchiostoma belcheri tsingtaunese cytoplasmic dynein light chain 2 mRNA, complete cds	hypothetical protein OXYTRI_10934 [Oxytricha trifallax]	.	.	GO:0007017|microtubule-based process;GO:0008039|synaptic target recognition;GO:0006810|transport	GO:0008092|cytoskeletal protein binding;GO:0003774|motor activity	GO:0005813|centrosome;GO:0005737|cytoplasm;GO:0030286|dynein complex;GO:0005874|microtubule;GO:0016459|myosin complex	K10418|DYNLL; dynein light chain LC8-type
c36005_g1	4902.5	128.899	38.0337	5.24921	0.00022824	0.00895531	up	yes	Tetraodon nigroviridis full-length cDNA	hypothetical protein OXYTRI_10934 [Oxytricha trifallax]	.	.	.	.	.	K10418|DYNLL; dynein light chain LC8-type
c60999_g1	161.697	1463.24	0.110507	-3.1778	0.00358426	0.0373719	down	yes	.	Pleckstrin domain-containing protein [Oxytricha trifallax]	FYVE zinc finger	A Receptor for Ubiquitination Targets	.	GO:0046872|metal ion binding	.	.
c50160_g1	0.252052	13.8941	0.018141	-5.7846	0.00111956	0.0214795	down	yes	Zebrafish DNA sequence from clone CH73-144D13 in linkage group 15, complete sequence	C2H2 transcription factor (Azf1), putative [Oxytricha trifallax]	.	.	GO:0006355|regulation of transcription, DNA-dependent;GO:0006351|transcription, DNA-dependent	GO:0003677|DNA binding;GO:0046872|metal ion binding;GO:0008270|zinc ion binding	GO:0005634|nucleus	K10494|ZBTB7; zinc finger and BTB domain-containing protein 7
c2460_g1	694.137	34.0693	20.3742	4.34867	0.00112092	0.0214824	up	yes	.	Transmembrane amino acid transporter, putative [Oxytricha trifallax]	Transmembrane amino acid transporter protein	.	.	.	.	K13576|SLC38A3, SNAT3; solute carrier family 38 (sodium-coupled neutral amino acid transporter), member 3
c58429_g1	67.1472	3.55807	18.8718	4.23816	3.08e-05	0.00264056	up	yes	.	Cation transport ATPase [Oxytricha trifallax]	.	Cation transport ATPase	GO:0006812|cation transport;GO:0045332|phospholipid translocation;GO:0006892|post-Golgi vesicle-mediated transport	GO:0005524|ATP binding;GO:0015662|ATPase activity, coupled to transmembrane movement of ions, phosphorylative mechanism;GO:0000287|magnesium ion binding;GO:0004012|phospholipid-translocating ATPase activity	GO:0005783|endoplasmic reticulum;GO:0005789|endoplasmic reticulum membrane;GO:0005794|Golgi apparatus;GO:0016021|integral to membrane;GO:0005802|trans-Golgi network	.
c65163_g1	186.09	1268.61	0.146688	-2.76917	0.00444277	0.0406352	down	yes	.	Inositol-tetrakisphosphate 1-kinase [Oxytricha trifallax]	.	Inositol tetrakisphosphate 1-kinase	GO:0052746|inositol phosphorylation;GO:0032957|inositol trisphosphate metabolic process;GO:0010264|myo-inositol hexakisphosphate biosynthetic process	GO:0005524|ATP binding;GO:0047325|inositol tetrakisphosphate 1-kinase activity;GO:0052726|inositol-1,3,4-trisphosphate 5-kinase activity;GO:0052725|inositol-1,3,4-trisphosphate 6-kinase activity;GO:0000287|magnesium ion binding	GO:0005829|cytosol	K00913|ITPK1; inositol-1,3,4-trisphosphate 5/6-kinase / inositol-tetrakisphosphate 1-kinase [EC:2.7.1.159 2.7.1.134]
c88434_g1	3149.05	257.335	12.2371	3.6132	0.00277831	0.0334063	up	yes	.	rpl14 [Oxytricha trifallax]	.	Ribosomal protein L14	GO:0006412|translation	GO:0019843|rRNA binding;GO:0003735|structural constituent of ribosome	GO:0015934|large ribosomal subunit	K02874|RP-L14, MRPL14, rplN; large subunit ribosomal protein L14
c48956_g1	97.1099	0.573558	169.311	7.40354	0.000254067	0.00943214	up	yes	.	hypothetical protein OXYTRI_22447 [Oxytricha trifallax]	.	Small nuclear ribonucleoprotein (snRNP) homolog	GO:0000395|mRNA 5'-splice site recognition	GO:0003729|mRNA binding	GO:0000243|commitment complex;GO:0005829|cytosol;GO:0005685|U1 snRNP;GO:0046540|U4/U6 x U5 tri-snRNP complex	K11087|SNRPD1, SMD1; small nuclear ribonucleoprotein D1
c12785_g1	514.877	10.0309	51.3291	5.68171	0.000106045	0.00576994	up	yes	.	50S ribosomal protein L17 [Oxytricha trifallax]	.	Ribosomal protein L17	GO:0006412|translation	GO:0003735|structural constituent of ribosome	GO:0005840|ribosome	K02879|RP-L17, MRPL17, rplQ; large subunit ribosomal protein L17
c45755_g1	160.685	21.2066	7.57714	2.92165	0.00537339	0.0440196	up	yes	.	Serine/threonine protein kinase [Oxytricha trifallax]	.	Serine/threonine protein kinase	GO:0034613|cellular protein localization;GO:0007623|circadian rhythm;GO:0030178|negative regulation of Wnt receptor signaling pathway;GO:0090263|positive regulation of canonical Wnt receptor signaling pathway;GO:0032436|positive regulation of proteasomal ubiquitin-dependent protein catabolic process;GO:0016055|Wnt receptor signaling pathway	GO:0005524|ATP binding;GO:0004672|protein kinase activity;GO:0004674|protein serine/threonine kinase activity	GO:0005829|cytosol;GO:0005654|nucleoplasm;GO:0030529|ribonucleoprotein complex	K08960|CSNK1E; casein kinase 1, epsilon [EC:2.7.11.1]
c69260_g1	36.3762	1.28893	28.2221	4.81875	0.000224593	0.00892727	up	yes	.	hypothetical protein OXYTRI_08801 [Oxytricha trifallax]	.	Ubiquitin-protein ligase	GO:0030154|cell differentiation;GO:0042787|protein ubiquitination involved in ubiquitin-dependent protein catabolic process;GO:0007283|spermatogenesis	GO:0004842|ubiquitin-protein ligase activity	GO:0005737|cytoplasm;GO:0005829|cytosol;GO:0005634|nucleus	K10615|HERC4; E3 ubiquitin-protein ligase HERC4 [EC:2.3.2.26]
c38776_g1	20.3357	0.0669913	303.557	8.24582	0.000727944	0.0171006	up	yes	.	MAPEG family protein [Oxytricha trifallax]	.	Microsomal glutathione S-transferase 3	GO:0006750|glutathione biosynthetic process;GO:0006629|lipid metabolic process;GO:0007165|signal transduction;GO:0006805|xenobiotic metabolic process	GO:0004602|glutathione peroxidase activity;GO:0004364|glutathione transferase activity	GO:0005789|endoplasmic reticulum membrane;GO:0016021|integral to membrane	K00799|GST, gst; glutathione S-transferase [EC:2.5.1.18]
c68613_g2	45.4577	2.6789	16.9688	4.08481	0.00356932	0.0373511	up	yes	.	Long-chain acyl-CoA synthetases (AMP-forming) [Oxytricha trifallax]	.	Long-chain acyl-CoA synthetases (AMP-forming)	GO:0007275|multicellular organismal development;GO:0010193|response to ozone	GO:0005524|ATP binding;GO:0004467|long-chain fatty acid-CoA ligase activity	GO:0046861|glyoxysomal membrane;GO:0009514|glyoxysome;GO:0016020|membrane;GO:0005777|peroxisome	K01897|ACSL, fadD; long-chain acyl-CoA synthetase [EC:6.2.1.3]
c49167_g1	140.643	11.1794	12.5806	3.65313	0.004424	0.0405226	up	yes	.	Rab7 family GTPase, putative [Oxytricha trifallax]	.	GTPase SAR1 and related small G proteins	GO:0006888|ER to Golgi vesicle-mediated transport;GO:0015031|protein transport;GO:0046686|response to cadmium ion;GO:0007264|small GTPase mediated signal transduction	GO:0005525|GTP binding	GO:0000139|Golgi membrane;GO:0005886|plasma membrane;GO:0032588|trans-Golgi network membrane;GO:0005773|vacuole	K07874|RAB1A; Ras-related protein Rab-1A
c42877_g1	95.6055	4.98987	19.1599	4.26002	0.00436892	0.0403573	up	yes	.	Peptidase family M1 containing protein [Oxytricha trifallax]	.	Aminopeptidase N	GO:0019370|leukotriene biosynthetic process;GO:0043171|peptide catabolic process;GO:0030163|protein catabolic process;GO:0006508|proteolysis	GO:0004177|aminopeptidase activity;GO:0004301|epoxide hydrolase activity;GO:0004463|leukotriene-A4 hydrolase activity;GO:0046872|metal ion binding;GO:0008237|metallopeptidase activity;GO:0008270|zinc ion binding	GO:0005737|cytoplasm;GO:0005634|nucleus	K01254|LTA4H; leukotriene-A4 hydrolase [EC:3.3.2.6]
c38108_g1	1099.48	13.2197	83.1703	6.378	2.52e-05	0.00237961	up	yes	.	hypothetical protein OXYTRI_00190 [Oxytricha trifallax]	.	Uncharacterized protein conserved in bacteria	GO:0006950|response to stress	GO:0016308|1-phosphatidylinositol-4-phosphate 5-kinase activity;GO:0051015|actin filament binding;GO:0003785|actin monomer binding;GO:0005524|ATP binding	GO:0005886|plasma membrane	K00889|PIP5K; 1-phosphatidylinositol-4-phosphate 5-kinase [EC:2.7.1.68]
c60466_g1	675.292	79.4218	8.50261	3.08791	0.00376543	0.0382677	up	yes	.	hypothetical protein OXYTRI_06979 [Oxytricha trifallax]	.	Uncharacterized protein conserved in bacteria	GO:0003006|developmental process involved in reproduction;GO:0040007|growth;GO:0010311|lateral root formation;GO:0009958|positive gravitropism	GO:0016308|1-phosphatidylinositol-4-phosphate 5-kinase activity;GO:0005524|ATP binding	GO:0005886|plasma membrane	K00889|PIP5K; 1-phosphatidylinositol-4-phosphate 5-kinase [EC:2.7.1.68]
c51112_g1	216.849	13.5449	16.0097	4.00087	0.00120266	0.0222437	up	yes	.	Papain family cysteine protease containing protein [Oxytricha trifallax]	.	Cysteine protease	GO:0060441|epithelial tube branching involved in lung morphogenesis;GO:0006508|proteolysis	GO:0008234|cysteine-type peptidase activity	GO:0005783|endoplasmic reticulum;GO:0005615|extracellular space;GO:0005764|lysosome	K08568|CTSZ; cathepsin X [EC:3.4.18.1]
c13334_g1	83.7241	0.0938199	892.391	9.80153	3.15e-05	0.00267779	up	yes	.	Phosphopantetheine adenylyltransferase [Oxytricha trifallax]	.	Phosphopantetheine adenylyltransferase	GO:0015937|coenzyme A biosynthetic process	GO:0005524|ATP binding;GO:0004595|pantetheine-phosphate adenylyltransferase activity	GO:0005737|cytoplasm	K00954|E2.7.7.3A, coaD, kdtB; pantetheine-phosphate adenylyltransferase [EC:2.7.7.3]
c75069_g1	0.536919	26.8129	0.0200246	-5.64208	0.0027737	0.0333998	down	yes	.	Putative ABC transporter [Oxytricha trifallax]	.	ABC-type multidrug transport system, ATPase and permease components	GO:0010541|acropetal auxin transport;GO:0010540|basipetal auxin transport	GO:0005524|ATP binding;GO:0042626|ATPase activity, coupled to transmembrane movement of substances;GO:0010329|auxin efflux transmembrane transporter activity	GO:0016021|integral to membrane;GO:0005739|mitochondrion;GO:0005886|plasma membrane	K05658|ABCB1; ATP-binding cassette, subfamily B (MDR/TAP), member 1 [EC:3.6.3.44]
c59864_g2	184.122	0.952	193.405	7.59548	0.000158738	0.00737798	up	yes	.	Putative adenosine deaminase [Oxytricha trifallax]	.	Adenosine deaminase	GO:0006154|adenosine catabolic process;GO:0043103|hypoxanthine salvage;GO:0046103|inosine biosynthetic process;GO:0007275|multicellular organismal development;GO:0009168|purine ribonucleoside monophosphate biosynthetic process	GO:0004000|adenosine deaminase activity;GO:0031685|adenosine receptor binding;GO:0008083|growth factor activity;GO:0008201|heparin binding;GO:0046872|metal ion binding;GO:0043394|proteoglycan binding;GO:0008270|zinc ion binding	GO:0005615|extracellular space;GO:0005794|Golgi apparatus	K19572|CECR1, ADA2; adenosine deaminase CECR1 [EC:3.5.4.4]
c88047_g1	1795.01	38.7219	46.3565	5.5347	0.00019899	0.00834609	up	yes	.	Small GTP-binding protein sar1, putative [Oxytricha trifallax]	.	GTPase SAR1 and related small G proteins	GO:0006886|intracellular protein transport;GO:0016192|vesicle-mediated transport	GO:0005525|GTP binding;GO:0016787|hydrolase activity	GO:0005789|endoplasmic reticulum membrane;GO:0012507|ER to Golgi transport vesicle membrane;GO:0000139|Golgi membrane	K07953|SAR1; GTP-binding protein SAR1 [EC:3.6.5.-]
c54616_g1	5.29807	59.4993	0.0890442	-3.48933	0.00455308	0.0410806	down	yes	.	Inositol-1,4,5-triphosphate 5-phosphatase [Oxytricha trifallax]	.	Phosphatidylinositol 5-phosphate phosphatase	GO:0006897|endocytosis;GO:0046856|phosphatidylinositol dephosphorylation;GO:0046854|phosphatidylinositol phosphorylation;GO:0015031|protein transport	GO:0043813|phosphatidylinositol-3,5-bisphosphate 5-phosphatase activity;GO:0004438|phosphatidylinositol-3-phosphatase activity;GO:0004439|phosphatidylinositol-4,5-bisphosphate 5-phosphatase activity;GO:0043812|phosphatidylinositol-4-phosphate phosphatase activity	GO:0030479|actin cortical patch;GO:0016020|membrane	K01106|E3.1.3.56; inositol-1,4,5-trisphosphate 5-phosphatase [EC:3.1.3.56]
c82824_g1	82.8487	0.0924613	896.036	9.80741	3.01e-05	0.00260193	up	yes	.	hypothetical protein OXYTRI_18294 [Oxytricha trifallax]	.	Uncharacterized protein conserved in bacteria	GO:0003006|developmental process involved in reproduction;GO:0040007|growth;GO:0010311|lateral root formation;GO:0009958|positive gravitropism	GO:0016308|1-phosphatidylinositol-4-phosphate 5-kinase activity;GO:0005524|ATP binding	GO:0005886|plasma membrane	K00889|PIP5K; 1-phosphatidylinositol-4-phosphate 5-kinase [EC:2.7.1.68]
c49155_g1	12.2792	0.075063	163.585	7.35389	0.00470229	0.0416641	up	yes	.	Signal transduction histidine kinase [Oxytricha trifallax]	.	Signal transduction histidine kinase	GO:0035556|intracellular signal transduction;GO:0006355|regulation of transcription, DNA-dependent;GO:0023014|signal transduction by phosphorylation;GO:0006351|transcription, DNA-dependent	GO:0005524|ATP binding;GO:0000156|phosphorelay response regulator activity;GO:0000155|phosphorelay sensor kinase activity	GO:0016021|integral to membrane;GO:0005622|intracellular;GO:0005886|plasma membrane	K07648|arcB; two-component system, OmpR family, aerobic respiration control sensor histidine kinase ArcB [EC:2.7.13.3]
c42747_g1	22.1485	0.685306	32.3191	5.01432	0.00359015	0.037415	up	yes	.	Casein kinase 2, beta subunit 1-1 [Oxytricha trifallax]	.	Casein kinase II, beta subunit	GO:0006356|regulation of transcription from RNA polymerase I promoter;GO:0006359|regulation of transcription from RNA polymerase III promoter;GO:0007165|signal transduction	GO:0019887|protein kinase regulator activity	GO:0044732|mitotic spindle pole body;GO:0005634|nucleus;GO:0005956|protein kinase CK2 complex	K03115|CSNK2B; casein kinase II subunit beta
c48526_g1	37.766	0.752717	50.173	5.64884	0.00161153	0.025716	up	yes	.	Proteasome subunit alpha type [Oxytricha trifallax]	.	20S proteasome, alpha and beta subunits	GO:0006511|ubiquitin-dependent protein catabolic process	GO:0004175|endopeptidase activity;GO:0004298|threonine-type endopeptidase activity	GO:0005634|nucleus;GO:0045335|phagocytic vesicle;GO:0019773|proteasome core complex, alpha-subunit complex	K02725|PSMA1; 20S proteasome subunit alpha 6 [EC:3.4.25.1]
c62416_g1	13.822	91.1227	0.151685	-2.72085	0.00669354	0.0474465	down	yes	.	ATPase, histidine kinase-, DNA gyrase B-, and HSP90-like domain protein [Oxytricha trifallax]	.	Signal transduction histidine kinase	GO:0016311|dephosphorylation;GO:0035556|intracellular signal transduction;GO:0006355|regulation of transcription, DNA-dependent	GO:0005524|ATP binding;GO:0004721|phosphoprotein phosphatase activity;GO:0000156|phosphorelay response regulator activity;GO:0000155|phosphorelay sensor kinase activity	GO:0016021|integral to membrane;GO:0005622|intracellular;GO:0005886|plasma membrane	K10909|luxQ; two-component system, autoinducer 2 sensor kinase/phosphatase LuxQ [EC:2.7.13.3 3.1.3.-]
c53610_g1	47.5275	0.51656	92.0077	6.52368	0.000488276	0.0137626	up	yes	.	UPF0414 transmembrane protein C20orf30-like protein [Oxytricha trifallax]	Eukaryotic protein of unknown function (DUF872)	.	.	.	GO:0016021|integral to membrane	.
c64629_g1	43.4349	5.10761	8.50395	3.08813	0.00361632	0.0375482	up	yes	.	hypothetical protein OXYTRI_01483 [Oxytricha trifallax]	.	Uncharacterized protein conserved in bacteria	GO:0006897|endocytosis;GO:0007164|establishment of tissue polarity;GO:0009827|plant-type cell wall modification;GO:0009846|pollen germination;GO:0009860|pollen tube growth;GO:0010118|stomatal movement	GO:0016308|1-phosphatidylinositol-4-phosphate 5-kinase activity;GO:0005524|ATP binding	GO:0016324|apical plasma membrane;GO:0044445|cytosolic part;GO:0090406|pollen tube	K00889|PIP5K; 1-phosphatidylinositol-4-phosphate 5-kinase [EC:2.7.1.68]
c49744_g1	22.6663	0.597811	37.9155	5.24472	0.0018525	0.0276073	up	yes	.	Protein kinase putative [Oxytricha trifallax]	.	Serine/threonine protein kinase	GO:0043053|dauer entry;GO:0008340|determination of adult lifespan;GO:0045087|innate immune response;GO:0008286|insulin receptor signaling pathway	GO:0005524|ATP binding;GO:0046872|metal ion binding;GO:0005543|phospholipid binding;GO:0004674|protein serine/threonine kinase activity	GO:0005622|intracellular	K04456|AKT; RAC serine/threonine-protein kinase [EC:2.7.11.1]
c43818_g1	38.3809	0.431981	88.8487	6.47328	0.000649556	0.0160281	up	yes	.	Protein kinase domain containing protein [Oxytricha trifallax]	.	Serine/threonine protein kinase	GO:0007243|intracellular protein kinase cascade;GO:0032411|positive regulation of transporter activity;GO:0001558|regulation of cell growth;GO:0042127|regulation of cell proliferation;GO:0006979|response to oxidative stress	GO:0005524|ATP binding;GO:0015459|potassium channel regulator activity;GO:0004674|protein serine/threonine kinase activity;GO:0017080|sodium channel regulator activity	GO:0005737|cytoplasm;GO:0005634|nucleus	K13303|SGK2; serum/glucocorticoid-regulated kinase 2 [EC:2.7.11.1]
c51967_g1	0.055127	7.62207	0.00723255	-7.11128	0.00436302	0.0403573	down	yes	.	Voltage-gated Ion Channel (VIC) Superfamily [Oxytricha trifallax]	.	Kef-type K+ transport systems, predicted NAD-binding component	GO:0007411|axon guidance;GO:0007165|signal transduction	GO:0008332|low voltage-gated calcium channel activity	GO:0005891|voltage-gated calcium channel complex	K04856|CACNA1I; voltage-dependent calcium channel T type alpha-1I
c4637_g1	28.1522	1.13234	24.862	4.63587	0.00532258	0.0437966	up	yes	.	TPR repeat-containing protein [Oxytricha trifallax]	.	Predicted O-linked N-acetylglucosamine transferase, SPINDLY family	GO:0040024|dauer larval development;GO:0005977|glycogen metabolic process;GO:0019915|lipid storage;GO:0006470|protein dephosphorylation;GO:0006493|protein O-linked glycosylation;GO:0000003|reproduction;GO:0006048|UDP-N-acetylglucosamine biosynthetic process	GO:0016262|protein N-acetylglucosaminyltransferase activity;GO:0004722|protein serine/threonine phosphatase activity	GO:0005634|nucleus;GO:0048471|perinuclear region of cytoplasm	K09667|OGT; protein O-GlcNAc transferase [EC:2.4.1.255]
c57836_g1	1.47131	30.8592	0.0476781	-4.39053	0.000599167	0.0154038	down	yes	.	putative membrane protein [Oxytricha trifallax]	MBOAT, membrane-bound O-acyltransferase family	.	.	.	.	K13519|LPT1, ALE1; lysophospholipid acyltransferase [EC:2.3.1.51 2.3.1.23 2.3.1.-]
c65172_g1	520.58	5400.02	0.0964034	-3.37477	0.00150741	0.0248295	down	yes	.	hypothetical protein OXYTRI_18372 [Oxytricha trifallax]	.	Serine/threonine protein kinase	GO:0006281|DNA repair	GO:0005524|ATP binding;GO:0004674|protein serine/threonine kinase activity	GO:0005634|nucleus	K02218|CSNK1, CK1; casein kinase 1 [EC:2.7.11.1]
c50878_g1	346.383	28.5547	12.1305	3.60056	0.00477393	0.0418322	up	yes	.	Putative glutathione S-transferase [Oxytricha trifallax]	.	Glutathione S-transferase	GO:0042742|defense response to bacterium;GO:0009409|response to cold;GO:0080167|response to karrikin;GO:0009651|response to salt stress;GO:0009636|response to toxin;GO:0009407|toxin catabolic process	GO:0043295|glutathione binding;GO:0004364|glutathione transferase activity;GO:0004601|peroxidase activity	GO:0009941|chloroplast envelope;GO:0009570|chloroplast stroma;GO:0005829|cytosol;GO:0005634|nucleus;GO:0010319|stromule;GO:0009579|thylakoid;GO:0005774|vacuolar membrane	K00799|GST, gst; glutathione S-transferase [EC:2.5.1.18]
c54452_g1	11.4578	126.825	0.0903434	-3.46844	0.00181355	0.0272855	down	yes	.	Multi-sensor hybrid histidine kinase [Oxytricha trifallax]	.	FOG: CheY-like receiver	GO:0033500|carbohydrate homeostasis;GO:0016036|cellular response to phosphate starvation;GO:0071329|cellular response to sucrose stimulus;GO:0042742|defense response to bacterium;GO:0010086|embryonic root morphogenesis;GO:0035556|intracellular signal transduction;GO:0007231|osmosensory signaling pathway;GO:0000160|phosphorelay signal transduction system;GO:0048509|regulation of meristem developme…	GO:0005524|ATP binding;GO:0019955|cytokine binding;GO:0005034|osmosensor activity;GO:0004721|phosphoprotein phosphatase activity;GO:0000156|phosphorelay response regulator activity;GO:0000155|phosphorelay sensor kinase activity;GO:0009885|transmembrane histidine kinase cytokinin receptor activity	GO:0005783|endoplasmic reticulum;GO:0016021|integral to membrane;GO:0005886|plasma membrane	K14489|AHK2_3_4; arabidopsis histidine kinase 2/3/4 (cytokinin receptor) [EC:2.7.13.3]
c56607_g1	33.6278	0.95609	35.1722	5.13636	0.00195824	0.0282336	up	yes	.	Putative ABC transporter [Oxytricha trifallax]	.	ABC-type multidrug transport system, ATPase and permease components	GO:0010541|acropetal auxin transport;GO:0010540|basipetal auxin transport	GO:0005524|ATP binding;GO:0042626|ATPase activity, coupled to transmembrane movement of substances;GO:0010329|auxin efflux transmembrane transporter activity	GO:0016021|integral to membrane;GO:0005886|plasma membrane	K05658|ABCB1; ATP-binding cassette, subfamily B (MDR/TAP), member 1 [EC:3.6.3.44]
c56055_g1	501.499	13.1301	38.1945	5.25529	4.72e-05	0.00352685	up	yes	.	hypothetical protein OXYTRI_17643 [Oxytricha trifallax]	.	Ubiquitin-protein ligase	GO:0006810|transport	GO:0005086|ARF guanyl-nucleotide exchange factor activity;GO:0004842|ubiquitin-protein ligase activity	GO:0005829|cytosol;GO:0005794|Golgi apparatus;GO:0016020|membrane	K10594|HERC1; E3 ubiquitin-protein ligase HERC1 [EC:2.3.2.26]
c63455_g1	2.72556	48.079	0.0566891	-4.14078	0.00211511	0.0293433	down	yes	.	hypothetical protein OXYTRI_16252 [Oxytricha trifallax]	.	Poly(A) polymerase	GO:0006378|mRNA polyadenylation;GO:0044011|single-species biofilm formation on inanimate substrate;GO:0006351|transcription, DNA-dependent	GO:0005524|ATP binding;GO:0046872|metal ion binding;GO:0004652|polynucleotide adenylyltransferase activity;GO:0003723|RNA binding	GO:0005634|nucleus	K14376|PAP; poly(A) polymerase [EC:2.7.7.19]
c74935_g1	7728.19	458.373	16.86	4.07554	0.00272331	0.0330737	up	yes	.	Ribosomal protein L35, putative [Oxytricha trifallax]	.	Ribosomal protein L29	GO:0002181|cytoplasmic translation	GO:0003735|structural constituent of ribosome	GO:0022625|cytosolic large ribosomal subunit;GO:0005730|nucleolus	K02918|RP-L35e, RPL35; large subunit ribosomal protein L35e
c56605_g1	0.0624251	18.4393	0.00338544	-8.20644	0.000642492	0.0159881	down	yes	.	Voltage-gated Ion Channel (VIC) Superfamily [Oxytricha trifallax]	.	Kef-type K+ transport systems, predicted NAD-binding component	GO:0007626|locomotory behavior;GO:0007269|neurotransmitter secretion;GO:0008217|regulation of blood pressure;GO:0051924|regulation of calcium ion transport;GO:0008016|regulation of heart contraction;GO:0048265|response to pain	GO:0005524|ATP binding;GO:0046872|metal ion binding;GO:0005245|voltage-gated calcium channel activity	GO:0030425|dendrite;GO:0043025|neuronal cell body;GO:0005891|voltage-gated calcium channel complex	K04849|CACNA1B; voltage-dependent calcium channel N type alpha-1B
c21960_g1	51.0107	0.332001	153.646	7.26347	0.00021099	0.00860998	up	yes	.	Dynein heavy chain family protein [Oxytricha trifallax]	.	Dynein, heavy chain	GO:0006200|ATP catabolic process;GO:0001539|ciliary or flagellar motility;GO:0007018|microtubule-based movement;GO:0009612|response to mechanical stimulus	GO:0005524|ATP binding;GO:0016887|ATPase activity;GO:0003777|microtubule motor activity	GO:0005858|axonemal dynein complex;GO:0035085|cilium axoneme;GO:0005737|cytoplasm;GO:0005874|microtubule	K10408|DNAH; dynein heavy chain, axonemal
c67054_g3	433.974	16.6228	26.1072	4.70638	0.000178126	0.00783706	up	yes	.	hypothetical protein OXYTRI_23138 [Oxytricha trifallax]	.	.	.	.	.	K17570|HYDIN; hydrocephalus-inducing protein
c53342_g1	18.248	0.0851427	214.322	7.74364	0.00268384	0.0328498	up	yes	.	Cystathionine-beta-synthase [Oxytricha trifallax]	.	Cysteine synthase	GO:0006535|cysteine biosynthetic process from serine;GO:0019343|cysteine biosynthetic process via cystathionine;GO:0006534|cysteine metabolic process	GO:0004122|cystathionine beta-synthase activity	GO:0005737|cytoplasm	K01697|E4.2.1.22, CBS; cystathionine beta-synthase [EC:4.2.1.22]
c69551_g3	41.0056	2.85717	14.3518	3.84316	0.00329115	0.0361228	up	yes	.	Cation transport ATPase [Oxytricha trifallax]	.	Cation transport ATPase	GO:0006754|ATP biosynthetic process;GO:0007420|brain development;GO:0003407|neural retina development	GO:0005524|ATP binding;GO:0005388|calcium-transporting ATPase activity;GO:0046872|metal ion binding	GO:0016021|integral to membrane;GO:0045121|membrane raft;GO:0005886|plasma membrane	K05850|ATP2B; Ca2+ transporting ATPase, plasma membrane [EC:3.6.3.8]
c18874_g1	14.2759	0.0792202	180.206	7.4935	0.00389386	0.0387431	up	yes	.	hypothetical protein OXYTRI_07691 [Oxytricha trifallax]	.	GTPase SAR1 and related small G proteins	GO:0051666|actin cortical patch localization;GO:0051017|actin filament bundle assembly;GO:0000282|cellular bud site selection;GO:0006897|endocytosis;GO:0006886|intracellular protein transport;GO:0010513|positive regulation of phosphatidylinositol biosynthetic process;GO:0007264|small GTPase mediated signal transduction	GO:0005525|GTP binding;GO:0003924|GTPase activity;GO:0003729|mRNA binding	GO:0005935|cellular bud neck;GO:0005934|cellular bud tip;GO:0005794|Golgi apparatus	K07941|ARF6; ADP-ribosylation factor 6
c47824_g1	0.873506	91.5048	0.00954602	-6.71089	2.32e-06	0.00046851	down	yes	.	Dual specificity phosphatase, catalytic domain containing protein [Oxytricha trifallax]	.	Predicted protein-tyrosine phosphatase	GO:0035335|peptidyl-tyrosine dephosphorylation;GO:0008064|regulation of actin polymerization or depolymerization;GO:0050770|regulation of axonogenesis;GO:0010591|regulation of lamellipodium assembly	GO:0003779|actin binding;GO:0004725|protein tyrosine phosphatase activity;GO:0008138|protein tyrosine/serine/threonine phosphatase activity	GO:0005737|cytoplasm;GO:0005856|cytoskeleton;GO:0005634|nucleus	K05766|SSH; protein phosphatase slingshot [EC:3.1.3.16 3.1.3.48]
c41616_g1	153.151	5.27074	29.0568	4.86081	7.42e-05	0.00469143	up	yes	.	hypothetical protein [Oxytricha trifallax]	.	Ribosomal protein L6P/L9E	GO:0006412|translation	GO:0019843|rRNA binding;GO:0003735|structural constituent of ribosome	GO:0005840|ribosome	K02933|RP-L6, MRPL6, rplF; large subunit ribosomal protein L6
c66504_g3	1.1624	17.9147	0.0648855	-3.94596	0.00456921	0.0411359	down	yes	.	Protein kinase domain containing protein [Oxytricha trifallax]	.	Serine/threonine protein kinase	GO:0006950|response to stress	GO:0005524|ATP binding;GO:0004683|calmodulin-dependent protein kinase activity;GO:0046872|metal ion binding	GO:0005737|cytoplasm	K04515|CAMK2; calcium/calmodulin-dependent protein kinase (CaM kinase) II [EC:2.7.11.17]
c67312_g1	20.0705	18908.1	0.00106147	-9.87972	1.75e-16	3.6e-12	down	yes	.	EF hand family protein [Oxytricha trifallax]	EF-hand domain pair	.	.	GO:0005509|calcium ion binding	GO:0016459|myosin complex	.
c49365_g1	19.6211	0.305469	64.2328	6.00524	0.00498334	0.0426607	up	yes	.	Nuclear cap-binding protein subunit 2 [Oxytricha trifallax]	.	RNA-binding proteins (RRM domain)	GO:0006370|7-methylguanosine mRNA capping;GO:0031047|gene silencing by RNA;GO:0000398|mRNA splicing, via spliceosome	GO:0000166|nucleotide binding;GO:0000339|RNA cap binding	GO:0005846|nuclear cap binding complex;GO:0005634|nucleus	K12883|NCBP2, CBP20; nuclear cap-binding protein subunit 2
c79939_g1	54.9152	0.748778	73.3397	6.19652	0.000533314	0.0144482	up	yes	.	ABC transporter family protein [Oxytricha trifallax]	.	ABC-type multidrug transport system, ATPase component	GO:0006200|ATP catabolic process;GO:0006810|transport	GO:0005524|ATP binding;GO:0016887|ATPase activity	GO:0016021|integral to membrane;GO:0005886|plasma membrane	K05650|ABCA8; ATP-binding cassette, subfamily A (ABC1), member 8
c47123_g1	49.1475	2.42473	20.2693	4.34122	0.00660413	0.0472936	up	yes	.	Rab-family small GTPase Rab11D [Oxytricha trifallax]	.	GTPase SAR1 and related small G proteins	GO:0033205|cell cycle cytokinesis;GO:0006887|exocytosis;GO:0071852|fungal-type cell wall organization or biogenesis;GO:0006886|intracellular protein transport;GO:0007264|small GTPase mediated signal transduction;GO:0042144|vacuole fusion, non-autophagic	GO:0005525|GTP binding;GO:0003924|GTPase activity	GO:0005829|cytosol;GO:0010008|endosome membrane;GO:0000139|Golgi membrane;GO:0005634|nucleus;GO:0005886|plasma membrane	K07904|RAB11A; Ras-related protein Rab-11A
c65563_g2	329.424	25.4679	12.9349	3.6932	0.000798746	0.017879	up	yes	.	Superoxide dismutase [Oxytricha trifallax]	.	Superoxide dismutase	GO:0001315|age-dependent response to reactive oxygen species;GO:0071361|cellular response to ethanol;GO:0003032|detection of oxygen;GO:0048773|erythrophore differentiation;GO:0006749|glutathione metabolic process;GO:0007507|heart development;GO:0030097|hemopoiesis;GO:0050665|hydrogen peroxide biosynthetic process;GO:0055072|iron ion homeostasis;GO:0001889|liver development;GO:0007626|locomotory b…	GO:0003677|DNA binding;GO:0030145|manganese ion binding;GO:0019825|oxygen binding;GO:0004784|superoxide dismutase activity	GO:0005743|mitochondrial inner membrane;GO:0042645|mitochondrial nucleoid	K04564|SOD2; superoxide dismutase, Fe-Mn family [EC:1.15.1.1]
c69923_g2	8.13195	487.446	0.0166828	-5.9055	3.55e-06	0.000615825	down	yes	.	Phosphatidylinositol 4-phosphate 5-kinase (PIPK-D12/GPCR-PIPK) [Oxytricha trifallax]	.	Phosphatidylinositol-4-phosphate 5-kinase	GO:0046854|phosphatidylinositol phosphorylation	GO:0016309|1-phosphatidylinositol-5-phosphate 4-kinase activity;GO:0005524|ATP binding	GO:0005737|cytoplasm;GO:0005634|nucleus;GO:0005886|plasma membrane	K00920|PIP4K2; 1-phosphatidylinositol-5-phosphate 4-kinase [EC:2.7.1.149]
c64078_g1	96.8753	1279.94	0.0756876	-3.7238	0.00169843	0.0264534	down	yes	.	Amidase family protein [Oxytricha trifallax]	.	Asp-tRNAAsn/Glu-tRNAGln amidotransferase A subunit and related amidases	GO:0009062|fatty acid catabolic process	GO:0016884|carbon-nitrogen ligase activity, with glutamine as amido-N-donor;GO:0017064|fatty acid amide hydrolase activity	GO:0005789|endoplasmic reticulum membrane;GO:0000139|Golgi membrane;GO:0016021|integral to membrane;GO:0031090|organelle membrane	K15528|FAAH; fatty acid amide hydrolase [EC:3.5.1.99]
c44072_g1	189.812	1.99788	95.0067	6.56996	0.000306511	0.010595	up	yes	.	RNA polymerase III [Oxytricha trifallax]	.	DNA-directed RNA polymerase, beta' subunit/160 kD subunit	GO:0006383|transcription from RNA polymerase III promoter	GO:0003677|DNA binding;GO:0003899|DNA-directed RNA polymerase activity;GO:0046872|metal ion binding;GO:0032549|ribonucleoside binding;GO:0008270|zinc ion binding	GO:0005666|DNA-directed RNA polymerase III complex	K03018|RPC1, POLR3A; DNA-directed RNA polymerase III subunit RPC1 [EC:2.7.7.6]
c20898_g1	249.98	12.3049	20.3155	4.34451	0.0022877	0.030513	up	yes	.	hypothetical protein OXYTRI_17586 [Oxytricha trifallax]	.	Parvulin-like peptidyl-prolyl isomerase	GO:0007173|epidermal growth factor receptor signaling pathway;GO:0006457|protein folding	GO:0003755|peptidyl-prolyl cis-trans isomerase activity	GO:0005634|nucleus	K09578|PIN1; peptidyl-prolyl cis-trans isomerase NIMA-interacting 1 [EC:5.2.1.8]
c62283_g1	14.0124	1681.43	0.00833362	-6.90684	5.32e-07	0.000174938	down	yes	.	RPS6 protein kinase [Oxytricha trifallax]	.	Serine/threonine protein kinase	GO:0006935|chemotaxis;GO:0006468|protein phosphorylation	GO:0005524|ATP binding;GO:0004674|protein serine/threonine kinase activity	GO:0005737|cytoplasm;GO:0005886|plasma membrane	K13303|SGK2; serum/glucocorticoid-regulated kinase 2 [EC:2.7.11.1]
c50139_g1	32.9435	0.72168	45.6483	5.51249	0.000835373	0.0183168	up	yes	.	Helix-hairpin-helix motif family protein [Oxytricha trifallax]	.	DNA polymerase IV (family X)	GO:0006260|DNA replication;GO:0006289|nucleotide-excision repair;GO:0016446|somatic hypermutation of immunoglobulin genes	GO:0003677|DNA binding;GO:0003887|DNA-directed DNA polymerase activity;GO:0016829|lyase activity;GO:0046872|metal ion binding	GO:0005634|nucleus	K03512|POLL; DNA polymerase lambda [EC:2.7.7.7 4.2.99.-]
c54465_g1	39.6013	0.0789475	501.615	8.97044	0.000188383	0.00810561	up	yes	.	Dynein heavy chain family protein [Oxytricha trifallax]	.	Dynein, heavy chain	GO:0006200|ATP catabolic process;GO:0001539|ciliary or flagellar motility;GO:0007018|microtubule-based movement	GO:0005524|ATP binding;GO:0016887|ATPase activity;GO:0003777|microtubule motor activity	GO:0005858|axonemal dynein complex;GO:0005929|cilium;GO:0035085|cilium axoneme;GO:0005737|cytoplasm;GO:0005874|microtubule	K10408|DNAH; dynein heavy chain, axonemal
c75315_g1	18.2222	569.733	0.0319838	-4.96651	2.61e-06	0.000508639	down	yes	.	Zinc finger protein [Oxytricha trifallax]	FANCL C-terminal domain	.	.	.	.	K11969|ARIH2; ariadne-2 [EC:2.3.2.27]
c62586_g1	250.401	9.20779	27.1945	4.76524	0.000245372	0.00924747	up	yes	.	Uncharacterized protein containing DHHC-type Zn finger [Oxytricha trifallax]	.	Uncharacterized protein containing DHHC-type Zn finger	.	GO:0046872|metal ion binding;GO:0016746|transferase activity, transferring acyl groups;GO:0008270|zinc ion binding	GO:0005789|endoplasmic reticulum membrane;GO:0005794|Golgi apparatus;GO:0000139|Golgi membrane;GO:0016021|integral to membrane	K16675|ZDHHC9_14_18; palmitoyltransferase ZDHHC9/14/18 [EC:2.3.1.225]
c39192_g1	57.5693	0.524414	109.778	6.77845	0.000272724	0.00981806	up	yes	.	Kinesin motor domain containing protein [Oxytricha trifallax]	.	Kinesin-like protein	GO:0051301|cell division;GO:0007018|microtubule-based movement;GO:0000089|mitotic metaphase;GO:0006810|transport	GO:0005524|ATP binding;GO:0043515|kinetochore binding;GO:0003777|microtubule motor activity	GO:0000775|chromosome, centromeric region;GO:0005737|cytoplasm;GO:0005874|microtubule;GO:0005875|microtubule associated complex	K11498|CENPE; centromeric protein E
c59101_g1	219.624	11.8565	18.5236	4.21129	0.00111652	0.0214412	up	yes	.	Methyltransferase type 11 [Oxytricha trifallax]	.	Methyltransferase type	GO:0018872|arsonoacetate metabolic process;GO:0046685|response to arsenic-containing substance;GO:0009404|toxin metabolic process	GO:0030791|arsenite methyltransferase activity;GO:0030792|methylarsonite methyltransferase activity;GO:0008276|protein methyltransferase activity	GO:0005829|cytosol;GO:0005739|mitochondrion	K07755|AS3MT; arsenite methyltransferase [EC:2.1.1.137]
c62398_g1	825.018	17.817	46.3051	5.5331	7.05e-05	0.00457213	up	yes	.	Mitotic cyclin-CYC2, putative [Oxytricha trifallax]	.	Cyclin	GO:0007049|cell cycle;GO:0051301|cell division;GO:0000079|regulation of cyclin-dependent protein kinase activity	.	GO:0005634|nucleus	K05868|CCNB; cyclin B
c70029_g1	61.8867	449.682	0.137623	-2.8612	0.00544559	0.0442472	down	yes	.	hypothetical protein OXYTRI_08276 [Oxytricha trifallax]	.	Trehalose-6-phosphate synthase	GO:0005992|trehalose biosynthetic process	GO:0003825|alpha,alpha-trehalose-phosphate synthase (UDP-forming) activity;GO:0004805|trehalose-phosphatase activity	.	K16055|TPS; trehalose 6-phosphate synthase/phosphatase [EC:2.4.1.15 3.1.3.12]
c43642_g1	100.263	574.849	0.174416	-2.5194	0.00702299	0.0482035	down	yes	.	Pregnancy-associated glycoprotein 2 [Oxytricha trifallax]	Eukaryotic aspartyl protease	.	.	.	.	K01377|PGC; gastricsin [EC:3.4.23.3]
c67538_g2	78.7197	3.55872	22.1202	4.46729	0.00194071	0.0281089	up	yes	.	Cyclin [Oxytricha trifallax]	.	Cyclin	GO:0051301|cell division;GO:0007067|mitosis;GO:0045893|positive regulation of transcription, DNA-dependent;GO:0007265|Ras protein signal transduction;GO:0000079|regulation of cyclin-dependent protein kinase activity	.	GO:0005737|cytoplasm;GO:0001939|female pronucleus;GO:0001940|male pronucleus;GO:0005634|nucleus	K06627|CCNA; cyclin A
c60242_g1	0.084567	14.6542	0.00577083	-7.437	0.00426881	0.0400299	down	yes	.	Protein kinase domain containing protein [Oxytricha trifallax]	.	Serine/threonine protein kinase	GO:0051301|cell division;GO:0042384|cilium assembly;GO:0007067|mitosis;GO:0006974|response to DNA damage stimulus;GO:0010212|response to ionizing radiation	GO:0005524|ATP binding;GO:0046872|metal ion binding;GO:0004672|protein kinase activity;GO:0004674|protein serine/threonine kinase activity;GO:0004713|protein tyrosine kinase activity	GO:0031965|nuclear membrane;GO:0005730|nucleolus;GO:0000242|pericentriolar material	K08857|NEK; NIMA (never in mitosis gene a)-related kinase [EC:2.7.11.1]
c9528_g1	80.8835	0.416621	194.142	7.60097	0.000608928	0.015519	up	yes	.	hypothetical protein OXYTRI_23792 [Oxytricha trifallax]	.	FOG: Zn-finger	GO:0006351|transcription, DNA-dependent;GO:0016032|viral reproduction	GO:0003677|DNA binding;GO:0046872|metal ion binding;GO:0003700|sequence-specific DNA binding transcription factor activity;GO:0008270|zinc ion binding	GO:0005634|nucleus	K09230|SCAN; SCAN domain-containing zinc finger protein
c17793_g1	8.3596	0.0560236	149.216	7.22126	0.00378778	0.0383268	up	yes	.	P-type ATPase, putative [Oxytricha trifallax]	.	Cation transport ATPase	GO:0006200|ATP catabolic process;GO:0006812|cation transport	GO:0005524|ATP binding;GO:0015662|ATPase activity, coupled to transmembrane movement of ions, phosphorylative mechanism;GO:0046872|metal ion binding	GO:0016021|integral to membrane	K14951|ATP13A3_4_5; cation-transporting ATPase 13A3/4/5 [EC:3.6.3.-]
c38791_g1	1.17185	61.5631	0.0190349	-5.71521	0.00251541	0.0317876	down	yes	.	DNA-binding protein SMUBP-2 [Oxytricha trifallax]	.	Superfamily I DNA and RNA helicases and helicase subunits	GO:0008219|cell death;GO:0006310|DNA recombination;GO:0006281|DNA repair;GO:0006260|DNA replication;GO:0000122|negative regulation of transcription from RNA polymerase II promoter;GO:0051260|protein homooligomerization;GO:0006351|transcription, DNA-dependent;GO:0006412|translation	GO:0005524|ATP binding;GO:0043141|ATP-dependent 5'-3' DNA helicase activity;GO:0032575|ATP-dependent 5'-3' RNA helicase activity;GO:0046872|metal ion binding;GO:0043022|ribosome binding;GO:0003697|single-stranded DNA binding;GO:0000049|tRNA binding;GO:0008270|zinc ion binding	GO:0030424|axon;GO:0005737|cytoplasm;GO:0030426|growth cone;GO:0005634|nucleus;GO:0030529|ribonucleoprotein complex	K19036|IGHMBP2; ATP-dependent RNA/DNA helicase IGHMBP2 [EC:3.6.4.12 3.6.4.13]
c51045_g1	182.746	2188.22	0.0835135	-3.58185	0.00622261	0.0463882	down	yes	.	Histone acetyltransferase KAT8 [Oxytricha trifallax]	MOZ/SAS family	Histone acetyltransferase (MYST family)	GO:0043984|histone H4-K16 acetylation;GO:0043981|histone H4-K5 acetylation;GO:0043982|histone H4-K8 acetylation;GO:0030099|myeloid cell differentiation;GO:0045892|negative regulation of transcription, DNA-dependent;GO:0045893|positive regulation of transcription, DNA-dependent;GO:0006351|transcription, DNA-dependent	GO:0046972|histone acetyltransferase activity (H4-K16 specific);GO:0043995|histone acetyltransferase activity (H4-K5 specific);GO:0043996|histone acetyltransferase activity (H4-K8 specific);GO:0046872|metal ion binding	GO:0000776|kinetochore;GO:0071339|MLL1 complex;GO:0072487|MSL complex	K11308|MYST1, MOF, KAT8; histone acetyltransferase MYST1 [EC:2.3.1.48]
c76576_g1	214.649	0.747572	287.128	8.16555	2.87e-06	0.000533963	up	yes	.	ADP-ribosylation factor-like protein 6 [Oxytricha trifallax]	.	GTPase SAR1 and related small G proteins	GO:0042384|cilium assembly;GO:0007368|determination of left/right symmetry;GO:0070121|Kupffer's vesicle development;GO:0032402|melanosome transport;GO:0033339|pectoral fin development;GO:0007264|small GTPase mediated signal transduction;GO:0007601|visual perception	GO:0005525|GTP binding;GO:0046872|metal ion binding	GO:0035085|cilium axoneme;GO:0060170|cilium membrane;GO:0005932|microtubule basal body	K07951|ARL6, BBS3; ADP-ribosylation factor-like protein 6
c92535_g1	6923	119.902	57.7386	5.85146	0.000103076	0.00566834	up	yes	.	Small molecular heat shock protein 10 [Oxytricha trifallax]	.	Co-chaperonin GroES (HSP10)	GO:0006457|protein folding	GO:0005524|ATP binding	GO:0005737|cytoplasm	K04078|groES, HSPE1; chaperonin GroES
c88267_g1	88.3505	10.5322	8.3886	3.06843	0.00567553	0.0448811	up	yes	.	hypothetical protein OXYTRI_17516 [Oxytricha trifallax]	.	Predicted metalloendopeptidase	GO:0007420|brain development;GO:0010002|cardioblast differentiation;GO:0007267|cell-cell signaling;GO:0016486|peptide hormone processing;GO:0006508|proteolysis	GO:0046872|metal ion binding;GO:0004222|metalloendopeptidase activity;GO:0008168|methyltransferase activity	GO:0030659|cytoplasmic vesicle membrane;GO:0000139|Golgi membrane;GO:0016021|integral to membrane	K01415|ECE; endothelin-converting enzyme [EC:3.4.24.71]
c43761_g1	1.36753	34.4259	0.0397239	-4.65385	0.0051102	0.0431729	down	yes	.	NimA-related protein kinase 6 [Oxytricha trifallax]	.	Serine/threonine protein kinase	GO:0000910|cytokinesis;GO:0007346|regulation of mitotic cell cycle;GO:0051225|spindle assembly	GO:0005524|ATP binding;GO:0046872|metal ion binding;GO:0004674|protein serine/threonine kinase activity	GO:0005874|microtubule;GO:0005815|microtubule organizing center;GO:0005634|nucleus;GO:0000922|spindle pole	K08857|NEK; NIMA (never in mitosis gene a)-related kinase [EC:2.7.11.1]
c37969_g1	7.12189	0.0555115	128.296	7.00333	0.00541375	0.0441325	up	yes	.	Kinesin-like protein [Oxytricha trifallax]	.	Kinesin-like protein	GO:0007018|microtubule-based movement	GO:0005524|ATP binding;GO:0003777|microtubule motor activity	GO:0005737|cytoplasm;GO:0005874|microtubule;GO:0005875|microtubule associated complex	K10394|KIF3_17; kinesin family member 3/17
c31207_g1	267.165	10.6244	25.1463	4.65227	0.0024989	0.0316732	up	yes	.	ATPase family AAA domain-containing protein 3A [Oxytricha trifallax]	.	Predicted ATPase (AAA+ superfamily)	GO:0006915|apoptotic process;GO:0000910|cytokinesis;GO:0009792|embryo development ending in birth or egg hatching;GO:0040007|growth;GO:0007005|mitochondrion organization;GO:0018996|molting cycle, collagen and cuticulin-based cuticle;GO:0002119|nematode larval development;GO:0040010|positive regulation of growth rate;GO:0035046|pronuclear migration;GO:0006898|receptor-mediated endocytosis	GO:0005524|ATP binding;GO:0017111|nucleoside-triphosphatase activity	GO:0016021|integral to membrane;GO:0005743|mitochondrial inner membrane;GO:0042645|mitochondrial nucleoid	K17681|ATAD3A_B; ATPase family AAA domain-containing protein 3A/B
c51986_g1	181.336	10.8222	16.756	4.0666	0.00642928	0.0468323	up	yes	.	AhpC/TSA family protein [Oxytricha trifallax]	.	Peroxiredoxin	GO:0043524|negative regulation of neuron apoptotic process;GO:0006979|response to oxidative stress	GO:0004601|peroxidase activity;GO:0051920|peroxiredoxin activity	GO:0005829|cytosol	K03386|E1.11.1.15, PRDX, ahpC; peroxiredoxin (alkyl hydroperoxide reductase subunit C) [EC:1.11.1.15]
c58325_g1	389.122	9805.1	0.0396857	-4.65524	1.8e-05	0.00192586	down	yes	.	WD40 repeat-containing protein [Oxytricha trifallax]	.	FOG: WD40 repeat	GO:0051488|activation of anaphase-promoting complex activity;GO:0031145|anaphase-promoting complex-dependent proteasomal ubiquitin-dependent protein catabolic process;GO:0051301|cell division;GO:0006281|DNA repair;GO:0031572|G2/M transition DNA damage checkpoint;GO:0070306|lens fiber cell differentiation;GO:0007067|mitosis;GO:0090344|negative regulation of cell aging;GO:0008284|positive regulatio…	.	GO:0005680|anaphase-promoting complex	K03364|CDH1; cell division cycle 20-like protein 1, cofactor of APC complex
c10441_g1	259.124	7.56755	34.2415	5.09767	0.00054689	0.0146649	up	yes	.	Serine/threonine protein kinase [Oxytricha trifallax]	.	Serine/threonine protein kinase	GO:0007190|activation of adenylate cyclase activity;GO:0031152|aggregation involved in sorocarp development;GO:0019933|cAMP-mediated signaling;GO:0051301|cell division;GO:0006935|chemotaxis;GO:0000165|MAPK cascade;GO:0007067|mitosis;GO:0051344|negative regulation of cyclic-nucleotide phosphodiesterase activity	GO:0005524|ATP binding;GO:0004707|MAP kinase activity	GO:0005829|cytosol	K19603|MAPK15; mitogen-activated protein kinase 15 [EC:2.7.11.24]
c28029_g1	1482.88	104.744	14.1572	3.82347	0.00193167	0.0280867	up	yes	Hoplonympha sp. HsHA2 gene for actin, partial cds, clone: HsHA2	Actin II [Oxytricha trifallax]	.	.	.	GO:0005524|ATP binding	GO:0005737|cytoplasm;GO:0005856|cytoskeleton	.
c70338_g1	144.357	3579.67	0.0403268	-4.63212	0.000479307	0.0136253	down	yes	.	hypothetical protein OXYTRI_06240 [Oxytricha trifallax]	.	Sulfite reductase, alpha subunit (flavoprotein)	GO:0009086|methionine biosynthetic process;GO:0006555|methionine metabolic process	GO:0030586|[methionine synthase] reductase activity;GO:0050660|flavin adenine dinucleotide binding;GO:0010181|FMN binding;GO:0005506|iron ion binding;GO:0050661|NADP binding	GO:0005829|cytosol;GO:0045111|intermediate filament cytoskeleton;GO:0005634|nucleus	K00597|MTRR; methionine synthase reductase [EC:1.16.1.8]
c54288_g1	5.52184	84.1327	0.0656326	-3.92944	0.00397189	0.0390673	down	yes	.	Zinc finger protein DHHC domain containing protein, putative [Oxytricha trifallax]	.	FOG: Ankyrin repeat	GO:0090002|establishment of protein localization to plasma membrane;GO:0018345|protein palmitoylation;GO:0016192|vesicle-mediated transport	GO:0046872|metal ion binding;GO:0019706|protein-cysteine S-palmitoleyltransferase activity;GO:0008270|zinc ion binding	GO:0031901|early endosome membrane;GO:0000329|fungal-type vacuole membrane;GO:0005794|Golgi apparatus;GO:0000139|Golgi membrane;GO:0016021|integral to membrane;GO:0043234|protein complex	K18932|ZDHHC; palmitoyltransferase [EC:2.3.1.225]
c37946_g1	5.53843	0.050885	108.842	6.76609	0.00670137	0.0474659	up	yes	.	CLIP-associating protein [Oxytricha trifallax]	.	Protein involved in negative regulation of spindle astral microtubule depolymerization	GO:0051315|attachment of spindle microtubules to kinetochore involved in mitotic sister chromatid segregation;GO:0007411|axon guidance;GO:0007282|cystoblast division;GO:0040001|establishment of mitotic spindle localization;GO:0035099|hemocyte migration;GO:0000022|mitotic spindle elongation;GO:0043148|mitotic spindle stabilization;GO:0046580|negative regulation of Ras protein signal transduction;G…	GO:0005525|GTP binding;GO:0008017|microtubule binding	GO:0005813|centrosome;GO:0000775|chromosome, centromeric region;GO:0032154|cleavage furrow;GO:0045169|fusome;GO:0045172|germline ring canal;GO:0030426|growth cone;GO:0005875|microtubule associated complex;GO:0005634|nucleus;GO:0005827|polar microtubule	K16578|CLASP1_2; CLIP-associating protein 1/2
c66332_g1	30.9705	235.947	0.13126	-2.9295	0.0022484	0.0302736	down	yes	.	Protein kinase domain containing protein [Oxytricha trifallax]	.	Serine/threonine protein kinase	GO:0051301|cell division;GO:0007067|mitosis	GO:0005524|ATP binding;GO:0046872|metal ion binding;GO:0004674|protein serine/threonine kinase activity	GO:0030424|axon;GO:0005737|cytoplasm;GO:0005634|nucleus	K08857|NEK; NIMA (never in mitosis gene a)-related kinase [EC:2.7.11.1]
c46253_g1	929.155	39.4883	23.5299	4.55642	0.000138004	0.00677404	up	yes	.	Cell cycle regulator with zn-finger domain,putative [Oxytricha trifallax]	.	Uncharacterized protein containing DHHC-type Zn finger	GO:0018345|protein palmitoylation	GO:0046872|metal ion binding;GO:0016409|palmitoyltransferase activity;GO:0008270|zinc ion binding	GO:0016021|integral to membrane	K18932|ZDHHC; palmitoyltransferase [EC:2.3.1.225]
c92881_g1	145.346	1.58533	91.6819	6.51856	1.57e-05	0.0017394	up	yes	.	Chaperonin GroEL (HSP60 family) [Oxytricha trifallax]	.	Chaperonin GroEL (HSP60 family)	GO:0006457|protein folding	GO:0005524|ATP binding	GO:0005737|cytoplasm	K09498|CCT6; T-complex protein 1 subunit zeta
c62974_g1	49.8744	0.438207	113.815	6.83054	0.000262717	0.00957846	up	yes	.	D-alanyl-D-alanine carboxypeptidase family protein [Oxytricha trifallax]	D-alanyl-D-alanine carboxypeptidase	.	.	.	.	K01286|E3.4.16.4; D-alanyl-D-alanine carboxypeptidase [EC:3.4.16.4]
c55060_g1	300.834	14.3952	20.8982	4.3853	0.00137978	0.0238653	up	yes	Danio rerio cyclin-dependent kinase 2 (cdk2), mRNA	Protein kinase domain containing protein [Oxytricha trifallax]	.	.	GO:0051301|cell division;GO:0007067|mitosis	GO:0005524|ATP binding;GO:0004693|cyclin-dependent protein kinase activity	.	.
c34959_g1	123.787	0.420287	294.529	8.20227	0.000144469	0.00697153	up	yes	.	TPR repeat-containing protein [Oxytricha trifallax]	.	Predicted O-linked N-acetylglucosamine transferase, SPINDLY family	GO:0007275|multicellular organismal development;GO:0006493|protein O-linked glycosylation	GO:0016757|transferase activity, transferring glycosyl groups	.	K09667|OGT; protein O-GlcNAc transferase [EC:2.4.1.255]
c37819_g1	24.9052	1.21504	20.4974	4.35737	0.00585316	0.0453843	up	yes	.	Ubiquitin carboxyl-terminal hydrolase [Oxytricha trifallax]	.	Ubiquitin carboxyl-terminal hydrolase	GO:0008283|cell proliferation;GO:0034644|cellular response to UV;GO:0000077|DNA damage checkpoint;GO:0006281|DNA repair;GO:0042771|intrinsic apoptotic signaling pathway in response to DNA damage by p53 class mediator;GO:0016579|protein deubiquitination;GO:0010212|response to ionizing radiation;GO:0006511|ubiquitin-dependent protein catabolic process	GO:0004221|ubiquitin thiolesterase activity;GO:0004843|ubiquitin-specific protease activity	GO:0005730|nucleolus;GO:0005654|nucleoplasm;GO:0043234|protein complex	K11849|USP25_28, UBP2; ubiquitin carboxyl-terminal hydrolase 25/28 [EC:3.4.19.12]
c60605_g1	118.833	4.82145	24.6468	4.62333	0.00316207	0.0354916	up	yes	.	hypothetical protein OXYTRI_10124 [Oxytricha trifallax]	.	Involved in mRNA export coupled transcription activation by association with both the TREX-2 and the SAGA complexes. The transcription regulatory histone acetylation (HAT) complex SAGA is a multiprotein complex that activates transcription by remodeling chromatin and mediating histone acetylation and deubiquitination. Within the SAGA complex, participates to a subcomplex that specifically deubiqu…	GO:0016568|chromatin modification;GO:0051028|mRNA transport;GO:0045893|positive regulation of transcription, DNA-dependent;GO:0006351|transcription, DNA-dependent	GO:0003713|transcription coactivator activity	GO:0000124|SAGA complex	K11368|ENY2, DC6, SUS1; enhancer of yellow 2 transcription factor
c52015_g1	234.255	1.7653	132.7	7.05202	0.00162386	0.0258498	up	yes	.	Protein kinase domain containing protein [Oxytricha trifallax]	.	Serine/threonine protein kinase	GO:0031142|induction of conjugation upon nitrogen starvation;GO:2000750|negative regulation of establishment or maintenance of bipolar cell polarity regulating cell shape;GO:0007346|regulation of mitotic cell cycle;GO:0031929|TOR signaling cascade	GO:0005524|ATP binding;GO:0004674|protein serine/threonine kinase activity	.	K13303|SGK2; serum/glucocorticoid-regulated kinase 2 [EC:2.7.11.1]
c46315_g1	5.86236	0.0534197	109.742	6.77797	0.00727782	0.0488544	up	yes	.	hypothetical protein OXYTRI_07201 [Oxytricha trifallax]	.	Kinesin-like protein	GO:0019886|antigen processing and presentation of exogenous peptide antigen via MHC class II;GO:0007596|blood coagulation;GO:0008283|cell proliferation;GO:0007018|microtubule-based movement;GO:0007067|mitosis	GO:0005524|ATP binding;GO:0003677|DNA binding;GO:0003777|microtubule motor activity;GO:0003774|motor activity	GO:0005813|centrosome;GO:0005829|cytosol;GO:0005874|microtubule;GO:0005873|plus-end kinesin complex;GO:0005819|spindle	K10400|KIF15; kinesin family member 15
c53779_g1	46.7922	1.85925	25.1672	4.65347	0.00106577	0.0208694	up	yes	.	Putative PKG-Ib [Oxytricha trifallax]	.	.	.	.	.	.
c65040_g1	102.773	1077.99	0.0953376	-3.39081	0.000904154	0.019161	down	yes	.	Kinesin-13 [Oxytricha trifallax]	.	Kinesin-like protein	GO:0007018|microtubule-based movement	GO:0005524|ATP binding;GO:0003777|microtubule motor activity	GO:0005737|cytoplasm;GO:0005874|microtubule;GO:0005875|microtubule associated complex	K10393|KIF2_24, MCAK; kinesin family member 2/24
c49976_g1	81.0223	3.15108	25.7126	4.6844	0.00196057	0.0282375	up	yes	.	Kinesin motor domain containing protein [Oxytricha trifallax]	.	Kinesin-like protein	GO:0007018|microtubule-based movement	GO:0005524|ATP binding;GO:0003777|microtubule motor activity	GO:0005737|cytoplasm;GO:0005874|microtubule;GO:0005875|microtubule associated complex	K10394|KIF3_17; kinesin family member 3/17
c89770_g1	0.244468	18.9313	0.0129134	-6.27499	0.000289398	0.0101976	down	yes	.	Putative ABC transporter [Oxytricha trifallax]	.	ABC-type multidrug transport system, ATPase and permease components	.	GO:0005524|ATP binding;GO:0042626|ATPase activity, coupled to transmembrane movement of substances	GO:0016021|integral to membrane;GO:0005886|plasma membrane	K05658|ABCB1; ATP-binding cassette, subfamily B (MDR/TAP), member 1 [EC:3.6.3.44]
c75917_g1	55.0204	0.758827	72.5072	6.18005	0.00193452	0.0280944	up	yes	.	TPR repeat-containing protein [Oxytricha trifallax]	.	FOG: TPR repeat	GO:0030154|cell differentiation;GO:0051301|cell division;GO:0007276|gamete generation;GO:0007067|mitosis;GO:0016567|protein ubiquitination;GO:0051302|regulation of cell division;GO:0007346|regulation of mitotic cell cycle;GO:0051510|regulation of unidimensional cell growth;GO:0009733|response to auxin stimulus;GO:0048829|root cap development;GO:0010071|root meristem specification	.	GO:0005680|anaphase-promoting complex;GO:0009504|cell plate;GO:0005819|spindle	K03350|APC3, CDC27; anaphase-promoting complex subunit 3
c57932_g1	7.76872	159.869	0.0485944	-4.36307	0.000436859	0.0129	down	yes	.	Glycosyltransferase, family GT8 [Oxytricha trifallax]	.	Alpha-N-acetylglucosamine transferase	GO:0006006|glucose metabolic process;GO:0005978|glycogen biosynthetic process;GO:0005980|glycogen catabolic process;GO:0044281|small molecule metabolic process	GO:0008466|glycogenin glucosyltransferase activity	GO:0005829|cytosol	K00750|GYG1, GYG2; glycogenin glucosyltransferase [EC:2.4.1.186]
c49483_g1	19.3719	0.084755	228.563	7.83645	0.00226066	0.0303591	up	yes	.	Putative ABC transporter [Oxytricha trifallax]	.	ABC-type multidrug transport system, ATPase and permease components	.	GO:0005524|ATP binding;GO:0042626|ATPase activity, coupled to transmembrane movement of substances	GO:0016021|integral to membrane;GO:0005886|plasma membrane	K05658|ABCB1; ATP-binding cassette, subfamily B (MDR/TAP), member 1 [EC:3.6.3.44]
c44157_g1	45.6025	1.71204	26.6364	4.73533	0.0015449	0.0251177	up	yes	.	Sodium/hydrogen exchanger [Oxytricha trifallax]	.	NhaP-type Na+/H+ and K+/H+ antiporters	GO:0006885|regulation of pH	GO:0015385|sodium:hydrogen antiporter activity	GO:0005768|endosome;GO:0010008|endosome membrane;GO:0032580|Golgi cisterna membrane;GO:0016021|integral to membrane	K14724|SLC9A8, NHE8; solute carrier family 9 (sodium/hydrogen exchanger), member 8
c42007_g1	521.163	3.63403	143.412	7.16402	1.94e-05	0.00200997	up	yes	.	GATase domain containing protein [Oxytricha trifallax]	.	.	GO:0006541|glutamine metabolic process	GO:0034722|gamma-glutamyl-peptidase activity;GO:0008242|omega peptidase activity	GO:0005618|cell wall;GO:0005615|extracellular space	K01307|GGH; gamma-glutamyl hydrolase [EC:3.4.19.9]
c2549_g1	43.0924	0.519027	83.0254	6.37548	0.000775929	0.0176728	up	yes	.	Thymidine kinase [Oxytricha trifallax]	.	.	GO:0048565|digestive tract development;GO:0006260|DNA replication;GO:0060138|fetal process involved in parturition;GO:0001889|liver development;GO:0046688|response to copper ion;GO:0051414|response to cortisol stimulus;GO:0031667|response to nutrient levels;GO:0009636|response to toxin;GO:0014856|skeletal muscle cell proliferation;GO:0046104|thymidine metabolic process	GO:0005524|ATP binding;GO:0004797|thymidine kinase activity;GO:0008270|zinc ion binding	GO:0005737|cytoplasm	K00857|tdk, TK; thymidine kinase [EC:2.7.1.21]
c68487_g1	3.26723	379.043	0.00861969	-6.85815	2.84e-06	0.000533963	down	yes	.	Serine/threonine protein kinase [Oxytricha trifallax]	.	.	GO:0016055|Wnt receptor signaling pathway	GO:0005524|ATP binding;GO:0004674|protein serine/threonine kinase activity	GO:0005737|cytoplasm;GO:0005634|nucleus	K08959|CSNK1D; casein kinase 1, delta [EC:2.7.11.1]
c49079_g1	24.8388	0.0940251	264.172	8.04533	0.00170729	0.0265498	up	yes	.	RabGAP/TBC domain-containing protein [Oxytricha trifallax]	.	GTPase-activating protein	GO:0007015|actin filament organization	GO:0005097|Rab GTPase activator activity	GO:0005935|cellular bud neck;GO:0005934|cellular bud tip;GO:0000131|incipient cellular bud site;GO:0000133|polarisome	.
c68382_g1	2.45887	103.72	0.0237067	-5.39856	0.00631752	0.0465875	down	yes	.	Multi-sensor hybrid histidine kinase [Oxytricha trifallax]	.	.	GO:0009873|ethylene mediated signaling pathway;GO:0035556|intracellular signal transduction;GO:0006355|regulation of transcription, DNA-dependent;GO:0023014|signal transduction by phosphorylation	GO:0005524|ATP binding;GO:0046872|metal ion binding;GO:0000156|phosphorelay response regulator activity;GO:0000155|phosphorelay sensor kinase activity	GO:0005789|endoplasmic reticulum membrane;GO:0016021|integral to membrane	K14509|ETR, ERS; ethylene receptor [EC:2.7.13.-]
c67473_g1	318.216	15.2765	20.8305	4.38062	0.00493602	0.0424982	up	yes	.	RabGAP/TBC domain-containing protein [Oxytricha trifallax]	.	GTPase-activating protein	GO:0007049|cell cycle;GO:0051301|cell division;GO:0032851|positive regulation of Rab GTPase activity	GO:0005097|Rab GTPase activator activity	GO:0005815|microtubule organizing center;GO:0005634|nucleus;GO:0005819|spindle	.
c57969_g1	0.110539	40.0412	0.00276064	-8.50078	0.000780851	0.0176962	down	yes	.	MATE efflux family protein LAL5 [Oxytricha trifallax]	.	Na+-driven multidrug efflux pump	.	GO:0015297|antiporter activity;GO:0015238|drug transmembrane transporter activity	GO:0016021|integral to membrane	K03327|TC.MATE, SLC47A, norM, mdtK, dinF; multidrug resistance protein, MATE family
c92619_g1	216.117	19.7705	10.9313	3.4504	0.00420955	0.0399145	up	yes	.	Cytoplasmic dynein 2 light intermediate chain 1 [Oxytricha trifallax]	.	.	GO:0042073|intraflagellar transport;GO:0007275|multicellular organismal development	GO:0003774|motor activity	GO:0035085|cilium axoneme;GO:0005737|cytoplasm;GO:0030286|dynein complex;GO:0005874|microtubule;GO:0031513|nonmotile primary cilium	K10417|DYNC2LI; dynein light intermediate chain 2, cytosolic
c48861_g1	123.947	7.50581	16.5134	4.04557	0.00457258	0.0411482	up	yes	.	RHO protein GDP dissociation inhibitor containing protein [Oxytricha trifallax]	.	.	GO:0007015|actin filament organization;GO:0043547|positive regulation of GTPase activity;GO:0032889|regulation of vacuole fusion, non-autophagic;GO:0007264|small GTPase mediated signal transduction	GO:0005096|GTPase activator activity;GO:0005094|Rho GDP-dissociation inhibitor activity	GO:0005935|cellular bud neck;GO:0005934|cellular bud tip;GO:0005829|cytosol;GO:0005886|plasma membrane	K12462|ARHGDI, RHOGDI; Rho GDP-dissociation inhibitor
c77613_g1	15.7835	0.0797581	197.892	7.62857	0.00309754	0.0351584	up	yes	.	HECT E3 ubiquitin ligase, putative [Oxytricha trifallax]	.	Ubiquitin-protein ligase	GO:0070936|protein K48-linked ubiquitination	GO:0004842|ubiquitin-protein ligase activity	GO:0005737|cytoplasm;GO:0005634|nucleus;GO:0000502|proteasome complex	.
c60164_g1	705.729	35.6277	19.8084	4.30804	0.000776365	0.0176729	up	yes	.	Peptidyl-prolyl cis-trans isomerase (rotamase) - cyclophilin family [Oxytricha trifallax]	.	Peptidyl-prolyl cis-trans isomerase (rotamase) - cyclophilin family	GO:0006457|protein folding;GO:0000413|protein peptidyl-prolyl isomerization	GO:0003755|peptidyl-prolyl cis-trans isomerase activity	.	K12739|PPIL6; peptidyl-prolyl cis-trans isomerase-like 6 [EC:5.2.1.8]
c51458_g1	24.1874	0.221164	109.364	6.77299	0.000130284	0.0065731	up	yes	.	hypothetical protein OXYTRI_07868 [Oxytricha trifallax]	.	Regulatory P domain of the subtilisin-like proprotein convertases and other proteases	GO:0006508|proteolysis;GO:0007169|transmembrane receptor protein tyrosine kinase signaling pathway	GO:0005524|ATP binding;GO:0004252|serine-type endopeptidase activity;GO:0004714|transmembrane receptor protein tyrosine kinase activity	GO:0016021|integral to membrane;GO:0005886|plasma membrane	.
c84606_g1	23.3241	0.086847	268.565	8.06913	0.00150226	0.0248069	up	yes	.	ATPase, histidine kinase-, DNA gyrase B-, and HSP90-like domain containing protein [Oxytricha trifallax]	.	Signal transduction histidine kinase	GO:0035556|intracellular signal transduction;GO:0007275|multicellular organismal development;GO:0006355|regulation of transcription, DNA-dependent;GO:0023014|signal transduction by phosphorylation	GO:0005524|ATP binding;GO:0000156|phosphorelay response regulator activity;GO:0000155|phosphorelay sensor kinase activity	GO:0016021|integral to membrane;GO:0005622|intracellular	.
c49563_g1	57.474	1.96702	29.2188	4.86883	0.00114612	0.0217113	up	yes	.	Putative dynein light chain [Oxytricha trifallax]	.	.	GO:0030029|actin filament-based process;GO:0007017|microtubule-based process;GO:0051292|nuclear pore complex assembly;GO:0006810|transport	GO:0003774|motor activity	GO:0030286|dynein complex;GO:0005874|microtubule;GO:0005643|nuclear pore;GO:0005777|peroxisome	K10418|DYNLL; dynein light chain LC8-type
c36933_g1	49.9165	0.40194	124.189	6.9564	0.00135587	0.0237544	up	yes	.	hypothetical protein OXYTRI_02949 [Oxytricha trifallax]	.	Aldo/keto reductases, related to diketogulonate reductase	GO:0019568|arabinose catabolic process;GO:0034599|cellular response to oxidative stress;GO:0042843|D-xylose catabolic process	GO:0004032|alditol:NADP+ 1-oxidoreductase activity;GO:0004090|carbonyl reductase (NADPH) activity;GO:0047935|glucose 1-dehydrogenase (NADP+) activity	GO:0005737|cytoplasm;GO:0005634|nucleus	.
c17611_g1	1022.04	23.0276	44.3831	5.47194	0.000567769	0.0149687	up	yes	.	Cyclin-T [Oxytricha trifallax]	.	Cdk activating kinase (CAK)/RNA polymerase II transcription initiation/nucleotide excision repair factor TFIIH/TFIIK, cyclin H subunit	GO:0000079|regulation of cyclin-dependent protein kinase activity;GO:0006355|regulation of transcription, DNA-dependent	.	.	K15188|CCNT; cyclin T
c55858_g1	224.824	1873.39	0.120009	-3.05878	0.00481097	0.0420131	down	yes	.	Aminotransferase, classes I and II family protein [Oxytricha trifallax]	.	.	GO:0006103|2-oxoglutarate metabolic process;GO:0006531|aspartate metabolic process;GO:0009058|biosynthetic process;GO:0006536|glutamate metabolic process;GO:0006869|lipid transport	GO:0016212|kynurenine-oxoglutarate transaminase activity;GO:0004069|L-aspartate:2-oxoglutarate aminotransferase activity;GO:0080130|L-phenylalanine:2-oxoglutarate aminotransferase activity;GO:0030170|pyridoxal phosphate binding	GO:0005759|mitochondrial matrix;GO:0005739|mitochondrion;GO:0005886|plasma membrane	K14455|GOT2; aspartate aminotransferase, mitochondrial [EC:2.6.1.1]
c38764_g1	18.0953	1.00472	18.0103	4.17075	0.00669909	0.0474655	up	yes	.	NLI interacting factor-like phosphatase family protein [Oxytricha trifallax]	.	TFIIF-interacting CTD phosphatases, including NLI-interacting factor	GO:0016311|dephosphorylation	GO:0004721|phosphoprotein phosphatase activity	.	K17616|CTDSPL2; CTD small phosphatase-like protein 2 [EC:3.1.3.-]
c65583_g1	164.499	3.41473	48.1732	5.59016	0.000981372	0.0199435	up	yes	.	Zinc carboxypeptidase family protein [Oxytricha trifallax]	.	Predicted carboxypeptidase	GO:0007628|adult walking behavior;GO:0035609|C-terminal protein deglutamylation;GO:0008219|cell death;GO:0021702|cerebellar Purkinje cell differentiation;GO:0001754|eye photoreceptor cell differentiation;GO:0007005|mitochondrion organization;GO:0050905|neuromuscular process;GO:0042133|neurotransmitter metabolic process;GO:0021772|olfactory bulb development;GO:0035610|protein side chain deglutamyl…	GO:0046872|metal ion binding;GO:0004181|metallocarboxypeptidase activity;GO:0015631|tubulin binding;GO:0008270|zinc ion binding	GO:0005829|cytosol;GO:0005739|mitochondrion;GO:0005634|nucleus	.
c56619_g1	9.90114	0.222903	44.419	5.47311	0.00642893	0.0468323	up	yes	.	Casein kinase (Serine/threonine/tyrosine protein kinase) [Oxytricha trifallax]	.	Serine/threonine protein kinase	GO:0051301|cell division;GO:0000902|cell morphogenesis;GO:0007067|mitosis;GO:0016055|Wnt receptor signaling pathway	GO:0005524|ATP binding;GO:0004674|protein serine/threonine kinase activity	GO:0000777|condensed chromosome kinetochore;GO:0005815|microtubule organizing center;GO:0016607|nuclear speck;GO:0030529|ribonucleoprotein complex	.
c65955_g1	53.3406	1.47497	36.1639	5.17648	0.000171721	0.00766946	up	yes	.	hypothetical protein OXYTRI_13236 [Oxytricha trifallax]	.	FOG: WD40 repeat	GO:0007275|multicellular organismal development	.	GO:0005929|cilium;GO:0030992|intraflagellar transport particle B;GO:0005932|microtubule basal body
c37068_g1	343.055	1.3891	246.962	7.94814	6.35e-06	0.000919201	up	yes	.	hypothetical protein OXYTRI_13236 [Oxytricha trifallax]	.	FOG: WD40 repeat	GO:0007275|multicellular organismal development	.	GO:0005929|cilium;GO:0030992|intraflagellar transport particle B;GO:0005932|microtubule basal body
c23938_g1	7.53278	0.056216	133.997	7.06606	0.00499293	0.0426806	up	yes	.	Dynein heavy chain [Oxytricha trifallax]	.	Dynein, heavy chain	GO:0006200|ATP catabolic process;GO:0030030|cell projection organization;GO:0007018|microtubule-based movement	GO:0005524|ATP binding;GO:0016887|ATPase activity;GO:0003777|microtubule motor activity	GO:0005929|cilium;GO:0030286|dynein complex;GO:0005874|microtubule	.
c67630_g1	0.511218	52.1356	0.00980554	-6.67219	0.000342474	0.0112561	down	yes	.	COBW domain-containing protein [Oxytricha trifallax]	Cobalamin synthesis protein cobW C-terminal domain	.	.	.	.	.
c53349_g1	13.6362	0.080164	170.103	7.41027	0.00452983	0.0410057	up	yes	.	hypothetical protein OXYTRI_16700 [Oxytricha trifallax]	.	FOG: Ankyrin repeat	GO:0006897|endocytosis;GO:0046331|lateral inhibition;GO:0007219|Notch signaling pathway;GO:0045747|positive regulation of Notch signaling pathway;GO:0008104|protein localization;GO:0007423|sensory organ development	GO:0046872|metal ion binding;GO:0004842|ubiquitin-protein ligase activity;GO:0008270|zinc ion binding	GO:0045179|apical cortex;GO:0005829|cytosol	.
c69315_g1	38.798	527.365	0.0735695	-3.76475	0.000415185	0.0125299	down	yes	.	GlcNAc transferase [Oxytricha trifallax]	.	Heat shock protein binding	GO:0006486|protein glycosylation	GO:0046872|metal ion binding;GO:0033830|Skp1-protein-hydroxyproline N-acetylglucosaminyltransferase activity	GO:0005737|cytoplasm	.
c46260_g1	24.5857	0.0735049	334.476	8.38576	0.000637599	0.0159048	up	yes	.	Ras-related protein RABA2a [Oxytricha trifallax]	.	GTPase SAR1 and related small G proteins	GO:0015031|protein transport;GO:0009733|response to auxin stimulus;GO:0007264|small GTPase mediated signal transduction	GO:0005525|GTP binding;GO:0003924|GTPase activity	GO:0005886|plasma membrane	.
c9131_g1	2302.97	62.3064	36.962	5.20797	0.00103703	0.0205775	up	yes	.	Putative cytochrome b-domain protein [Oxytricha trifallax]	.	Cytochrome b involved in lipid metabolism	GO:0022900|electron transport chain	GO:0008047|enzyme activator activity;GO:0020037|heme binding;GO:0046872|metal ion binding	GO:0016021|integral to membrane;GO:0005743|mitochondrial inner membrane;GO:0005741|mitochondrial outer membrane	.
c85404_g1	16.0656	0.0816	196.882	7.62119	0.00320455	0.0356548	up	yes	.	SET domain protein [Oxytricha trifallax]	.	Proteins containing SET domain	.	GO:0018024|histone-lysine N-methyltransferase activity;GO:0046872|metal ion binding;GO:0008270|zinc ion binding	GO:0005737|cytoplasm;GO:0005634|nucleus	K11426|SMYD; SET and MYND domain-containing protein
c56094_g1	394.442	9.1001	43.3448	5.43779	4.35e-05	0.0033385	up	yes	.	hypothetical protein OXYTRI_19648 [Oxytricha trifallax]	Tumour suppressor, Mitostatin	.	.	.	.	.
c46733_g1	234.725	12.0992	19.3999	4.27798	0.00399691	0.039229	up	yes	.	Disulfide isomerase [Oxytricha trifallax]	.	Thiol-disulfide isomerase and thioredoxins	GO:0045454|cell redox homeostasis;GO:0006662|glycerol ether metabolic process;GO:0018401|peptidyl-proline hydroxylation to 4-hydroxy-L-proline;GO:0006457|protein folding	GO:0009055|electron carrier activity;GO:0004656|procollagen-proline 4-dioxygenase activity;GO:0003756|protein disulfide isomerase activity;GO:0015035|protein disulfide oxidoreductase activity	GO:0009986|cell surface;GO:0005788|endoplasmic reticulum lumen;GO:0005793|endoplasmic reticulum-Golgi intermediate compartment;GO:0005886|plasma membrane	.
c54945_g1	26.2121	0.880945	29.7546	4.89504	0.000243863	0.00921972	up	yes	.	Myb-like DNA-binding domain, SHAQKYF class family protein [Oxytricha trifallax]	.	.	GO:0007623|circadian rhythm;GO:0048574|long-day photoperiodism, flowering;GO:0042754|negative regulation of circadian rhythm;GO:0043433|negative regulation of sequence-specific DNA binding transcription factor activity;GO:0009737|response to abscisic acid stimulus;GO:0009733|response to auxin stimulus;GO:0046686|response to cadmium ion;GO:0009409|response to cold;GO:0009723|response to ethylene s…	GO:0003682|chromatin binding;GO:0003700|sequence-specific DNA binding transcription factor activity;GO:0044212|transcription regulatory region DNA binding	GO:0005634|nucleus	K12133|LHY; MYB-related transcription factor LHY
c46524_g1	10.0935	0.405173	24.9115	4.63874	0.00537644	0.0440196	up	yes	.	PA14 multi-domain protein [Oxytricha trifallax]	.	Serine/threonine protein kinase	GO:0040011|locomotion;GO:0040015|negative regulation of multicellular organism growth;GO:0040027|negative regulation of vulval development;GO:0040018|positive regulation of multicellular organism growth;GO:0000003|reproduction	GO:0005524|ATP binding;GO:0046872|metal ion binding;GO:0004674|protein serine/threonine kinase activity	GO:0031672|A band	.
c95346_g1	0.0920975	24.4608	0.00376511	-8.05309	0.0015322	0.02503	down	yes	.	Protein kinase domain containing protein [Oxytricha trifallax]	.	Serine/threonine protein kinase	.	GO:0005524|ATP binding;GO:0004687|myosin light chain kinase activity;GO:0004674|protein serine/threonine kinase activity	.	K08794|CAMK1; calcium/calmodulin-dependent protein kinase I [EC:2.7.11.17]
c37345_g1	12.6841	0.0748534	169.453	7.40474	0.00430372	0.0401191	up	yes	.	Dynein heavy chain family protein [Oxytricha trifallax]	.	Dynein, heavy chain	GO:0006200|ATP catabolic process;GO:0001539|ciliary or flagellar motility;GO:0007018|microtubule-based movement	GO:0005524|ATP binding;GO:0016887|ATPase activity;GO:0003777|microtubule motor activity	GO:0005858|axonemal dynein complex;GO:0035085|cilium axoneme;GO:0005737|cytoplasm;GO:0005874|microtubule	.
c46390_g1	163.523	2.57528	63.4973	5.98862	0.000404353	0.0123996	up	yes	PREDICTED: Lipotes vexillifer pre-mRNA processing factor 4B (PRPF4B), mRNA	Protein kinase domain containing protein [Oxytricha trifallax]	Protein kinase domain	.	.	.	.	.
c65126_g1	0.10485	37.6775	0.00278284	-8.48923	0.000752727	0.0173766	down	yes	.	hypothetical protein OXYTRI_09390 [Oxytricha trifallax]	.	NLR family, pyrin domain containing 5 protein	GO:0043623|cellular protein complex assembly;GO:0007566|embryo implantation;GO:0009566|fertilization;GO:0001701|in utero embryonic development;GO:0009887|organ morphogenesis;GO:0031647|regulation of protein stability;GO:0043487|regulation of RNA stability	GO:0005524|ATP binding	GO:0045179|apical cortex;GO:0005829|cytosol;GO:0005739|mitochondrion;GO:0005730|nucleolus;GO:0043234|protein complex	.
c38662_g1	9.00974	166.222	0.0542031	-4.20548	0.00163547	0.0259242	down	yes	.	Karyopherin (importin) alpha [Oxytricha trifallax]	.	Karyopherin (importin) alpha	GO:0006606|protein import into nucleus	GO:0008565|protein transporter activity	GO:0005634|nucleus;GO:0048471|perinuclear region of cytoplasm	.
c36724_g1	238.896	7.5518	31.6343	4.98342	0.00176008	0.0269243	up	yes	.	DEAD box helicase [Oxytricha trifallax]	.	Superfamily II DNA and RNA helicases	.	GO:0005524|ATP binding;GO:0008026|ATP-dependent helicase activity;GO:0003723|RNA binding	GO:0005730|nucleolus	K14806|DDX31, DBP7; ATP-dependent RNA helicase DDX31/DBP7 [EC:3.6.4.13]
c45254_g1	15.2968	0.078668	194.447	7.60324	0.00319678	0.0355876	up	yes	.	DNA replication complex GINS protein PSF1 putative [Oxytricha trifallax]	.	Uncharacterized conserved protein	GO:0006260|DNA replication	.	GO:0000811|GINS complex	K10732|GINS1, PSF1; GINS complex subunit 1
c44704_g1	12.4315	0.0620627	200.306	7.64606	0.00208736	0.029155	up	yes	.	hypothetical protein OXYTRI_19749 [Oxytricha trifallax]	.	Uncharacterized conserved protein	GO:0006260|DNA replication	.	GO:0005634|nucleus	K10734|GINS3; GINS complex subunit 3
c46185_g1	43.2572	332.204	0.130213	-2.94106	0.00560081	0.0446316	down	yes	.	Karyopherin (importin) alpha [Oxytricha trifallax]	.	Karyopherin (importin) alpha	GO:0006606|protein import into nucleus	GO:0008565|protein transporter activity	GO:0005737|cytoplasm;GO:0005635|nuclear envelope	.
c60606_g1	14.2253	0.447133	31.8145	4.99161	0.00659338	0.0472755	up	yes	.	Guanylate-binding protein, N-terminal domain containing protein [Oxytricha trifallax]	Guanylate-binding protein, C-terminal domain	.	.	.	.	.
c40915_g1	12.675	0.0796554	159.123	7.314	0.0052836	0.0437591	up	yes	.	hypothetical protein OXYTRI_09445 [Oxytricha trifallax]	.	FOG: WD40 repeat	GO:0030030|cell projection organization;GO:0007275|multicellular organismal development	.	GO:0005929|cilium;GO:0005932|microtubule basal body
c58181_g1	14.1461	769.742	0.0183777	-5.7659	0.000292323	0.0102346	down	yes	.	Glutathione S-transferase theta 1 [Oxytricha trifallax]	.	Glutathione S-transferase	GO:0009636|response to toxin;GO:0009407|toxin catabolic process	GO:0003677|DNA binding;GO:0004364|glutathione transferase activity	GO:0005737|cytoplasm;GO:0005634|nucleus	.
c69757_g3	23.9629	0.912358	26.2648	4.71506	0.00732787	0.0489803	up	yes	.	HD phosphohydrolase domain-containing protein [Oxytricha trifallax]	.	HD superfamily phosphohydrolases	GO:0051607|defense response to virus;GO:0045087|innate immune response;GO:0008152|metabolic process;GO:0045088|regulation of innate immune response	GO:0046872|metal ion binding;GO:0008081|phosphoric diester hydrolase activity;GO:0003723|RNA binding	GO:0005634|nucleus	.
c69398_g1	68.5692	1212.11	0.05657	-4.14382	0.0017752	0.0270156	down	yes	.	Protein phosphatase 2C containing protein [Oxytricha trifallax]	.	Serine/threonine protein phosphatase	GO:0006470|protein dephosphorylation	GO:0046872|metal ion binding;GO:0004722|protein serine/threonine phosphatase activity	.	K17506|PPM1L, PP2CE; protein phosphatase 1L [EC:3.1.3.16]
c52614_g1	10.3293	0.0715709	144.322	7.17315	0.00595004	0.0456706	up	yes	.	Na+-driven multidrug efflux pump [Oxytricha trifallax]	.	Na+-driven multidrug efflux pump	.	GO:0015297|antiporter activity;GO:0015238|drug transmembrane transporter activity	GO:0016021|integral to membrane	K03327|TC.MATE, SLC47A, norM, mdtK, dinF; multidrug resistance protein, MATE family
c61110_g1	3.74449	65.1688	0.0574584	-4.12134	0.00163744	0.0259259	down	yes	.	Oxidoreductase, short chain dehydrogenase/reductase family protein [Oxytricha trifallax]	.	.	GO:0006633|fatty acid biosynthetic process	GO:0000166|nucleotide binding;GO:0016491|oxidoreductase activity	GO:0005789|endoplasmic reticulum membrane;GO:0016021|integral to membrane	K10251|HSD17B12, KAR, IFA38; 17beta-estradiol 17-dehydrogenase / very-long-chain 3-oxoacyl-CoA reductase [EC:1.1.1.62 1.1.1.330]
c55227_g1	0.855309	159.767	0.00535348	-7.54531	1.96e-08	1.74e-05	down	yes	.	hypothetical protein OXYTRI_08756 [Oxytricha trifallax]	.	Predicted hydrolases or acyltransferases (alpha/beta hydrolase superfamily)	GO:0016042|lipid catabolic process	GO:0016788|hydrolase activity, acting on ester bonds	GO:0005576|extracellular region	.
c40754_g1	55.4469	0.653648	84.8269	6.40645	8.74e-05	0.00517072	up	yes	.	hypothetical protein OXYTRI_05764 [Oxytricha trifallax]	.	GTPase SAR1 and related small G proteins	GO:0045022|early endosome to late endosome transport;GO:0006897|endocytosis;GO:0015031|protein transport;GO:0007264|small GTPase mediated signal transduction	GO:0005525|GTP binding;GO:0003924|GTPase activity	GO:0005769|early endosome;GO:0031901|early endosome membrane;GO:0010009|external side of endosome membrane;GO:0005886|plasma membrane	.
c50903_g1	650.835	17.0568	38.1569	5.25387	3.63e-05	0.00293846	up	yes	.	Cleavage stimulation factor 64 [Oxytricha trifallax]	.	RNA-binding proteins (RRM domain)	GO:0006397|mRNA processing	GO:0000166|nucleotide binding;GO:0003723|RNA binding	GO:0071920|cleavage body;GO:0005847|mRNA cleavage and polyadenylation specificity factor complex	.
c48617_g1	273.173	20.1409	13.5631	3.76162	0.00267874	0.0328206	up	yes	.	C2 domain containing protein [Oxytricha trifallax]	EF-hand domain pair	.	.	.	.	.
c47890_g1	110.961	4.08378	27.1712	4.764	0.000121744	0.00629912	up	yes	.	ABC transporter family protein [Oxytricha trifallax]	.	.	.	.	.	K05644|ABCA4; ATP-binding cassette, subfamily A (ABC1), member 4
c46237_g1	108.519	5.2279	20.7577	4.37558	0.00145714	0.0244247	up	yes	.	GTP-binding protein enga [Oxytricha trifallax]	.	Predicted GTPases	GO:0042254|ribosome biogenesis	GO:0005525|GTP binding	.	K03977|engA; GTP-binding protein
c60399_g1	457.412	18.3599	24.9137	4.63887	0.00152739	0.0249911	up	yes	.	Branched-chain-amino-acid aminotransferase [Oxytricha trifallax]	.	.	GO:0009082|branched-chain amino acid biosynthetic process	GO:0052656|L-isoleucine transaminase activity;GO:0052654|L-leucine transaminase activity;GO:0052655|L-valine transaminase activity	GO:0005737|cytoplasm	K00826|E2.6.1.42, ilvE; branched-chain amino acid aminotransferase [EC:2.6.1.42]
c47556_g1	1647.75	12.3773	133.127	7.05666	1.97e-07	8.8e-05	up	yes	.	13 kDa deflagellation-inducible protein, putative [Oxytricha trifallax]	.	Syndrome nuclear autoantigen 1 protein	GO:0060830|ciliary receptor clustering involved in smoothened signaling pathway;GO:0042073|intraflagellar transport	.	GO:0005813|centrosome;GO:0005634|nucleus	K16780|SSNA1; sjoegren syndrome nuclear autoantigen 1
c65904_g1	88.1933	581.399	0.151691	-2.72079	0.00346971	0.0368507	down	yes	.	Glutamine synthetase [Oxytricha trifallax]	.	Glutamine synthetase	GO:0006542|glutamine biosynthetic process;GO:0009399|nitrogen fixation	GO:0005524|ATP binding;GO:0004356|glutamate-ammonia ligase activity	GO:0005737|cytoplasm	.
c61032_g1	3.76373	147.48	0.0255202	-5.29221	0.000250593	0.00936232	down	yes	.	Platelet-activating factor acetylhydrolase, putative [Oxytricha trifallax]	.	Predicted dienelactone hydrolase	GO:0016042|lipid catabolic process;GO:0034440|lipid oxidation;GO:0034374|low-density lipoprotein particle remodeling;GO:0034441|plasma lipoprotein particle oxidation;GO:0090026|positive regulation of monocyte chemotaxis	GO:0003847|1-alkyl-2-acetylglycerophosphocholine esterase activity;GO:0047499|calcium-independent phospholipase A2 activity;GO:0005543|phospholipid binding	GO:0034362|low-density lipoprotein particle	.
c44776_g1	56.3235	3.37488	16.689	4.06083	0.00329315	0.0361228	up	yes	.	Protein kinase, putative [Oxytricha trifallax]	.	.	GO:0051301|cell division;GO:0018105|peptidyl-serine phosphorylation;GO:0046777|protein autophosphorylation;GO:0090307|spindle assembly involved in mitosis	GO:0005524|ATP binding;GO:0019894|kinesin binding;GO:0008017|microtubule binding;GO:0004674|protein serine/threonine kinase activity	GO:0005813|centrosome;GO:0005876|spindle microtubule;GO:0000922|spindle pole	K11481|AURKA; aurora kinase A [EC:2.7.11.1]
c48787_g1	10.5797	149.378	0.0708251	-3.8196	0.00140725	0.0240689	down	yes	.	Alkaline phosphatase D domain protein [Oxytricha trifallax]	.	GTPase SAR1 and related small G proteins	GO:0015031|protein transport;GO:0007264|small GTPase mediated signal transduction	GO:0005525|GTP binding	GO:0009504|cell plate;GO:0005829|cytosol;GO:0005768|endosome;GO:0010008|endosome membrane;GO:0005794|Golgi apparatus;GO:0005886|plasma membrane;GO:0009506|plasmodesma	.
c42143_g1	199.382	4.02853	49.4925	5.62914	0.000788104	0.017773	up	yes	.	Putative cytochrome b-domain protein [Oxytricha trifallax]	.	Cytochrome b involved in lipid metabolism	GO:0022900|electron transport chain;GO:0006696|ergosterol biosynthetic process	GO:0009055|electron carrier activity;GO:0020037|heme binding;GO:0046872|metal ion binding	GO:0005789|endoplasmic reticulum membrane;GO:0016021|integral to membrane;GO:0005739|mitochondrion	.
c69767_g2	1475.78	226.681	6.51037	2.70274	0.00701185	0.0481634	up	yes	.	Pumilio domain-containing protein [Oxytricha trifallax]	.	RNA-binding protein of the Puf family, translational repressor	GO:0000288|nuclear-transcribed mRNA catabolic process, deadenylation-dependent decay	GO:0003729|mRNA binding	GO:0005829|cytosol	.
c68471_g1	189.479	2821.05	0.0671663	-3.89612	0.000502732	0.0139498	down	yes	.	1,2-diacyl-sn-glycerol:acyl-CoA acyltransferase [Oxytricha trifallax]	MBOAT, membrane-bound O-acyltransferase family	Acyl-CoA cholesterol acyltransferase	GO:0007568|aging;GO:0005975|carbohydrate metabolic process;GO:0009793|embryo development ending in seed dormancy;GO:0006071|glycerol metabolic process;GO:0010030|positive regulation of seed germination;GO:0045995|regulation of embryonic development;GO:0009737|response to abscisic acid stimulus;GO:0009409|response to cold;GO:0009749|response to glucose stimulus;GO:0009651|response to salt stress;G…	GO:0004144|diacylglycerol O-acyltransferase activity	GO:0009941|chloroplast envelope;GO:0031969|chloroplast membrane;GO:0005789|endoplasmic reticulum membrane;GO:0016021|integral to membrane	K11155|DGAT1; diacylglycerol O-acyltransferase 1 [EC:2.3.1.20 2.3.1.75 2.3.1.76]
c15603_g1	50.9565	0.672038	75.8239	6.24458	0.000252121	0.00941082	up	yes	.	hypothetical protein OXYTRI_12210 [Oxytricha trifallax]	.	Protein involved in centriole replication	GO:0007099|centriole replication;GO:0046785|microtubule polymerization;GO:0046599|regulation of centriole replication	.	GO:0005814|centriole;GO:0005874|microtubule	K11502|CENPJ; centromere protein J
c51268_g1	7.82112	0.0564754	138.487	7.11361	0.00462376	0.0414004	up	yes	.	Multidrug and toxin extrusion protein 1 [Oxytricha trifallax]	.	Na+-driven multidrug efflux pump	.	GO:0015297|antiporter activity;GO:0015238|drug transmembrane transporter activity	GO:0016021|integral to membrane	K03327|TC.MATE, SLC47A, norM, mdtK, dinF; multidrug resistance protein, MATE family
c58630_g1	31.2828	1.73575	18.0227	4.17174	0.00127148	0.0230289	up	yes	.	Small GTP-binding protein domain containing protein [Oxytricha trifallax]	.	.	GO:0006888|ER to Golgi vesicle-mediated transport;GO:0006893|Golgi to plasma membrane transport;GO:0006891|intra-Golgi vesicle-mediated transport;GO:0016236|macroautophagy;GO:0015031|protein transport;GO:0007264|small GTPase mediated signal transduction	GO:0005525|GTP binding;GO:0003924|GTPase activity	GO:0005829|cytosol;GO:0005798|Golgi-associated vesicle	K07937|ARF1; ADP-ribosylation factor 1
c62005_g1	5.67962	228.083	0.0249015	-5.32762	0.0036312	0.0375952	down	yes	.	TRAF-type zinc finger family protein [Oxytricha trifallax]	.	.	GO:0007528|neuromuscular junction development	GO:0046872|metal ion binding;GO:0004842|ubiquitin-protein ligase activity;GO:0008270|zinc ion binding	GO:0031594|neuromuscular junction	K15682|PDZRN3_4, LNX3_4; ligand of Numb protein X 3/4 [EC:2.3.2.27]
c46632_g1	7.2211	384.589	0.0187761	-5.73496	0.000299943	0.0104381	down	yes	.	Brr6-like protein number 1 [Oxytricha trifallax]	.	Predicted membrane protein	GO:0044255|cellular lipid metabolic process;GO:0006406|mRNA export from nucleus;GO:0006998|nuclear envelope organization;GO:0006611|protein export from nucleus	.	GO:0016021|integral to membrane;GO:0005635|nuclear envelope;GO:0031965|nuclear membrane	.
c46598_g1	59.3048	0.392566	151.07	7.23907	0.0010773	0.0210068	up	yes	.	Serine/threonine-protein phosphatase 2A regulatory subunit B [Oxytricha trifallax]	.	.	.	GO:0005509|calcium ion binding	GO:0005813|centrosome;GO:0005634|nucleus	K11583|PPP2R3; serine/threonine-protein phosphatase 2A regulatory subunit B''
c35736_g1	20.1249	0.455153	44.2157	5.46649	0.00239506	0.0311471	up	yes	.	hypothetical protein OXYTRI_06194 [Oxytricha trifallax]	.	Tetratricopeptide repeat domain 21B	.	.	GO:0035085|cilium axoneme;GO:0005737|cytoplasm;GO:0005856|cytoskeleton
c39479_g1	61.7268	2.14003	28.8439	4.85019	0.0055739	0.0445457	up	yes	.	Hydrolase, NUDIX family protein [Oxytricha trifallax]	.	ADP-ribose pyrophosphatase	.	GO:0047631|ADP-ribose diphosphatase activity;GO:0046872|metal ion binding	.	K03574|mutT, NUDT15, MTH2; 8-oxo-dGTP diphosphatase [EC:3.6.1.55]
c28144_g1	297.511	14.4593	20.5757	4.36287	0.00168061	0.0263454	up	yes	.	Axoneme central apparatus protein, putative [Oxytricha trifallax]	.	Karyopherin (importin) alpha	GO:0030030|cell projection organization;GO:0030317|sperm motility;GO:0007283|spermatogenesis	.	GO:0005929|cilium;GO:0005737|cytoplasm;GO:0019861|flagellum;GO:0005874|microtubule	.
c63352_g1	39.7657	0.888119	44.7752	5.48463	0.00171212	0.026556	up	yes	.	TTL domain containing protein [Oxytricha trifallax]	.	.	GO:0006464|cellular protein modification process;GO:0000226|microtubule cytoskeleton organization;GO:0030516|regulation of axon extension	GO:0005524|ATP binding;GO:0004835|tubulin-tyrosine ligase activity	GO:0005874|microtubule	K06047|TTL; tubulin---tyrosine ligase [EC:6.3.2.25]
c62322_g1	133.736	0.0896075	1492.47	10.5435	3.12e-06	0.000567674	up	yes	.	hypothetical protein OXYTRI_04018 [Oxytricha trifallax]	.	Hydrolases of the alpha/beta superfamily	.	.	GO:0016021|integral to membrane	K06889|K06889; uncharacterized protein
c67610_g2	26.1431	749.321	0.034889	-4.84108	0.000280379	0.00999764	down	yes	.	Protein kinase domain containing protein [Oxytricha trifallax]	.	Serine/threonine protein kinase	GO:0009788|negative regulation of abscisic acid mediated signaling pathway;GO:0007165|signal transduction	GO:0005524|ATP binding;GO:0004674|protein serine/threonine kinase activity	.	.
c62901_g1	18.0121	1167.62	0.0154264	-6.01845	0.000130395	0.0065731	down	yes	.	hypothetical protein OXYTRI_22605 [Oxytricha trifallax]	.	.	GO:0006917|induction of apoptosis;GO:0030318|melanocyte differentiation;GO:0000209|protein polyubiquitination	GO:0046872|metal ion binding;GO:0031386|protein tag;GO:0004842|ubiquitin-protein ligase activity;GO:0008270|zinc ion binding	.	K11981|RNF41, NRDP1; E3 ubiquitin-protein ligase NRDP1 [EC:2.3.2.27]
c79148_g1	123.308	1237.34	0.0996559	-3.3269	0.00165803	0.0261248	down	yes	.	hypothetical protein OXYTRI_12647 [Oxytricha trifallax]	.	.	.	.	.	K12589|RRP42, EXOSC7; exosome complex component RRP42
c70920_g1	63.9826	3.78716	16.8946	4.07849	0.00346128	0.0368183	up	yes	.	Nucleolar RNA-binding protein NOP10, putative [Oxytricha trifallax]	.	.	GO:0006364|rRNA processing	.	GO:0005730|nucleolus;GO:0030529|ribonucleoprotein complex	K11130|NOP10, NOLA3; H/ACA ribonucleoprotein complex subunit 3
c58432_g1	12.5913	119.722	0.105171	-3.24919	0.00551852	0.0444485	down	yes	.	NOP2/Sun domain family, member 5 [Oxytricha trifallax]	.	tRNA and rRNA cytosine-C5-methylases	.	GO:0008168|methyltransferase activity	.	K15264|NSUN5, WBSCR20; putative methyltransferase [EC:2.1.1.-]
c35624_g1	11.4611	0.0741378	154.591	7.27232	0.00530464	0.0437907	up	yes	.	hypothetical protein OXYTRI_19402 [Oxytricha trifallax]	.	Protein predicted to be involved in meiotic recombination	GO:0006310|DNA recombination;GO:0006302|double-strand break repair;GO:0009553|embryo sac development;GO:0007126|meiosis;GO:0009555|pollen development;GO:0010212|response to ionizing radiation	.	GO:0005730|nucleolus	.
c60776_g1	760.38	110.673	6.8705	2.78041	0.00329235	0.0361228	up	yes	.	Putative MORN repeat protein [Oxytricha trifallax]	.	.	.	.	.	K00889|PIP5K; 1-phosphatidylinositol-4-phosphate 5-kinase [EC:2.7.1.68]
c67370_g1	0.47963	51.2767	0.00935377	-6.74024	5.82e-05	0.0040838	down	yes	.	Voltage-gated ion channel superfamily [Oxytricha trifallax]	.	Kef-type K+ transport systems, predicted NAD-binding component	.	GO:0046872|metal ion binding;GO:0005245|voltage-gated calcium channel activity	GO:0005891|voltage-gated calcium channel complex	.
c63651_g1	170.479	15.7817	10.8024	3.43328	0.00610371	0.046092	up	yes	.	putative: similar to ammonium transporter 2 [Oxytricha trifallax]	.	Ammonia permease	.	GO:0008519|ammonium transmembrane transporter activity	GO:0016021|integral to membrane	.
c93646_g1	51.9389	1.45359	35.7315	5.15913	0.00205606	0.0288747	up	yes	.	Tubulin-tyrosine ligase family protein [Oxytricha trifallax]	.	.	GO:0018095|protein polyglutamylation	GO:0005524|ATP binding;GO:0015631|tubulin binding;GO:0004835|tubulin-tyrosine ligase activity	GO:0005929|cilium;GO:0005932|microtubule basal body	K16601|TTLL4; tubulin polyglutamylase TTLL4 [EC:6.-.-.-]
c67831_g1	6.03866	182.577	0.0330746	-4.91813	0.000253195	0.00942716	down	yes	.	DEP domain containing 5 isoform 2 [Oxytricha trifallax]	.	Phage tail tape measure protein	GO:0035556|intracellular signal transduction	.	GO:0005622|intracellular	.
c56325_g1	213.945	1811.79	0.118085	-3.0821	0.002427	0.0313116	down	yes	.	Plasma membrane associated protein phosphatase [Oxytricha trifallax]	.	.	GO:0016311|dephosphorylation;GO:0006972|hyperosmotic response	GO:0046872|metal ion binding;GO:0004721|phosphoprotein phosphatase activity	GO:0005634|nucleus	K15731|CTDSP; carboxy-terminal domain RNA polymerase II polypeptide A small phosphatase [EC:3.1.3.16]
c63085_g1	507.026	23.9063	21.2089	4.4066	0.000769749	0.0176087	up	yes	.	Sorting nexin 7 [Oxytricha trifallax]	.	.	.	.	.	K17917|SNX1_2; sorting nexin-1/2
c47698_g1	10.528	0.600029	17.5459	4.13306	0.00518407	0.0433887	up	yes	.	Cation channel family protein [Oxytricha trifallax]	.	Kef-type K+ transport systems, predicted NAD-binding component	.	GO:0008332|low voltage-gated calcium channel activity;GO:0046872|metal ion binding	GO:0043204|perikaryon;GO:0005891|voltage-gated calcium channel complex	.
c55223_g1	34.8189	1212.92	0.0287067	-5.12247	4.75e-06	0.000751507	down	yes	.	Beta-lactamase-like protein 2 [Oxytricha trifallax]	.	Zn-dependent hydrolases, including glyoxylases	.	GO:0016787|hydrolase activity;GO:0046872|metal ion binding	GO:0005739|mitochondrion	.
c64981_g1	0.910468	269.057	0.00338392	-8.20709	1.01e-07	5.56e-05	down	yes	.	Serine/threonine protein kinase [Oxytricha trifallax]	.	.	.	.	.	K08794|CAMK1; calcium/calmodulin-dependent protein kinase I [EC:2.7.11.17]
c55424_g1	577.662	30.2192	19.1157	4.25669	0.000603572	0.0154399	up	yes	.	EF hand-containing protein [Oxytricha trifallax]	.	.	.	.	.	K02183|CALM; calmodulin
c60450_g1	734.633	4802.11	0.152981	-2.70857	0.00375038	0.0381946	down	yes	.	M20/M25/M40 family peptidase [Oxytricha trifallax]	.	.	.	.	.	K05604|CNDP1; beta-Ala-His dipeptidase [EC:3.4.13.20]
c69896_g1	9.81237	124.605	0.0787476	-3.66662	0.00318409	0.0355292	down	yes	.	hypothetical protein OXYTRI_07197 [Oxytricha trifallax]	.	Kef-type K+ transport systems, predicted NAD-binding component	.	GO:0046872|metal ion binding;GO:0005245|voltage-gated calcium channel activity	GO:0005891|voltage-gated calcium channel complex	.
c5925_g1	9.29695	0.220956	42.076	5.39493	0.00719027	0.0486375	up	yes	.	DHHC zinc finger domain containing protein [Oxytricha trifallax]	.	Uncharacterized protein containing DHHC-type Zn finger	.	GO:0046872|metal ion binding;GO:0016746|transferase activity, transferring acyl groups;GO:0008270|zinc ion binding	GO:0016021|integral to membrane	.
c56135_g1	176.863	11.2546	15.7148	3.97405	0.00158209	0.0254011	up	yes	.	Kinesin motor domain containing protein [Oxytricha trifallax]	.	.	GO:0051301|cell division;GO:0007059|chromosome segregation;GO:0007018|microtubule-based movement;GO:0007067|mitosis	GO:0005524|ATP binding;GO:0003777|microtubule motor activity	GO:0000777|condensed chromosome kinetochore;GO:0005737|cytoplasm;GO:0005874|microtubule;GO:0005875|microtubule associated complex;GO:0005634|nucleus	K10393|KIF2_24, MCAK; kinesin family member 2/24
c65789_g1	4.06083	344.04	0.0118034	-6.40466	8.22e-08	4.83e-05	down	yes	.	JmjC domain containing protein [Oxytricha trifallax]	.	.	GO:0045892|negative regulation of transcription, DNA-dependent;GO:0006351|transcription, DNA-dependent	GO:0051864|histone demethylase activity (H3-K36 specific);GO:0032454|histone demethylase activity (H3-K9 specific);GO:0046872|metal ion binding;GO:0016702|oxidoreductase activity, acting on single donors with incorporation of molecular oxygen, incorporation of two atoms of oxygen	GO:0005634|nucleus	K06709|KDM4, JMJD2, JHDM3; jumonji domain-containing protein 2 [EC:1.14.11.-]
c57610_g1	16.0544	0.661692	24.2626	4.60067	0.00668418	0.0474172	up	yes	.	Anoctamin domain containing protein [Oxytricha trifallax]	.	.	GO:0002543|activation of blood coagulation via clotting cascade;GO:0007596|blood coagulation;GO:0097045|phosphatidylserine exposure on blood platelet	GO:0005227|calcium activated cation channel activity;GO:0005254|chloride channel activity;GO:0005244|voltage-gated ion channel activity	GO:0034707|chloride channel complex;GO:0005622|intracellular;GO:0005886|plasma membrane	K19500|ANO6, TMEM16F; anoctamin-6
c54698_g1	23.9633	0.61437	39.0047	5.28557	0.00243861	0.0313566	up	yes	.	mitotic-spindle organizing protein 1 [Oxytricha trifallax]	.	Protein involved in gamma-tubulin complex localization	.	.	GO:0005815|microtubule organizing center;GO:0005819|spindle	K18633|MZT1, GIP1, GIP2; mitotic-spindle organizing protein 1
c52842_g1	71.9664	6.81016	10.5675	3.40156	0.00556372	0.0445325	up	yes	.	Putative p53 and DNA damage-regulated protein [Oxytricha trifallax]	.	P53 and DNA damage-regulated protein	GO:0006457|protein folding	.	GO:0016272|prefoldin complex	.
c52135_g1	1287.49	64.9441	19.8246	4.30922	0.00197793	0.0283783	up	yes	.	Selenoprotein ep22 [Oxytricha trifallax]	.	Zinc finger, CDGSH-type domain protein	.	GO:0051537|2 iron, 2 sulfur cluster binding;GO:0046872|metal ion binding	GO:0005739|mitochondrion	.
c66422_g1	325.404	2.84867	114.23	6.8358	1.09e-05	0.00133637	up	yes	.	Kinesin motor domain containing protein [Oxytricha trifallax]	.	.	.	.	.	K10595|HERC2; E3 ubiquitin-protein ligase HERC2 [EC:2.3.2.26]
c64269_g1	9.64143	107.006	0.0901014	-3.47231	0.00740176	0.0491452	down	yes	.	Major Facilitator Superfamily protein [Oxytricha trifallax]	.	.	GO:0008643|carbohydrate transport;GO:0055085|transmembrane transport	GO:0005215|transporter activity	GO:0016021|integral to membrane	K03447|SLC37A3; MFS transporter, OPA family, solute carrier family 37 (glycerol-3-phosphate transporter), member 3
c69910_g1	98.4291	1032.62	0.0953196	-3.39108	0.00476279	0.0418102	down	yes	.	hypothetical protein OXYTRI_08552 [Oxytricha trifallax]	.	.	.	.	.	K18081|MTMR1_2; myotubularin-related protein 1/2 [EC:3.1.3.64 3.1.3.95]
c52564_g1	13.5408	0.238363	56.8074	5.82801	0.0014127	0.0241021	up	yes	.	Eukaryotic aspartyl protease family protein [Oxytricha trifallax]	.	.	GO:0007586|digestion;GO:0006508|proteolysis	GO:0004190|aspartic-type endopeptidase activity	GO:0005615|extracellular space;GO:0005730|nucleolus	K01377|PGC; gastricsin [EC:3.4.23.3]
c64355_g1	55.375	823.776	0.067221	-3.89494	0.0061601	0.0461586	down	yes	.	cytochrome P450, family 4, subfamily F, polypeptide 55 precursor [Oxytricha trifallax]	.	.	.	.	.	K17731|CYP4F22; cytochrome P450, family 4, subfamily F, polypeptide 22
c69747_g1	437.985	3617.2	0.121084	-3.04592	0.00380397	0.0384063	down	yes	.	D-alanyl-D-alanine carboxypeptidase family protein [Oxytricha trifallax]	.	.	GO:0009252|peptidoglycan biosynthetic process;GO:0006508|proteolysis;GO:0008360|regulation of cell shape	GO:0009002|serine-type D-Ala-D-Ala carboxypeptidase activity	GO:0005576|extracellular region	.
c65127_g1	22.8598	313.708	0.0728695	-3.77854	0.00334345	0.036345	down	yes	.	hypothetical protein OXYTRI_08104 [Oxytricha trifallax]	.	FOG: Ankyrin repeat	.	.	GO:0005737|cytoplasm;GO:0030496|midbody;GO:0005634|nucleus	.
c61395_g2	36.8083	0.0999008	368.448	8.52532	0.000715412	0.0169808	up	yes	.	hypothetical protein OXYTRI_11093 [Oxytricha trifallax]	.	.	GO:0042384|cilium assembly	.	GO:0035085|cilium axoneme;GO:0036064|cilium basal body;GO:0032391|photoreceptor connecting cilium
c38105_g1	87.7091	1.64184	53.4213	5.73934	0.00164521	0.0260085	up	yes	.	Dynein light chain-like protein [Oxytricha trifallax]	.	.	.	GO:0003774|motor activity	GO:0005868|cytoplasmic dynein complex;GO:0005874|microtubule	K10420|DYNLT; dynein light chain Tctex-type 1
c36167_g1	46.1049	0.715034	64.4794	6.01077	0.00575547	0.0451287	up	yes	.	hypothetical protein OXYTRI_11093 [Oxytricha trifallax]	.	.	.	.	.
c38543_g1	719.585	24.7802	29.0387	4.85991	0.000648833	0.0160199	up	yes	.	Skp1 family protein [Oxytricha trifallax]	.	.	GO:0016567|protein ubiquitination;GO:0006511|ubiquitin-dependent protein catabolic process	.	.	K03094|SKP1, CBF3D; S-phase kinase-associated protein 1
c52371_g1	3205.37	95.3812	33.6059	5.07064	1.94e-05	0.00200997	up	yes	.	Putative adenosine deaminase [Oxytricha trifallax]	.	.	GO:0006154|adenosine catabolic process;GO:0009168|purine ribonucleoside monophosphate biosynthetic process	GO:0004000|adenosine deaminase activity;GO:0031685|adenosine receptor binding;GO:0046872|metal ion binding;GO:0043394|proteoglycan binding;GO:0008270|zinc ion binding	GO:0005615|extracellular space	.
c40747_g1	1511.82	61.316	24.6562	4.62388	0.000966563	0.0197902	up	yes	.	Triosephosphate isomerase [Oxytricha trifallax]	.	.	GO:0006094|gluconeogenesis;GO:0006096|glycolysis;GO:0006098|pentose-phosphate shunt	GO:0004807|triose-phosphate isomerase activity	GO:0005737|cytoplasm	.
c49387_g1	43.0068	1.55389	27.6768	4.79061	0.00105941	0.0208107	up	yes	.	Protein kinase C binding protein [Oxytricha trifallax]	.	.	GO:0009150|purine ribonucleotide metabolic process;GO:0006790|sulfur compound metabolic process	GO:0047627|adenylylsulfatase activity	GO:0005777|peroxisome;GO:0005886|plasma membrane	.
c47040_g1	8.83321	307.915	0.0286872	-5.12345	6.57e-05	0.00441647	down	yes	.	Putative Rab GTPase-activating protein [Oxytricha trifallax]	.	.	GO:0032851|positive regulation of Rab GTPase activity	GO:0005097|Rab GTPase activator activity	GO:0005622|intracellular	.
c58852_g1	90.413	1.39222	64.9414	6.02107	0.000402539	0.0123996	up	yes	.	hypothetical protein OXYTRI_09445 [Oxytricha trifallax]	.	.	GO:0048593|camera-type eye morphogenesis;GO:0060271|cilium morphogenesis;GO:0010172|embryonic body morphogenesis;GO:0007507|heart development;GO:0008589|regulation of smoothened signaling pathway;GO:0072001|renal system development	.	GO:0005929|cilium;GO:0005932|microtubule basal body
c59053_g1	9.76215	410.841	0.0237614	-5.39524	0.00107673	0.0210068	down	yes	.	WD40 repeat-containing protein [Oxytricha trifallax]	.	FOG: WD40 repeat	.	.	GO:0005829|cytosol;GO:0043234|protein complex	.
c63805_g1	9.25416	0.0708277	130.657	7.02964	0.00738352	0.0491208	up	yes	.	Dynein heavy chain [Oxytricha trifallax]	.	.	GO:0006200|ATP catabolic process;GO:0007018|microtubule-based movement	GO:0005524|ATP binding;GO:0016887|ATPase activity;GO:0003777|microtubule motor activity	GO:0035085|cilium axoneme;GO:0005737|cytoplasm;GO:0030286|dynein complex;GO:0005874|microtubule	.
c58977_g1	2661.38	31.2714	85.1057	6.41118	9.53e-05	0.00536891	up	yes	.	Glutamine synthetase [Oxytricha trifallax]	.	.	GO:0006542|glutamine biosynthetic process	GO:0005524|ATP binding;GO:0004356|glutamate-ammonia ligase activity	GO:0005737|cytoplasm	.
c69687_g1	210.973	2.73736	77.0716	6.26813	2.01e-06	0.000431016	up	yes	.	Guanylate-binding protein, N-terminal domain containing protein [Oxytricha trifallax]	.	.	GO:0051856|adhesion to symbiont;GO:0035458|cellular response to interferon-beta;GO:0071346|cellular response to interferon-gamma;GO:0050830|defense response to Gram-positive bacterium;GO:0042832|defense response to protozoan	GO:0005525|GTP binding;GO:0003924|GTPase activity	GO:0031410|cytoplasmic vesicle;GO:0005829|cytosol;GO:0005634|nucleus;GO:0020005|symbiont-containing vacuole membrane	.
c91030_g1	38.9468	1.31841	29.5408	4.88464	0.00208014	0.0290937	up	yes	.	Kinesin-1 [Oxytricha trifallax]	.	.	GO:0007018|microtubule-based movement	GO:0005524|ATP binding;GO:0003777|microtubule motor activity	GO:0005737|cytoplasm;GO:0005874|microtubule;GO:0005875|microtubule associated complex	.
c56114_g1	1633.68	123.424	13.2363	3.72643	0.00146689	0.0244782	up	yes	.	Glycogen synthase kinase 3 beta protein [Oxytricha trifallax]	.	.	GO:0001837|epithelial to mesenchymal transition;GO:0005977|glycogen metabolic process;GO:0051534|negative regulation of NFAT protein import into nucleus;GO:0009968|negative regulation of signal transduction;GO:0007399|nervous system development;GO:0032886|regulation of microtubule-based process;GO:0016055|Wnt receptor signaling pathway	GO:0005524|ATP binding;GO:0004674|protein serine/threonine kinase activity;GO:0050321|tau-protein kinase activity	GO:0005737|cytoplasm;GO:0005634|nucleus;GO:0005886|plasma membrane	.
c38375_g1	131.109	2.10843	62.1832	5.95845	0.000256118	0.0094826	up	yes	.	RAB-18, putative [Oxytricha trifallax]	.	.	GO:0015031|protein transport;GO:0007264|small GTPase mediated signal transduction	GO:0005525|GTP binding	GO:0005886|plasma membrane	.
c55249_g1	43.4038	0.683301	63.5208	5.98916	0.00492642	0.0424982	up	yes	.	hypothetical protein OXYTRI_07952 [Oxytricha trifallax]	.	Basic, immunoglobulin-like variable motif containing protein	.	.	GO:0005737|cytoplasm;GO:0005634|nucleus	.
c57093_g1	130.042	4.45172	29.2116	4.86847	0.00225567	0.0303119	up	yes	.	hypothetical protein OXYTRI_06767 [Oxytricha trifallax]	.	.	GO:0016197|endosomal transport;GO:0051568|histone H3-K4 methylation;GO:0006355|regulation of transcription, DNA-dependent;GO:0006351|transcription, DNA-dependent	.	GO:0005794|Golgi apparatus;GO:0048188|Set1C/COMPASS complex;GO:0005802|trans-Golgi network	K14965|DPY30; protein dpy-30
c62234_g1	0.0958179	28.9487	0.00330992	-8.23899	0.00111705	0.0214412	down	yes	.	Poly [ADP-ribose] polymerase 2 [Oxytricha trifallax]	.	.	GO:0006471|protein ADP-ribosylation	GO:0003677|DNA binding;GO:0003950|NAD+ ADP-ribosyltransferase activity	GO:0005634|nucleus	.
c45551_g1	193.228	2.43339	79.4069	6.31119	3.8e-06	0.000648086	up	yes	.	hypothetical protein OXYTRI_06060 [Oxytricha trifallax]	.	.	GO:0055085|transmembrane transport	.	GO:0016021|integral to membrane;GO:0005743|mitochondrial inner membrane	K15106|SLC25A14_30; solute carrier family 25 (mitochondrial carrier), member 14/30
c63203_g1	117.102	726.361	0.161217	-2.63293	0.00731961	0.0489468	down	yes	.	zinc binding protein, putative [Oxytricha trifallax]	.	.	.	.	.	K10667|RNF8; E3 ubiquitin-protein ligase RNF8 [EC:2.3.2.27]
c56733_g1	86.0925	771.806	0.111547	-3.16428	0.00156624	0.0252935	down	yes	.	hypothetical protein OXYTRI_04857 [Oxytricha trifallax]	.	.	.	GO:0016787|hydrolase activity	GO:0016021|integral to membrane	K06889|K06889; uncharacterized protein
c63697_g1	170.078	19.174	8.8702	3.14897	0.00736514	0.0490744	up	yes	.	hypothetical protein OXYTRI_19558 [Oxytricha trifallax]	.	.	GO:0006810|transport	.	GO:0016021|integral to membrane;GO:0005743|mitochondrial inner membrane;GO:0005739|mitochondrion	K15115|SLC25A32, MFT; solute carrier family 25 (mitochondrial folate transporter), member 32
c56197_g1	63.2955	0.0702845	900.561	9.81468	1.46e-05	0.00165612	up	yes	.	Protein kinase domain containing protein [Oxytricha trifallax]	.	Serine/threonine protein kinase	.	GO:0005524|ATP binding;GO:0004674|protein serine/threonine kinase activity	.	.
c51058_g1	3.28596	157.864	0.0208151	-5.58622	0.000684438	0.0165415	down	yes	.	hypothetical protein OXYTRI_24190 [Oxytricha trifallax]	.	Superfamily I DNA and RNA helicases and helicase subunits	.	GO:0046872|metal ion binding	.	.
c52880_g1	22.5816	198.042	0.114024	-3.13258	0.00719244	0.0486442	down	yes	.	hypothetical protein OXYTRI_13007 [Oxytricha trifallax]	.	.	GO:0016567|protein ubiquitination	GO:0046872|metal ion binding;GO:0008270|zinc ion binding	GO:0016021|integral to membrane	.
c70071_g2	55.302	1739.81	0.0317862	-4.97545	0.000111358	0.00593639	down	yes	.	Multidrug resistance-associated protein 4 [Oxytricha trifallax]	ABC transporter transmembrane region	.	.	.	.	.
c62150_g2	0.0750094	40.5152	0.00185139	-9.07718	0.000112721	0.00598741	down	yes	.	Membrane alanyl aminopeptidase [Oxytricha trifallax]	.	.	GO:0006508|proteolysis	GO:0004177|aminopeptidase activity;GO:0046872|metal ion binding;GO:0008237|metallopeptidase activity;GO:0008270|zinc ion binding	GO:0005737|cytoplasm	.
c59664_g1	74.1074	2.61006	28.3929	4.82746	0.000997971	0.0201426	up	yes	.	Rhodanese domain containing protein [Oxytricha trifallax]	.	.	.	.	.	K16455|CEP41, TSGA14; centrosomal protein CEP41
c92602_g1	927.324	3.85164	240.761	7.91146	2.79e-07	0.000115941	up	yes	.	Mob1/phocein family protein [Oxytricha trifallax]	.	.	.	GO:0046872|metal ion binding	.	K06685|MOB1, Mats; MOB kinase activator 1
c55016_g1	93.6904	7.22919	12.96	3.69599	0.00302301	0.0347634	up	yes	.	WD-repeat protein, putative [Oxytricha trifallax]	.	FOG: WD40 repeat	.	.	GO:0005737|cytoplasm;GO:0043231|intracellular membrane-bounded organelle	.
c59499_g1	147.993	8.0634	18.3536	4.19799	0.000127683	0.00649763	up	yes	.	hypothetical protein OXYTRI_16969 [Oxytricha trifallax]	.	.	GO:0006508|proteolysis	GO:0004252|serine-type endopeptidase activity	GO:0005576|extracellular region;GO:0016021|integral to membrane;GO:0005886|plasma membrane	.
c58564_g1	131.607	5.94596	22.1339	4.46819	0.000347974	0.0113067	up	yes	.	Zinc finger protein DHHC domain containing protein, putative [Oxytricha trifallax]	.	.	.	.	.	.
c49500_g1	33.2467	0.0648502	512.67	9.00189	0.000114685	0.00603816	up	yes	.	Ankyrin repeat protein, putative [Oxytricha trifallax]	.	FOG: Ankyrin repeat	.	.	.	K15503|ANKRD44; serine/threonine-protein phosphatase 6 regulatory ankyrin repeat subunit B
c35829_g1	25.6378	0.353989	72.4255	6.17843	0.00411877	0.0395742	up	yes	.	TPR repeat-containing protein [Oxytricha trifallax]	.	FOG: TPR repeat	.	.	.	.
c54381_g1	1.73579	30.4182	0.0570641	-4.13127	0.00763126	0.0499609	down	yes	.	Voltage-gated Ion Channel (VIC) Superfamily [Oxytricha trifallax]	.	.	.	GO:0046872|metal ion binding;GO:0005245|voltage-gated calcium channel activity	GO:0005891|voltage-gated calcium channel complex	.
c52017_g1	1431.57	148.342	9.65045	3.2706	0.00241143	0.0312345	up	yes	.	SFT2-like domain-containing protein [Oxytricha trifallax]	Got1/Sft2-like family	.	.	.	.	.
c93808_g1	18.2173	0.72278	25.2045	4.65561	0.00530386	0.0437907	up	yes	.	Actin II [Oxytricha trifallax]	.	.	.	GO:0005524|ATP binding	GO:0005737|cytoplasm;GO:0005856|cytoskeleton	.
c66584_g1	22.0487	427.521	0.0515733	-4.27723	0.00609151	0.0460751	down	yes	.	Type A von Willebrand factor domain-containing protein [Oxytricha trifallax]	.	.	.	.	.	.
c14817_g1	0.0765965	11.6815	0.00655709	-7.25273	0.00533564	0.0438717	down	yes	.	hypothetical protein OXYTRI_17275 [Oxytricha trifallax]	Nucleoside transporter	.	.	.	.	.
c55308_g1	66.1821	840.406	0.0787501	-3.66657	0.000351031	0.0113785	down	yes	.	hypothetical protein OXYTRI_22693 [Oxytricha trifallax]	Eukaryotic integral membrane protein (DUF1751)	.	.	.	.	.
c72190_g1	0.104986	38.4593	0.00272981	-8.51698	0.000711517	0.0169148	down	yes	.	Ubiquitin [Oxytricha trifallax]	.	Uncharacterized protein containing a von Willebrand factor type A (vWA) domain	.	.	.	.
c10717_g1	11.7523	495.975	0.0236953	-5.39926	0.00148595	0.0246592	down	yes	.	hypothetical protein OXYTRI_08968 [Oxytricha trifallax]	.	.	.	.	.	.
c27603_g1	14.4548	0.0784986	184.141	7.52467	0.00365618	0.0376952	up	yes	.	putative translation initiation factor SUI1 [Oxytricha trifallax]	.	.	GO:0006417|regulation of translation	GO:0003743|translation initiation factor activity	.	.
c62760_g1	45.5158	0.958496	47.4868	5.56945	0.00312206	0.0352391	up	yes	.	DUF3595 domain containing protein [Oxytricha trifallax]	Protein of unknown function (DUF3595)	.	.	.	.	.
c66065_g1	21.9115	265.663	0.0824786	-3.59984	0.000922458	0.0193251	down	yes	.	IBR domain containing protein [Oxytricha trifallax]	.	.	.	GO:0046872|metal ion binding;GO:0008270|zinc ion binding	GO:0016021|integral to membrane	.
c52470_g1	806.543	74.3723	10.8447	3.43891	0.00395315	0.0389747	up	yes	.	14-3-3 domain containing protein [Oxytricha trifallax]	.	14-3-3 family protein	.	.	.	.
c66351_g2	960.663	43.4689	22.1	4.46597	0.000735226	0.0171761	up	yes	.	PA14 multi-domain protein [Oxytricha trifallax]	.	.	.	.	.	.
c47495_g1	19.0945	153.24	0.124605	-3.00456	0.004566	0.041125	down	yes	.	Serine/threonine-protein phosphatase 2A catalytic subunit alpha isoform [Oxytricha trifallax]	.	.	.	GO:0046872|metal ion binding;GO:0004721|phosphoprotein phosphatase activity	GO:0005737|cytoplasm	.
c63972_g1	464.133	41.7167	11.1258	3.47584	0.00581753	0.0453045	up	yes	.	hypothetical protein OXYTRI_14141 [Oxytricha trifallax]	.	.	.	.	.	.
c63799_g1	17.9384	482.844	0.0371516	-4.75043	1.79e-05	0.00192418	down	yes	.	putative hydrolases or acyltransferases (alpha/beta hydrolase superfamily) [Oxytricha trifallax]	.	.	GO:0055085|transmembrane transport	.	GO:0016021|integral to membrane	.
c46673_g1	241.14	15.9377	15.1301	3.91935	0.00496851	0.0425692	up	yes	.	hypothetical protein OXYTRI_16120 [Oxytricha trifallax]	.	Uncharacterized protein conserved in bacteria	.	.	.	.
c60950_g1	18.1518	261.791	0.0693368	-3.85023	0.000845434	0.0184391	down	yes	.	von Willebrand domain-containing protein [Oxytricha trifallax]	.	Uncharacterized protein containing a von Willebrand factor type A (vWA) domain	.	.	.	.
c53626_g1	172.976	4.81907	35.894	5.16567	0.000312511	0.0107392	up	yes	.	Centrosomal protein of 78 kDa [Oxytricha trifallax]	.	.	.	.	GO:0005815|microtubule organizing center	K16765|CEP78; centrosomal protein CEP78
c50202_g1	346.542	2024.73	0.171155	-2.54663	0.0065521	0.0471508	down	yes	.	Kelch motif family protein [Oxytricha trifallax]	.	.	.	.	GO:0005737|cytoplasm	K10462|KLHL25_37, ENC1, ENC2; kelch-like protein 25/37 (ectoderm-neural cortex protein)
c67556_g1	58.6022	554.999	0.10559	-3.24346	0.00278054	0.0334233	down	yes	.	Activating signal cointegrator 1 complex subunit 2 [Oxytricha trifallax]	.	.	GO:0006355|regulation of transcription, DNA-dependent;GO:0006351|transcription, DNA-dependent	.	.	K18667|ASCC2; activating signal cointegrator complex subunit 2
c43604_g1	0.809624	30.3557	0.0266712	-5.22857	0.000854867	0.0185581	down	yes	.	hypothetical protein OXYTRI_00845 [Oxytricha trifallax]	.	.	.	.	GO:0005634|nucleus	K13141|INTS4; integrator complex subunit 4
c67723_g1	44.1215	0.448005	98.4844	6.62182	4.54e-05	0.00343813	up	yes	.	putative hydrolases or acyltransferases (alpha/beta hydrolase superfamily) [Oxytricha trifallax]	.	.	GO:0055085|transmembrane transport	.	GO:0016021|integral to membrane	.
c64125_g1	400.076	30.5993	13.0746	3.7087	0.00185718	0.0276481	up	yes	.	Peptidase S10, serine carboxypeptidase [Oxytricha trifallax]	.	.	GO:0006508|proteolysis	GO:0004185|serine-type carboxypeptidase activity	.	.
c67541_g1	5.98027	111.156	0.0538009	-4.21623	0.000951237	0.0196466	down	yes	.	ADP-ribosylation factor-related protein, putative [Oxytricha trifallax]	.	FOG: WD40 repeat	.	.	.	.
c1182_g1	824.05	59.2169	13.9158	3.79865	0.00445323	0.0406523	up	yes	.	hypothetical protein OXYTRI_13459 [Oxytricha trifallax]	Frag1/DRAM/Sfk1 family	.	.	.	.	.
c49800_g1	445.547	49.3958	9.01995	3.17312	0.00481761	0.0420344	up	yes	.	Clusterin associated protein 1 [Oxytricha trifallax]	.	.	.	.	GO:0005634|nucleus
c63514_g1	55.1779	338.349	0.16308	-2.61635	0.00578066	0.0451558	down	yes	.	MON1 protein [Oxytricha trifallax]	.	.	GO:0006914|autophagy;GO:0015031|protein transport	.	GO:0032585|multivesicular body membrane;GO:0005774|vacuolar membrane	.
c58294_g1	25.0911	0.654968	38.3088	5.25961	0.00189669	0.0278676	up	yes	.	AMP-dependent synthetase and ligase [Oxytricha trifallax]	.	.	GO:0019762|glucosinolate catabolic process;GO:0080028|nitrile biosynthetic process	.	GO:0009506|plasmodesma	.
c48198_g1	93.274	0.533133	174.954	7.45084	3.84e-05	0.00306276	up	yes	.	Putative MORN repeat protein [Oxytricha trifallax]	.	.	.	.	.	.
c56881_g1	0.122952	67.0254	0.00183441	-9.09047	0.000256643	0.00948496	down	yes	.	PAP2 superfamily phosphatase [Oxytricha trifallax]	PAP2 superfamily	.	.	.	.	.
c38398_g1	7853.8	296.898	26.4528	4.72535	1.48e-06	0.000360896	up	yes	.	14-3-3 domain containing protein [Oxytricha trifallax]	.	14-3-3 family protein	.	.	.	.
c61832_g1	2.89879	49.5829	0.0584634	-4.09632	0.00613881	0.0461586	down	yes	.	hypothetical protein OXYTRI_04456 [Oxytricha trifallax]	.	.	.	.	.	.
c68276_g1	19.6713	2219.32	0.00886366	-6.81788	2.95e-08	2.38e-05	down	yes	.	von Willebrand domain-containing protein [Oxytricha trifallax]	.	.	.	.	.	.
c55310_g1	21.1233	1.92355	10.9814	3.457	0.00739254	0.0491286	up	yes	.	Cation channel family protein [Oxytricha trifallax]	Cyclic nucleotide-binding domain	.	.	.	.	.
c62887_g1	115.715	0.794373	145.669	7.18655	1.19e-05	0.00143499	up	yes	.	hypothetical protein OXYTRI_13308 [Oxytricha trifallax]	.	.	.	.	.	K11494|RCBTB; RCC1 and BTB domain-containing protein
c44628_g1	973.149	18.8364	51.6631	5.69106	2.11e-05	0.00211194	up	yes	.	Cytochrome b5-like Heme/Steroid binding domain containing protein [Oxytricha trifallax]	.	.	.	GO:0020037|heme binding;GO:0046872|metal ion binding	.	.
c66940_g1	0.682981	39.8076	0.017157	-5.86506	0.00707856	0.0483924	down	yes	.	FSH1 domain containing protein [Oxytricha trifallax]	Serine hydrolase (FSH1)	.	.	.	.	.
c49187_g1	99.5618	1.7526	56.808	5.82802	0.000233483	0.00903489	up	yes	.	hypothetical protein OXYTRI_06080 [Oxytricha trifallax]	Optic atrophy 3 protein (OPA3)	.	.	.	.	.
c60745_g1	131.995	781.776	0.16884	-2.56628	0.00682589	0.0477673	down	yes	.	hypothetical protein OXYTRI_12893 [Oxytricha trifallax]	Homeobox domain	.	.	.	.	.
c48918_g1	27.6664	1.41143	19.6016	4.2929	0.00150101	0.0247962	up	yes	.	putative: similar to glutathione S-transferase, pi 1 [Oxytricha trifallax]	.	.	.	GO:0004364|glutathione transferase activity	.	.
c59966_g1	17.4681	632.1	0.027635	-5.17736	0.00184834	0.0275713	down	yes	.	DUF2804 domain containing protein [Oxytricha trifallax]	Protein of unknown function (DUF2804)	.	.	.	.	.
c48697_g1	637.487	28.9785	21.9986	4.45934	0.00179513	0.0271559	up	yes	.	Transmembrane protein [Oxytricha trifallax]	.	.	.	.	GO:0016021|integral to membrane	.
c37106_g1	836.545	37.6517	22.218	4.47365	0.000398987	0.0123742	up	yes	.	hypothetical protein OXYTRI_10990 [Oxytricha trifallax]	Apolipoprotein A1/A4/E domain	.	.	.	.	.
c31468_g1	195.957	9.4976	20.6323	4.36683	0.0016128	0.0257235	up	yes	.	hypothetical protein OXYTRI_11534 [Oxytricha trifallax]	FHA domain	.	.	.	.	.
c50209_g1	151.874	2.80819	54.0825	5.75709	0.000203739	0.00843117	up	yes	.	hypothetical protein OXYTRI_01748 [Oxytricha trifallax]	p25-alpha	.	.	.	.	.
c53831_g1	55.553	4.76724	11.6531	3.54264	0.00754576	0.0496409	up	yes	.	hypothetical protein OXYTRI_23260 [Oxytricha trifallax]	Tetratricopeptide repeat	.	.	.	.	.
c44808_g1	199.343	2.83327	70.3579	6.13664	0.0010386	0.020579	up	yes	.	Viral A-type inclusion protein repeat containing protein [Oxytricha trifallax]	Growth-Arrest-Specific Protein 2 Domain	.	.	.	.	.
c69716_g1	92.5661	2.63698	35.1031	5.13352	0.00648914	0.0469606	up	yes	.	EF hand family protein [Oxytricha trifallax]	EF hand	.	.	.	.	.
c64550_g1	21.2322	779.166	0.0272499	-5.1976	0.000300338	0.010443	down	yes	.	hypothetical protein OXYTRI_21011 [Oxytricha trifallax]	.	.	.	GO:0000166|nucleotide binding	.	.
c90666_g1	49.4152	1.95876	25.2278	4.65694	0.0030411	0.0348644	up	yes	.	C2 domain containing protein [Oxytricha trifallax]	EF-hand domain pair	.	.	.	.	.
c16623_g1	11.2313	0.366727	30.6257	4.93667	0.00638498	0.0467657	up	yes	.	Enhancer of rudimentary protein, putative [Oxytricha trifallax]	.	.	GO:0007049|cell cycle	.	.	.
c53227_g1	654.394	74.0308	8.83949	3.14396	0.00192852	0.0280806	up	yes	.	EF hand family protein [Oxytricha trifallax]	Uncharacterised protein family UPF0564	.	.	.	.	.
c4833_g1	44.728	0.507626	88.112	6.46127	0.00241685	0.0312536	up	yes	.	Casein kinase [Oxytricha trifallax]	.	.	.	GO:0005524|ATP binding;GO:0004674|protein serine/threonine kinase activity	.	.
c59225_g1	622.036	55.7449	11.1586	3.48009	0.00557871	0.0445582	up	yes	.	hypothetical protein OXYTRI_07811 [Oxytricha trifallax]	Sperm-tail PG-rich repeat	.	.	.	.	.
c40099_g1	43.8839	0.875624	50.1173	5.64724	0.00357967	0.0373719	up	yes	.	hypothetical protein OXYTRI_23138 [Oxytricha trifallax]	.	.	.	.	.	K17570|HYDIN; hydrocephalus-inducing protein
c64764_g1	1061.56	13318.6	0.0797048	-3.64919	0.00139084	0.0239576	down	yes	.	SpoOJ/ParA/ParB/repB family protein [Oxytricha trifallax]	Protein of unknown function (DUF1015)	.	.	.	.	.
c4908_g1	51.0148	0.0812818	627.629	9.29377	8.91e-05	0.00518439	up	yes	.	Rudimentary enhancer [Oxytricha trifallax]	.	.	GO:0007049|cell cycle	.	.	.
c55026_g1	44.7638	2.2729	19.6946	4.29973	0.00709955	0.0484061	up	yes	.	SOSS complex subunit B1 [Oxytricha trifallax]	.	.	.	GO:0003677|DNA binding	.	.
c65718_g1	1451.02	102.268	14.1885	3.82665	0.00212665	0.0294142	up	yes	.	hypothetical protein OXYTRI_12540 [Oxytricha trifallax]	.	.	.	.	GO:0016021|integral to membrane	.
c37521_g1	23.1145	0.296541	77.9472	6.28443	0.00125931	0.0228801	up	yes	.	Zinc finger CCCH domain-containing protein 37 [Oxytricha trifallax]	.	.	.	GO:0003677|DNA binding;GO:0046872|metal ion binding;GO:0008270|zinc ion binding	.	.
c56716_g1	216.884	7786.8	0.0278528	-5.16604	1.16e-05	0.00140544	down	yes	.	hypothetical protein OXYTRI_22812 [Oxytricha trifallax]	EF hand	.	.	.	.	.
c40632_g1	251.554	1.88967	133.12	7.05659	9.69e-06	0.00124037	up	yes	.	Glycogen synthase kinase 3 beta protein [Oxytricha trifallax]	.	.	.	GO:0005524|ATP binding;GO:0004674|protein serine/threonine kinase activity	.	.
c57052_g1	37.1447	2.60956	14.2341	3.83128	0.00568824	0.0448877	up	yes	.	Calmodulin [Oxytricha trifallax]	.	.	.	GO:0005509|calcium ion binding	.	.
c59397_g1	23.3651	0.231374	100.984	6.65798	0.000375363	0.0118862	up	yes	.	hypothetical protein OXYTRI_22401 [Oxytricha trifallax]	N-terminal C2 in EEIG1 and EHBP1 proteins	.	.	.	.	.
c64703_g1	111.671	1157.27	0.0964953	-3.3734	0.00377014	0.0382677	down	yes	.	hypothetical protein OXYTRI_22413 [Oxytricha trifallax]	.	.	.	.	.	.
c46020_g1	40.7335	3.10879	13.1027	3.71179	0.00595281	0.0456834	up	yes	PREDICTED: Mus musculus phosphatidylinositol transfer protein, beta (Pitpnb), transcript variant X1, mRNA	hypothetical protein OXYTRI_16882 [Oxytricha trifallax]	.	.	.	.	.	.
c66994_g1	41.496	1.01476	40.8925	5.35376	0.00225684	0.0303178	up	yes	.	Protein kinase domain containing protein [Oxytricha trifallax]	.	.	.	.	.	.
c69443_g2	36.2788	1123.73	0.0322842	-4.95303	0.000119496	0.00622987	down	yes	.	DUF667 domain containing protein [Oxytricha trifallax]	.	.	.	.	.	.
c61559_g1	15.3978	190.243	0.0809379	-3.62704	0.00488354	0.0423261	down	yes	.	hypothetical protein OXYTRI_07059 [Oxytricha trifallax]	.	.	.	.	.	.
c70442_g1	435.568	2.92294	149.017	7.21934	3.58e-07	0.000133971	up	yes	.	DNA damage checkpoint protein rad24 [Oxytricha trifallax]	.	.	.	.	.	.
c51406_g1	193.985	3.51581	55.1751	5.78595	4.66e-05	0.003504	up	yes	.	WD repeat protein [Oxytricha trifallax]	.	.	.	.	.	.
c63726_g1	96.0883	2.58028	37.2394	5.21876	0.0001292	0.00653689	up	yes	.	DUF3342 domain containing protein [Oxytricha trifallax]	.	.	.	.	.	.
c51199_g1	21.1965	0.241976	87.5976	6.45282	0.000260171	0.00956115	up	yes	.	Putative lipoprotein [Oxytricha trifallax]	.	.	.	.	.	.
c50120_g1	530.844	75.7141	7.01116	2.80965	0.00609426	0.0460751	up	yes	.	hypothetical protein OXYTRI_10057 [Oxytricha trifallax]	.	.	.	.	.	.
c50319_g1	98.8018	4.283	23.0684	4.52784	0.00515552	0.0432629	up	yes	.	hypothetical protein OXYTRI_07012 [Oxytricha trifallax]	.	.	.	.	.	.
c61753_g2	0.591987	451.492	0.00131118	-9.57492	3.92e-09	5.98e-06	down	yes	.	Serine/threonine-protein kinase HT1 [Oxytricha trifallax]	.	.	.	.	.	.
c51432_g1	10.1965	0.0608928	167.45	7.38759	0.00326386	0.0360299	up	yes	.	hypothetical protein OXYTRI_04553 [Oxytricha trifallax]	.	.	.	.	.	.
c37164_g1	129.191	3.29018	39.2655	5.29519	0.00121738	0.0224186	up	yes	.	C2 domain containing protein [Oxytricha trifallax]	.	.	.	.	.	.
c66364_g1	156.232	12.4895	12.5091	3.6449	0.00562938	0.0447025	up	yes	.	Furin-like domain containing protein [Oxytricha trifallax]	.	.	.	.	.	.
c35288_g1	150.523	887.533	0.169597	-2.55982	0.00688514	0.0480205	down	yes	.	hypothetical protein OXYTRI_24031 [Oxytricha trifallax]	.	.	.	.	.	.
c78505_g1	14.3949	0.0785658	183.221	7.51744	0.00370887	0.0380462	up	yes	.	Polycystic kidney disease 2 [Oxytricha trifallax]	.	.	.	.	.	.
c60609_g1	195.487	13.5364	14.4416	3.85216	0.00270618	0.0329654	up	yes	.	Transient receptor potential cation channel subfamily V member 6 [Oxytricha trifallax]	Polycystin cation channel	.	.	.	.	.
c56976_g1	498.381	17.4026	28.6382	4.83987	2.45e-05	0.00233078	up	yes	.	C2 domain containing protein [Oxytricha trifallax]	.	.	.	.	.	.
c3104_g1	10.2433	0.0588226	174.139	7.44409	0.00275968	0.0333284	up	yes	.	hypothetical protein OXYTRI_05299 [Oxytricha trifallax]	.	.	.	.	.	.
c41527_g1	67.8475	2.04676	33.1487	5.05088	0.00305424	0.0349145	up	yes	.	SPRY multi-domain protein [Oxytricha trifallax]	.	.	.	.	.	.
c65722_g1	22.5308	408.496	0.0551555	-4.18035	0.00126378	0.0229209	down	yes	.	Transporter, putative [Oxytricha trifallax]	.	.	.	.	.	.
c61571_g1	3.45815	62.0363	0.055744	-4.16504	0.00097232	0.0198464	down	yes	.	CBR-PKD-2 protein [Oxytricha trifallax]	.	.	.	.	.	.
c46015_g1	45.6958	0.111679	409.169	8.67655	0.000597489	0.0153831	up	yes	.	Major Facilitator Superfamily (MFS) putative [Oxytricha trifallax]	.	.	.	.	.	.
c48802_g2	32.6318	0.360734	90.4594	6.4992	0.00228174	0.0304631	up	yes	.	putative hydrolases or acyltransferases (alpha/beta hydrolase superfamily) [Oxytricha trifallax]	.	.	.	.	.	.
c48181_g1	223.23	13.1784	16.9391	4.08229	0.00318364	0.0355292	up	yes	.	hypothetical protein OXYTRI_11715 [Oxytricha trifallax]	.	.	.	.	.	.
c68703_g1	505.919	51.1428	9.89228	3.3063	0.00570315	0.0449241	up	yes	.	hypothetical protein OXYTRI_21737 [Oxytricha trifallax]	.	.	.	.	.	.
c49850_g1	22.0113	0.0854812	257.499	8.00842	0.00165828	0.0261248	up	yes	.	hypothetical protein OXYTRI_21070 [Oxytricha trifallax]	.	.	.	.	.	.
c50940_g1	331.164	2.95175	112.192	6.80983	0.000164522	0.00752773	up	yes	.	Major Facilitator Superfamily (MFS) putative [Oxytricha trifallax]	.	.	.	.	.	.
c35631_g1	537.997	16.1142	33.3865	5.06119	0.000420625	0.0126108	up	yes	.	hypothetical protein OXYTRI_19567 [Oxytricha trifallax]	.	.	.	.	.	.
c48792_g1	119.913	11.8188	10.1459	3.34283	0.00446168	0.0407023	up	yes	.	hypothetical protein OXYTRI_04558 [Oxytricha trifallax]	Ring finger domain	RING-finger-containing ubiquitin ligase	.	GO:0046872|metal ion binding;GO:0008270|zinc ion binding	GO:0005783|endoplasmic reticulum;GO:0005794|Golgi apparatus;GO:0016021|integral to membrane	.
c66135_g1	715.31	57.2334	12.4981	3.64364	0.00380708	0.0384201	up	yes	.	hypothetical protein OXYTRI_04842 [Oxytricha trifallax]	.	.	.	.	.	.
c10072_g1	15.077	379.889	0.039688	-4.65515	0.000168065	0.00760526	down	yes	.	hypothetical protein OXYTRI_00741 [Oxytricha trifallax]	.	.	.	.	.	.
c59381_g1	213.592	8.75308	24.4019	4.60892	0.000260086	0.00956115	up	yes	.	hypothetical protein OXYTRI_03110 [Oxytricha trifallax]	.	.	.	.	.	.
c55942_g1	84.1292	1.99637	42.1411	5.39716	0.00169677	0.0264375	up	yes	.	hypothetical protein OXYTRI_23755 [Oxytricha trifallax]	.	.	.	.	.	.
c67637_g1	83.8437	644.147	0.130162	-2.94162	0.00162464	0.0258521	down	yes	.	hypothetical protein OXYTRI_18657 [Oxytricha trifallax]	.	.	.	.	.	.
c75594_g1	87.3579	1.77279	49.2771	5.62285	0.00139546	0.023977	up	yes	.	hypothetical protein OXYTRI_08459 [Oxytricha trifallax]	.	.	.	.	.	.
c44972_g1	14.3868	0.45247	31.7961	4.99078	0.00742327	0.049226	up	yes	.	Ubiquitin-activating enzyme E1 family protein [Oxytricha trifallax]	.	.	.	.	.	.
c52934_g1	397.759	34.0812	11.6709	3.54484	0.00597555	0.045747	up	yes	.	hypothetical protein OXYTRI_14488 [Oxytricha trifallax]	.	.	.	.	.	.
c54486_g1	71.9793	5.06179	14.2201	3.82986	0.000742021	0.0172735	up	yes	.	hypothetical protein OXYTRI_00743 [Oxytricha trifallax]	.	.	.	.	.	.
c62088_g1	173.038	14.0624	12.3051	3.62118	0.00129857	0.0232283	up	yes	.	hypothetical protein OXYTRI_14418 [Oxytricha trifallax]	.	.	.	.	.	.
c68767_g1	137.581	6.31308	21.793	4.44579	0.00239722	0.0311654	up	yes	.	Dynein heavy chain [Oxytricha trifallax]	.	.	.	.	.	.
c34864_g1	303.155	6.38819	47.4555	5.5685	0.000194156	0.00822496	up	yes	.	hypothetical protein OXYTRI_06156 [Oxytricha trifallax]	.	.	.	.	.	.
c38942_g1	322.294	2.43625	132.291	7.04757	6.95e-06	0.000986023	up	yes	.	hypothetical protein OXYTRI_01732 [Oxytricha trifallax]	.	.	.	.	.	.
c68501_g1	575.222	3.5971	159.913	7.32114	6.03e-11	1.91e-07	up	yes	.	hypothetical protein OXYTRI_01409 [Oxytricha trifallax]	.	.	.	.	.	.
c67413_g1	34.3198	743.238	0.0461761	-4.43671	0.00185893	0.0276481	down	yes	.	hypothetical protein OXYTRI_21699 [Oxytricha trifallax]	.	.	.	.	.	.
c52670_g1	7438.55	353.03	21.0706	4.39716	0.00149661	0.0247732	up	yes	.	Electrontransferringflavoprotein dehydrogenase puta [Oxytricha trifallax]	.	.	.	.	.	.
c60628_g1	1.58997	28.5662	0.0556592	-4.16724	0.00296233	0.0344011	down	yes	.	hypothetical protein OXYTRI_13562 [Oxytricha trifallax]	.	.	.	.	.	.
c38793_g1	620.573	0.120745	5139.54	12.3274	1.48e-08	1.49e-05	up	yes	.	hypothetical protein OXYTRI_17571 [Oxytricha trifallax]	.	.	.	.	.	.
c55543_g1	303.292	39.9618	7.58954	2.92401	0.00492104	0.0424982	up	yes	.	hypothetical protein OXYTRI_14884 [Oxytricha trifallax]	.	.	.	.	.	.
c53194_g1	1585.01	72.2211	21.9466	4.45592	0.00107756	0.0210068	up	yes	.	hypothetical protein OXYTRI_01383 [Oxytricha trifallax]	.	.	.	.	.	.
c59523_g1	1568.67	201.236	7.79516	2.96258	0.00582025	0.0453171	up	yes	.	hypothetical protein OXYTRI_22517 [Oxytricha trifallax]	.	.	.	.	.	.
c48131_g1	59.4616	1.60859	36.9651	5.20809	7.29e-05	0.00466617	up	yes	.	EF hand family protein [Oxytricha trifallax]	Uncharacterised protein family UPF0564	.	.	.	.	.
c65775_g1	0.478666	44.2579	0.0108154	-6.53077	3.34e-05	0.00279012	down	yes	.	hypothetical protein OXYTRI_16173 [Oxytricha trifallax]	.	.	.	.	.	.
c90796_g1	0.0541651	6.94444	0.00779978	-7.00235	0.00504478	0.0428993	down	yes	.	hypothetical protein OXYTRI_15457 [Oxytricha trifallax]	.	.	.	.	.	.
c70038_g1	40.7655	407.569	0.100021	-3.32162	0.00386933	0.0386577	down	yes	.	hypothetical protein OXYTRI_05832 [Oxytricha trifallax]	.	.	.	.	.	.
c61594_g1	24.7494	1099.3	0.0225139	-5.47304	1.22e-06	0.000316475	down	yes	.	hypothetical protein OXYTRI_16010 [Oxytricha trifallax]	.	.	.	.	.	.
c54318_g1	800.061	93.986	8.51255	3.08959	0.00531365	0.0437907	up	yes	.	hypothetical protein OXYTRI_01906 [Oxytricha trifallax]	.	.	.	.	.	.
c60540_g1	191.774	29.1467	6.57964	2.71801	0.00604201	0.0459305	up	yes	.	Viral A-type inclusion protein repeat containing protein [Oxytricha trifallax]	.	.	.	.	.	.
c55919_g1	758.406	95.0518	7.97888	2.99619	0.000946761	0.0195994	up	yes	.	MOXD1-like protein 2 [Oxytricha trifallax]	.	.	.	.	.	.
c8097_g1	167.739	4.06102	41.3045	5.36823	0.000235951	0.00907857	up	yes	.	Ubiquitin [Oxytricha trifallax]	.	.	.	.	.	.
c67969_g1	155.454	4.57439	33.9834	5.08676	0.000324938	0.0108758	up	yes	.	hypothetical protein OXYTRI_16007 [Oxytricha trifallax]	.	.	.	.	.	.
c75496_g1	765.937	41.4393	18.4834	4.20816	0.00325074	0.0359548	up	yes	.	hypothetical protein OXYTRI_02457 [Oxytricha trifallax]	.	.	.	.	.	.
c48444_g1	29.3192	0.0638453	459.223	8.84305	0.000162801	0.00750739	up	yes	.	hypothetical protein OXYTRI_24676 [Oxytricha trifallax]	.	.	.	.	.	.
c62980_g1	27.2185	204.506	0.133094	-2.90948	0.00679279	0.0477388	down	yes	.	Myosin heavy chain, putative [Oxytricha trifallax]	.	.	.	.	.	.
c52998_g1	134.661	1.31358	102.514	6.67968	4.47e-06	0.000725894	up	yes	.	hypothetical protein OXYTRI_13621 [Oxytricha trifallax]	.	.	.	.	.	.
c5801_g1	195.66	8.74612	22.3711	4.48356	0.00205859	0.0289004	up	yes	.	hypothetical protein OXYTRI_01213 [Oxytricha trifallax]	.	.	.	.	.	.
c50515_g1	12.2334	0.418451	29.235	4.86962	0.0022217	0.0302029	up	yes	.	hypothetical protein OXYTRI_15292 [Oxytricha trifallax]	.	.	.	.	.	.
c39094_g1	428.801	12.8617	33.3394	5.05916	0.000206579	0.00849744	up	yes	.	Transient receptor potential cation channel subfamily V member 6 [Oxytricha trifallax]	.	.	.	.	.	.
c68931_g1	257.777	14.9351	17.2598	4.10935	0.000678643	0.0164304	up	yes	.	hypothetical protein OXYTRI_17571 [Oxytricha trifallax]	.	.	.	.	.	.
c52090_g1	19.5066	1.27672	15.2787	3.93345	0.00602076	0.0458286	up	yes	.	hypothetical protein OXYTRI_12163 [Oxytricha trifallax]	.	.	.	.	.	.
c48542_g1	1410.22	134.367	10.4953	3.39167	0.00760327	0.0498093	up	yes	.	hypothetical protein OXYTRI_03980 [Oxytricha trifallax]	.	.	.	.	.	.
c64721_g1	2.29328	43.1025	0.0532054	-4.23228	0.000149018	0.00711101	down	yes	.	Cyclic nucleotide-binding protein [Oxytricha trifallax]	.	.	.	.	.	.
c60832_g1	209.372	6.12815	34.1655	5.09447	0.000132947	0.0066581	up	yes	.	hypothetical protein OXYTRI_05969 [Oxytricha trifallax]	.	.	.	.	.	.
c41117_g1	27.3109	0.0672533	406.09	8.66565	0.000288471	0.0101854	up	yes	.	hypothetical protein OXYTRI_06288 [Oxytricha trifallax]	.	.	.	.	.	.
c53375_g2	72.0843	4.58036	15.7377	3.97615	0.00442048	0.0405151	up	yes	.	tRNA (GuanineN(7))methyltransferase putative [Oxytricha trifallax]	.	.	.	.	.	.
c57524_g1	312.791	25.3923	12.3184	3.62274	0.00651728	0.0469806	up	yes	.	hypothetical protein OXYTRI_16046 [Oxytricha trifallax]	.	.	.	.	.	.
c60085_g2	1771.24	2.02321	875.46	9.7739	1.56e-12	9.19e-09	up	yes	.	hypothetical protein OXYTRI_01409 [Oxytricha trifallax]	.	.	.	.	.	.
c59964_g1	17.1614	0.460631	37.2563	5.21941	0.00149454	0.0247489	up	yes	.	hypothetical protein OXYTRI_08197 [Oxytricha trifallax]	.	.	.	.	.	.
c62177_g1	1739.64	32.5317	53.4752	5.7408	0.000636608	0.0158897	up	yes	.	translation initiation factor E4 [Oxytricha trifallax]	.	.	.	.	.	.
c70086_g1	19.7742	273.948	0.0721822	-3.79221	0.0044687	0.0407252	down	yes	.	hypothetical protein OXYTRI_02741 [Oxytricha trifallax]	.	.	.	.	.	.
c32032_g1	55.6396	1.82208	30.5364	4.93246	0.0019356	0.0280944	up	yes	.	hypothetical protein OXYTRI_14062 [Oxytricha trifallax]	.	.	.	.	.	.
c58398_g1	621.249	26.1431	23.7634	4.57067	0.000910697	0.0192303	up	yes	.	hypothetical protein OXYTRI_17094 [Oxytricha trifallax]	.	.	.	.	.	.
c53981_g1	66.8045	4.11171	16.2474	4.02213	0.00247174	0.031516	up	yes	.	hypothetical protein OXYTRI_09293 [Oxytricha trifallax]	.	.	.	.	.	.
c40084_g1	1789.04	75.9639	23.5512	4.55773	1.15e-05	0.0014049	up	yes	.	hypothetical protein OXYTRI_16287 [Oxytricha trifallax]	.	.	.	.	.	.
c46636_g1	301.907	2.63622	114.523	6.83949	2.25e-06	0.000459969	up	yes	.	hypothetical protein OXYTRI_24486 [Oxytricha trifallax]	.	.	.	.	.	.
c30031_g1	21.3939	429.675	0.0497908	-4.32798	0.00479318	0.0419405	down	yes	.	hypothetical protein OXYTRI_13540 [Oxytricha trifallax]	.	.	.	.	.	.
c31263_g1	4649.23	108.064	43.0227	5.42703	0.000155176	0.00729867	up	yes	.	hypothetical protein OXYTRI_23904 [Oxytricha trifallax]	.	.	.	.	.	.
c61921_g1	51.5261	828.445	0.0621961	-4.00703	0.000223892	0.00891537	down	yes	.	hypothetical protein OXYTRI_17095 [Oxytricha trifallax]	.	.	.	.	.	.
c58049_g1	846.849	78.6432	10.7682	3.42871	0.000782879	0.0177037	up	yes	.	hypothetical protein OXYTRI_11837 [Oxytricha trifallax]	.	.	.	.	.	.
c47425_g1	0.0612643	19.172	0.00319551	-8.28974	0.000512996	0.0141053	down	yes	.	RPS6 protein kinase [Oxytricha trifallax]	.	.	.	.	.	.
c66805_g1	2.88352	68.2495	0.0422497	-4.56492	0.000127778	0.00649763	down	yes	.	hypothetical protein OXYTRI_07839 [Oxytricha trifallax]	.	.	.	.	.	.
c59243_g1	1636.31	59.6907	27.4132	4.7768	0.000114194	0.00603763	up	yes	.	EF hand family protein [Oxytricha trifallax]	.	.	.	.	.	.
c69699_g1	4071.12	47.2442	86.172	6.42915	0.000209015	0.00855486	up	yes	.	hypothetical protein OXYTRI_08130 [Oxytricha trifallax]	.	.	.	.	.	.
c65427_g1	9.70299	100.366	0.0966763	-3.37069	0.00544619	0.0442472	down	yes	.	Cation channel family protein [Oxytricha trifallax]	.	.	.	.	.	.
c40823_g1	31.0726	0.286438	108.479	6.76127	0.00166501	0.0261879	up	yes	.	hypothetical protein OXYTRI_16473 [Oxytricha trifallax]	.	.	.	.	.	.
c51187_g1	807.21	49.7369	16.2296	4.02056	0.00441229	0.040491	up	yes	.	hypothetical protein OXYTRI_11684 [Oxytricha trifallax]	.	.	.	.	.	.
c67549_g1	666.02	66.1394	10.0699	3.33198	0.00250675	0.0317075	up	yes	.	EF hand family protein [Oxytricha trifallax]	.	.	.	.	.	.
c35464_g1	40.7622	0.710911	57.3379	5.84142	0.00263263	0.0325099	up	yes	.	hypothetical protein OXYTRI_16887 [Oxytricha trifallax]	.	.	.	.	.	.
c63768_g1	65.5837	2.28804	28.6637	4.84115	0.0012462	0.0227322	up	yes	.	Viral A-type inclusion protein repeat containing protein [Oxytricha trifallax]	.	.	.	.	.	.
c60997_g1	122.968	1.14217	107.662	6.75036	5.24e-06	0.000801571	up	yes	.	hypothetical protein OXYTRI_17571 [Oxytricha trifallax]	.	.	.	.	.	.
c66097_g1	144.698	14.6203	9.8971	3.30701	0.00312834	0.0352745	up	yes	.	Ca2+-binding protein (EF-Hand superfamily) [Oxytricha trifallax]	.	.	.	.	.	.
c56584_g1	325.931	6.38607	51.0379	5.6735	0.00122598	0.0225184	up	yes	.	hypothetical protein OXYTRI_21323 [Oxytricha trifallax]	.	.	.	.	.	.
c69704_g1	114.319	907.846	0.125923	-2.98939	0.00604081	0.0459305	down	yes	.	N-alpha-acetyltransferase 25, NatB auxiliary subunit [Oxytricha trifallax]	.	.	.	.	.	.
c17455_g1	36.178	0.882434	40.9979	5.35748	9.21e-05	0.00527755	up	yes	.	hypothetical protein OXYTRI_00650 [Oxytricha trifallax]	.	.	.	.	.	.
c69052_g1	88.8648	692.743	0.12828	-2.96264	0.0039556	0.0389817	down	yes	.	Ubiquitin carboxyl-terminal hydrolase family protein [Oxytricha trifallax]	.	.	.	.	.	.
c68560_g1	1676.01	13.6747	122.562	6.93737	6.04e-09	8.18e-06	up	yes	.	hypothetical protein OXYTRI_08028 [Oxytricha trifallax]	.	.	.	.	.	.
c68945_g2	114.358	10.306	11.0962	3.472	0.00735693	0.0490744	up	yes	.	hypothetical protein OXYTRI_24024 [Oxytricha trifallax]	.	.	.	.	.	.
c65794_g1	139.426	2.48815	56.0358	5.80828	0.000402473	0.0123996	up	yes	.	hypothetical protein OXYTRI_18173 [Oxytricha trifallax]	.	.	.	.	.	.
c76444_g1	14.1042	0.0781839	180.398	7.49504	0.00383752	0.0385402	up	yes	.	hypothetical protein OXYTRI_00975 [Oxytricha trifallax]	.	.	.	.	.	.
c70796_g1	240.784	1.18688	202.871	7.66442	4.07e-06	0.000681486	up	yes	.	MAPEG family protein [Oxytricha trifallax]	.	.	.	.	.	.
c54840_g1	278.31	0.0888957	3130.75	11.6123	6.69e-08	4.37e-05	up	yes	.	Tetraspanin family protein [Oxytricha trifallax]	.	.	.	.	.	.
c49466_g1	9.54694	0.07027	135.861	7.08599	0.00668595	0.0474172	up	yes	.	hypothetical protein OXYTRI_05419 [Oxytricha trifallax]	.	.	.	.	.	.
c60085_g1	147.569	0.0985899	1496.8	10.5477	4.06e-06	0.000681486	up	yes	.	hypothetical protein OXYTRI_01409 [Oxytricha trifallax]	.	.	.	.	.	.
c42150_g1	327.437	1.06055	308.743	8.27026	1.2e-06	0.000316071	up	yes	.	Membrane protein transporter [Oxytricha trifallax]	.	.	.	.	.	.
c46401_g1	121.442	5.36518	22.6353	4.5005	0.00666771	0.0473792	up	yes	.	hypothetical protein OXYTRI_04036 [Oxytricha trifallax]	.	.	.	.	.	.
c58828_g1	50.9959	0.275549	185.07	7.53193	0.000169384	0.00761471	up	yes	.	hypothetical protein OXYTRI_05707 [Oxytricha trifallax]	.	.	.	.	.	.
c23564_g1	11.1115	0.0729261	152.367	7.25141	0.00536733	0.0440196	up	yes	.	EF hand family protein [Oxytricha trifallax]	.	.	.	.	.	.
c69528_g1	8.27153	619.368	0.0133548	-6.2265	2.01e-05	0.00206695	down	yes	.	hypothetical protein OXYTRI_03125 [Oxytricha trifallax]	.	.	.	.	.	.
c44622_g1	2606.92	98.7343	26.4034	4.72265	0.000551618	0.0147339	up	yes	.	hypothetical protein OXYTRI_23391 [Oxytricha trifallax]	.	.	.	.	.	.
c48488_g1	147.656	4.77588	30.9171	4.95033	0.00139288	0.0239627	up	yes	.	hypothetical protein OXYTRI_11058 [Oxytricha trifallax]	.	.	.	.	.	.
c47301_g1	169.637	7.578	22.3855	4.48449	0.000865783	0.0186749	up	yes	.	hypothetical protein OXYTRI_19245 [Oxytricha trifallax]	.	.	.	.	.	.
c50341_g1	252.991	11.617	21.7776	4.44477	0.000747571	0.0173337	up	yes	.	hypothetical protein OXYTRI_00069 [Oxytricha trifallax]	.	.	.	.	.	.
c15484_g1	377.538	13.3695	28.2388	4.81961	0.00108358	0.0210643	up	yes	.	hypothetical protein OXYTRI_00791 [Oxytricha trifallax]	.	.	.	.	.	.
c70439_g1	27.586	0.350428	78.7208	6.29867	0.00307231	0.034988	up	yes	.	hypothetical protein OXYTRI_08767 [Oxytricha trifallax]	.	.	.	.	.	.
c69610_g2	324.466	20.6009	15.7501	3.97729	0.00499569	0.0426865	up	yes	.	hypothetical protein OXYTRI_08072 [Oxytricha trifallax]	.	.	.	.	.	.
c66050_g1	4.5037	125.522	0.0358796	-4.80069	0.000759957	0.0174735	down	yes	.	ATPase, histidine kinase-, DNA gyrase B-, and HSP90-like domain protein [Oxytricha trifallax]	.	.	.	.	.	.
c34282_g1	83.9215	2.30134	36.4663	5.18849	9.62e-06	0.00124002	up	yes	.	Lysosomal acid phosphatase [Oxytricha trifallax]	.	.	.	.	.	.
c79121_g1	451.212	10.1651	44.3882	5.4721	0.000667469	0.0163038	up	yes	.	hypothetical protein OXYTRI_09647 [Oxytricha trifallax]	.	.	.	.	.	.
c48404_g1	78.9612	0.668475	118.121	6.88413	0.000155257	0.00729867	up	yes	.	Leucine Rich Repeat family protein [Oxytricha trifallax]	.	.	.	.	.	.
c83291_g1	8.07254	0.0561886	143.669	7.1666	0.00418829	0.0398338	up	yes	.	EF hand family protein [Oxytricha trifallax]	.	.	.	.	.	.
c81537_g1	168.058	9.82435	17.1062	4.09645	0.00232503	0.0307122	up	yes	.	hypothetical protein OXYTRI_10116 [Oxytricha trifallax]	.	.	.	.	.	.
c61227_g1	3.053	122.39	0.024945	-5.32511	0.000324374	0.0108743	down	yes	.	hypothetical protein OXYTRI_14265 [Oxytricha trifallax]	.	.	.	.	.	.
c57435_g1	8.87599	0.206067	43.0734	5.42873	0.00335242	0.0363752	up	yes	.	hypothetical protein OXYTRI_24323 [Oxytricha trifallax]	.	.	.	.	.	.
c56492_g1	19.2691	0.0865583	222.615	7.7984	0.00247442	0.031516	up	yes	.	hypothetical protein OXYTRI_03867 [Oxytricha trifallax]	.	.	.	.	.	.
c63498_g1	9.71137	266.306	0.0364669	-4.77727	0.00487696	0.0422868	down	yes	.	hypothetical protein OXYTRI_07428 [Oxytricha trifallax]	.	.	.	.	.	.
c64147_g1	563.158	4.2231	133.352	7.05909	1.31e-05	0.00153099	up	yes	.	hypothetical protein OXYTRI_08802 [Oxytricha trifallax]	.	.	.	.	.	.
c69583_g1	39.5586	627.611	0.0630305	-3.98781	7.2e-05	0.00461258	down	yes	.	hypothetical protein OXYTRI_23466 [Oxytricha trifallax]	.	.	.	.	.	.
c89392_g1	231.145	19.2926	11.981	3.58268	0.00627186	0.0464339	up	yes	.	hypothetical protein OXYTRI_18301 [Oxytricha trifallax]	.	.	.	.	.	.
c44625_g1	1161.52	0.182216	6374.42	12.6381	1.99e-08	1.74e-05	up	yes	.	Vesicle transport v-snare protein vti1 [Oxytricha trifallax]	.	.	.	.	.	.
c29022_g1	20.0576	0.494333	40.575	5.34252	0.00238897	0.0311055	up	yes	.	hypothetical protein OXYTRI_13916 [Oxytricha trifallax]	.	.	.	.	.	.
c28336_g1	43.542	0.366479	118.812	6.89253	0.00172555	0.0266838	up	yes	.	hypothetical protein OXYTRI_20909 [Oxytricha trifallax]	.	.	.	.	.	.
c46435_g1	11.5433	146.703	0.0786849	-3.66777	0.00411393	0.0395742	down	yes	.	hypothetical protein OXYTRI_05528 [Oxytricha trifallax]	.	.	.	.	.	.
c56201_g1	176.801	15.2687	11.5793	3.53347	0.00546957	0.0442918	up	yes	.	hypothetical protein OXYTRI_24066 [Oxytricha trifallax]	.	.	.	.	.	.
c36621_g1	71.8292	0.0925175	776.385	9.60063	5.24e-05	0.00378804	up	yes	.	hypothetical protein OXYTRI_01918 [Oxytricha trifallax]	.	.	.	.	.	.
c46751_g1	22.4514	0.0878292	255.625	7.99789	0.00173915	0.0267984	up	yes	.	hypothetical protein OXYTRI_18550 [Oxytricha trifallax]	.	.	.	.	.	.
c11035_g1	12.3603	0.725095	17.0465	4.09141	0.00427435	0.0400299	up	yes	.	Phosphatidylinositol kinase and protein kinases of the PI-3 kinase family [Oxytricha trifallax]	.	.	.	.	.	.
c55929_g1	3442.21	120.643	28.5322	4.83452	9.07e-06	0.0011998	up	yes	.	hypothetical protein OXYTRI_12917 [Oxytricha trifallax]	.	.	.	.	.	.
c66262_g1	107.984	0.95891	112.611	6.8152	2.15e-05	0.00213281	up	yes	.	hypothetical protein OXYTRI_11617 [Oxytricha trifallax]	.	.	.	.	.	.
c57632_g1	23.9457	0.232261	103.098	6.68788	6.5e-05	0.00438268	up	yes	.	hypothetical protein OXYTRI_21440 [Oxytricha trifallax]	.	.	.	.	.	.
c83576_g1	1621.34	11.5883	139.912	7.12838	2.18e-05	0.00215147	up	yes	.	hypothetical protein OXYTRI_06333 [Oxytricha trifallax]	.	.	.	.	.	.
c60662_g1	385.299	14.36	26.8314	4.74585	0.000591717	0.0153078	up	yes	.	hypothetical protein OXYTRI_16756 [Oxytricha trifallax]	.	.	.	.	.	.
c40191_g1	5.28138	0.0506196	104.335	6.70507	0.00730017	0.0489049	up	yes	.	Zinc carboxypeptidase family protein [Oxytricha trifallax]	.	.	.	.	.	.
c29126_g1	14.2859	0.521394	27.3994	4.77607	0.00683549	0.0478182	up	yes	.	Cyclic nucleotide-binding protein [Oxytricha trifallax]	.	.	.	.	.	.
c26377_g1	14.4566	0.255525	56.5762	5.82212	0.00700277	0.0481634	up	yes	.	hypothetical protein OXYTRI_23100 [Oxytricha trifallax]	.	.	.	.	.	.
c61371_g1	33.3699	2.2788	14.6436	3.8722	0.00709958	0.0484061	up	yes	.	hypothetical protein OXYTRI_00639 [Oxytricha trifallax]	.	.	.	.	.	.
c40299_g1	222.182	10.177	21.8317	4.44835	0.000613915	0.0155689	up	yes	.	hypothetical protein OXYTRI_14843 [Oxytricha trifallax]	.	.	.	.	.	.
c29261_g1	913.098	20.6528	44.2119	5.46636	0.000349534	0.0113479	up	yes	.	hypothetical protein OXYTRI_15705 [Oxytricha trifallax]	.	.	.	.	.	.
c56630_g1	225.169	8.86591	25.3972	4.6666	0.00159282	0.0255235	up	yes	.	hypothetical protein OXYTRI_18688 [Oxytricha trifallax]	.	.	.	.	.	.
c46324_g1	170.966	4.09034	41.7975	5.38534	0.00171511	0.0265924	up	yes	.	hypothetical protein OXYTRI_17669 [Oxytricha trifallax]	.	.	.	.	.	.
c71412_g1	14.8099	0.0777195	190.556	7.57407	0.00332619	0.0362559	up	yes	.	Calpain-like protein [Oxytricha trifallax]	.	.	.	.	.	.
c51077_g1	324.554	7.10534	45.6775	5.51341	1.16e-05	0.00140544	up	yes	.	hypothetical protein OXYTRI_22550 [Oxytricha trifallax]	.	.	.	.	.	.
c74793_g1	10.2703	0.0714034	143.834	7.16827	0.00598003	0.0457525	up	yes	.	PAS domain S-box family protein [Oxytricha trifallax]	.	.	.	.	.	.
c55823_g1	45.5528	5.47502	8.32012	3.0566	0.00515795	0.0432629	up	yes	.	hypothetical protein OXYTRI_10917 [Oxytricha trifallax]	.	.	.	.	.	.
c68155_g1	6.22	192.409	0.032327	-4.95112	7.96e-05	0.00485969	down	yes	.	hypothetical protein OXYTRI_12084 [Oxytricha trifallax]	.	.	.	.	.	.
c37232_g1	115.377	2.75821	41.8306	5.38649	0.00273266	0.0331329	up	yes	.	hypothetical protein OXYTRI_10613 [Oxytricha trifallax]	.	.	.	.	.	.
c60062_g1	197.378	15.3742	12.8383	3.68238	0.000104338	0.00571484	up	yes	.	Serine/threonine protein kinase [Oxytricha trifallax]	.	.	.	.	.	.
c25599_g1	411.516	9.3882	43.8333	5.45396	9.89e-05	0.00549607	up	yes	.	hypothetical protein OXYTRI_18700 [Oxytricha trifallax]	.	.	.	.	.	.
c51415_g1	13.4121	0.525825	25.5069	4.67281	0.00340122	0.0365289	up	yes	.	Serine/threonine-protein kinase MARK2 [Oxytricha trifallax]	.	.	.	.	.	.
c42667_g1	92.6228	2.90742	31.8574	4.99356	0.00248444	0.0315924	up	yes	.	Kinesin-like protein [Oxytricha trifallax]	.	.	.	.	.	.
c52110_g1	16.0474	0.502749	31.9193	4.99636	0.00164805	0.0260334	up	yes	.	Cyclic nucleotide-binding domain containing protein [Oxytricha trifallax]	.	.	.	.	.	.
c92796_g1	273.908	0.515052	531.807	9.05476	2.11e-08	1.81e-05	up	yes	.	hypothetical protein OXYTRI_01409 [Oxytricha trifallax]	.	.	.	.	.	.
c64592_g1	15.0371	193.676	0.0776402	-3.68705	0.000730568	0.0171232	down	yes	.	hypothetical protein OXYTRI_19761 [Oxytricha trifallax]	.	.	.	.	.	.
c51291_g1	2197.74	0.612568	3587.74	11.8089	7.14e-15	9.79e-11	up	yes	.	hypothetical protein OXYTRI_17654 [Oxytricha trifallax]	.	.	.	.	.	.
c51972_g1	88.3505	12.1661	7.262	2.86037	0.00323819	0.0358565	up	yes	.	Scramblase family protein [Oxytricha trifallax]	.	.	.	.	.	.
c24750_g1	33.851	3.85106	8.79006	3.13587	0.00666978	0.0473792	up	yes	.	Putative integral membrane protein [Oxytricha trifallax]	.	.	.	.	.	.
c38557_g1	329.825	7.87301	41.8931	5.38864	0.00135559	0.0237544	up	yes	.	MA3 domain-containing protein [Oxytricha trifallax]	.	.	.	.	.	.
c13216_g1	152.392	0.750196	203.136	7.6663	2.76e-05	0.00249459	up	yes	.	hypothetical protein OXYTRI_14231 [Oxytricha trifallax]	.	.	.	.	.	.
c51235_g1	26.9479	0.624681	43.1386	5.43091	0.000345345	0.0112746	up	yes	.	hypothetical protein OXYTRI_15016 [Oxytricha trifallax]	.	.	.	.	.	.
c66788_g1	4.89047	46.5704	0.105012	-3.25137	0.00722349	0.0487267	down	yes	.	hypothetical protein OXYTRI_16907 [Oxytricha trifallax]	.	.	.	.	.	.
c5202_g1	263.045	1.72575	152.423	7.25194	7.6e-06	0.00106004	up	yes	.	hypothetical protein OXYTRI_05697 [Oxytricha trifallax]	.	.	.	.	.	.
c25076_g1	19.0055	0.966833	19.6575	4.29701	0.00232481	0.0307122	up	yes	.	hypothetical protein OXYTRI_14643 [Oxytricha trifallax]	.	.	.	.	.	.
c38481_g1	19.0134	0.547952	34.6991	5.11682	0.0053176	0.0437907	up	yes	.	WD repeat-containing protein 65 [Oxytricha trifallax]	.	.	.	.	.	.
c37749_g1	11.9411	0.0789566	151.236	7.24066	0.00591113	0.0455773	up	yes	.	hypothetical protein OXYTRI_24106 [Oxytricha trifallax]	.	.	.	.	.	.
c52460_g1	11.3472	0.0633246	179.191	7.48535	0.00292183	0.0341513	up	yes	.	DegT/DnrJ/EryC1/StrS aminotransferase [Oxytricha trifallax]	.	.	.	.	.	.
c39226_g1	738.56	22.5322	32.778	5.03466	0.000432497	0.0128221	up	yes	.	hypothetical protein OXYTRI_06823 [Oxytricha trifallax]	.	.	.	.	.	.
c52331_g1	0.470806	31.6448	0.0148778	-6.07069	0.000432634	0.0128221	down	yes	.	hypothetical protein OXYTRI_07345 [Oxytricha trifallax]	.	.	.	.	.	.
c4800_g1	23.8842	0.0881374	270.988	8.08209	0.00148953	0.0247035	up	yes	.	TPR Domain containing protein [Oxytricha trifallax]	.	.	.	.	.	.
c5843_g1	66.8133	0.73154	91.3325	6.51306	0.000142605	0.00691661	up	yes	.	Cation channel family protein [Oxytricha trifallax]	.	.	.	.	.	.
c55024_g1	81.479	6.45523	12.6222	3.65789	0.00307222	0.034988	up	yes	.	hypothetical protein OXYTRI_11535 [Oxytricha trifallax]	.	.	.	.	.	.
c52914_g1	34.0369	0.911149	37.356	5.22327	0.00524442	0.0435888	up	yes	.	hypothetical protein OXYTRI_19750 [Oxytricha trifallax]	.	.	.	.	.	.
c48085_g1	10.0996	0.0718486	140.567	7.13512	0.00636121	0.0467133	up	yes	.	Amino acid transporter [Oxytricha trifallax]	.	.	.	.	.	.
c62535_g1	198.505	14.0123	14.1665	3.82441	0.00278495	0.0334275	up	yes	.	Cyclic nucleotide-binding domain containing protein [Oxytricha trifallax]	.	.	.	.	.	.
c37963_g1	1989.07	32.9053	60.4484	5.91763	4.89e-06	0.00076151	up	yes	.	hypothetical protein OXYTRI_04249 [Oxytricha trifallax]	.	.	.	.	.	.
c44558_g1	17.6971	0.0811441	218.095	7.76881	0.00244891	0.0314399	up	yes	.	Putative lipoprotein [Oxytricha trifallax]	.	.	.	.	.	.
c64806_g1	63.6094	1.09353	58.1689	5.86218	4.83e-05	0.00359137	up	yes	.	hypothetical protein OXYTRI_16268 [Oxytricha trifallax]	.	.	.	.	.	.
c68781_g1	4.02698	158.79	0.0253604	-5.30128	4.5e-06	0.000726696	down	yes	.	hypothetical protein OXYTRI_14636 [Oxytricha trifallax]	.	.	.	.	.	.
c38385_g1	438.358	16.9836	25.8106	4.68989	0.000241742	0.00917325	up	yes	.	hypothetical protein OXYTRI_07051 [Oxytricha trifallax]	.	.	.	.	.	.
c46209_g1	6.17228	133.922	0.0460886	-4.43944	0.00214576	0.0295493	down	yes	.	hypothetical protein OXYTRI_08255 [Oxytricha trifallax]	.	.	.	.	.	.
c50538_g1	22.5106	0.257919	87.2776	6.44754	0.000239513	0.00913079	up	yes	.	hypothetical protein OXYTRI_12432 [Oxytricha trifallax]	.	.	.	.	.	.
c53051_g1	27.7718	0.825888	33.6265	5.07153	0.00200086	0.0285181	up	yes	.	hypothetical protein OXYTRI_15314 [Oxytricha trifallax]	.	.	.	.	.	.
c48553_g1	212.311	22.3184	9.51278	3.24987	0.00355186	0.0372704	up	yes	.	hypothetical protein OXYTRI_21170 [Oxytricha trifallax]	.	.	.	.	.	.
c59094_g1	9.68468	182.067	0.0531929	-4.23262	0.000485665	0.0137626	down	yes	.	Multi-sensor hybrid histidine kinase [Oxytricha trifallax]	.	.	.	.	.	.
c65817_g1	43.501	377.206	0.115324	-3.11623	0.0016793	0.0263432	down	yes	.	hypothetical protein OXYTRI_22536 [Oxytricha trifallax]	.	.	.	.	.	.
c66871_g1	12.7899	101.405	0.126127	-2.98705	0.00332909	0.0362559	down	yes	.	C2 domain containing protein [Oxytricha trifallax]	.	.	.	.	.	.
c31074_g1	400.312	5.77446	69.3245	6.11529	0.00130578	0.0232822	up	yes	.	Putative adenosine deaminase [Oxytricha trifallax]	.	.	.	.	.	.
c90903_g1	11.6764	0.0767291	152.177	7.24961	0.00569526	0.0448877	up	yes	.	hypothetical protein OXYTRI_16120 [Oxytricha trifallax]	.	.	.	.	.	.
c82827_g1	30.6258	0.249899	122.553	6.93726	0.000385807	0.0120687	up	yes	.	Viral A-type inclusion protein repeat containing protein [Oxytricha trifallax]	.	.	.	.	.	.
c53445_g1	37.542	2.15552	17.4167	4.1224	0.00242334	0.0312978	up	yes	.	Putative phosphatidylinositol phosphate kinase [Oxytricha trifallax]	.	.	.	.	.	.
c54893_g1	49.5203	547.446	0.0904569	-3.46663	0.00757692	0.0496921	down	yes	.	hypothetical protein OXYTRI_08985 [Oxytricha trifallax]	.	.	.	.	.	.
c52595_g1	924.914	89.9961	10.2773	3.36139	0.000715896	0.0169825	up	yes	.	hypothetical protein OXYTRI_17834 [Oxytricha trifallax]	.	.	.	.	.	.
c53929_g1	42.4299	1.89522	22.3879	4.48465	0.00113507	0.0216057	up	yes	.	hypothetical protein OXYTRI_07799 [Oxytricha trifallax]	.	.	.	.	.	.
c24841_g1	17.9042	0.0728436	245.79	7.94128	0.00156886	0.0252995	up	yes	.	hypothetical protein OXYTRI_06572 [Oxytricha trifallax]	.	.	.	.	.	.
c79884_g1	163.407	1.80874	90.3435	6.49735	6.85e-05	0.00450129	up	yes	.	Kinesin-like protein [Oxytricha trifallax]	.	.	.	.	.	.
c94324_g1	30.7704	0.593996	51.8025	5.69495	0.000577334	0.0151262	up	yes	.	hypothetical protein OXYTRI_12809 [Oxytricha trifallax]	.	.	.	.	.	.
c48869_g1	201.162	10.858	18.5266	4.21153	0.00119778	0.0221835	up	yes	.	hypothetical protein OXYTRI_17573 [Oxytricha trifallax]	.	.	.	.	.	.
c36956_g1	687.387	7.68847	89.4049	6.48228	8.94e-05	0.0051953	up	yes	.	hypothetical protein OXYTRI_10679 [Oxytricha trifallax]	.	.	.	.	.	.
c44343_g1	108.047	14.0502	7.69003	2.94299	0.00269659	0.0329047	up	yes	.	Transcriptional regulatory protein SIN3, putative [Oxytricha trifallax]	.	.	.	.	.	.
c66775_g1	145.78	1.23073	118.449	6.88813	0.000242172	0.00918111	up	yes	.	hypothetical protein OXYTRI_17501 [Oxytricha trifallax]	.	.	.	.	.	.
c42950_g1	21.4357	0.312205	68.6592	6.10138	0.00453418	0.0410099	up	yes	.	Aldo/keto reductase [Oxytricha trifallax]	.	.	.	.	.	.
c45951_g1	104.648	4.28213	24.4384	4.61108	0.00105791	0.0208097	up	yes	.	hypothetical protein OXYTRI_20344 [Oxytricha trifallax]	.	.	.	.	.	.
c57238_g1	83.5739	10.0786	8.29221	3.05176	0.00522615	0.0435608	up	yes	.	hypothetical protein OXYTRI_20405 [Oxytricha trifallax]	.	.	.	.	.	.
c63653_g1	248.586	5.81714	42.7333	5.41729	0.000590083	0.0153078	up	yes	.	Ca2+-binding protein (EF-Hand superfamily) [Oxytricha trifallax]	.	.	.	.	.	.
c32089_g1	52.4152	0.0793937	660.194	9.36675	7.02e-05	0.0045607	up	yes	.	Serine/threonine protein kinase [Oxytricha trifallax]	.	.	.	.	.	.
c36309_g1	139.479	1.73984	80.1678	6.32495	0.000287393	0.010156	up	yes	.	Membrane-associated phospholipid phosphatase [Oxytricha trifallax]	.	.	.	.	.	.
c38109_g1	24.6718	0.355256	69.448	6.11786	0.00472012	0.0416855	up	yes	.	hypothetical protein OXYTRI_11328 [Oxytricha trifallax]	.	.	.	.	.	.
c53530_g1	46.0709	0.793229	58.0802	5.85997	0.00099244	0.0200703	up	yes	.	hypothetical protein OXYTRI_10588 [Oxytricha trifallax]	.	.	.	.	.	.
c66020_g1	5.89381	363.256	0.0162249	-5.94564	6.73e-05	0.00447957	down	yes	.	hypothetical protein OXYTRI_12127 [Oxytricha trifallax]	.	.	.	.	.	.
c35844_g1	12.7745	0.442694	28.8563	4.85081	0.00471892	0.0416855	up	yes	.	hypothetical protein OXYTRI_13058 [Oxytricha trifallax]	.	.	.	.	.	.
c38697_g1	341.759	1.92894	177.175	7.46903	0.000263597	0.00957846	up	yes	.	hypothetical protein OXYTRI_20406 [Oxytricha trifallax]	.	.	.	.	.	.
c42233_g1	39.3391	0.302223	130.166	7.02421	0.00120823	0.0223067	up	yes	.	hypothetical protein OXYTRI_18743 [Oxytricha trifallax]	.	.	.	.	.	.
c46694_g1	9.7903	0.0618726	158.233	7.30591	0.00387573	0.0386577	up	yes	.	Protein kinase domain containing protein [Oxytricha trifallax]	.	.	.	.	.	.
c36518_g1	20.8812	0.0634107	329.301	8.36326	0.000495917	0.0138444	up	yes	.	hypothetical protein OXYTRI_23043 [Oxytricha trifallax]	.	.	.	.	.	.
c39458_g1	282.518	0.12043	2345.91	11.1959	9.02e-07	0.000263139	up	yes	.	hypothetical protein OXYTRI_01409 [Oxytricha trifallax]	.	.	.	.	.	.
c52816_g1	11.5881	194.965	0.0594368	-4.0725	0.00012623	0.00648231	down	yes	.	DNA repair helicase, putative [Oxytricha trifallax]	.	.	.	.	.	.
c68654_g2	3.90664	61.3628	0.0636647	-3.97336	0.00383343	0.0385402	down	yes	.	hypothetical protein OXYTRI_20761 [Oxytricha trifallax]	.	.	.	.	.	.
c47177_g1	23.5195	1.53557	15.3165	3.93702	0.0055292	0.0444736	up	yes	.	hypothetical protein OXYTRI_18943 [Oxytricha trifallax]	.	.	.	.	.	.
c68414_g2	4.62635	200.172	0.0231118	-5.43522	7.15e-08	4.6e-05	down	yes	.	hypothetical protein OXYTRI_06880 [Oxytricha trifallax]	.	.	.	.	.	.
c40342_g1	8.50744	0.0588482	144.566	7.17558	0.00447749	0.0407561	up	yes	.	Voltage-gated Ion Channel (VIC) Superfamily [Oxytricha trifallax]	.	.	.	.	.	.
c88141_g1	154.82	0.934898	165.601	7.37157	0.000173143	0.00769954	up	yes	.	WD-40 repeat protein [Oxytricha trifallax]	.	.	.	.	.	.
c49485_g1	91.0658	3.74199	24.3362	4.60503	0.000678287	0.0164304	up	yes	.	hypothetical protein OXYTRI_02030 [Oxytricha trifallax]	.	.	.	.	.	.
c47650_g1	10.4364	0.0748613	139.41	7.12319	0.00681092	0.0477388	up	yes	.	hypothetical protein OXYTRI_07542 [Oxytricha trifallax]	.	.	.	.	.	.
c58253_g1	44.7338	317.346	0.140962	-2.82662	0.00615876	0.0461586	down	yes	.	hypothetical protein OXYTRI_12578 [Oxytricha trifallax]	.	.	.	.	.	.
c64891_g1	138.152	2.48763	55.5354	5.79534	3.68e-05	0.00296559	up	yes	.	hypothetical protein OXYTRI_18451 [Oxytricha trifallax]	.	.	.	.	.	.
c70873_g1	522.211	49.5333	10.5426	3.39816	0.00473828	0.0416855	up	yes	.	hypothetical protein OXYTRI_06797 [Oxytricha trifallax]	.	.	.	.	.	.
c62775_g1	129.458	1.25121	103.466	6.69302	0.000492392	0.0138159	up	yes	.	hypothetical protein OXYTRI_21501 [Oxytricha trifallax]	.	.	.	.	.	.
c42332_g1	27.5245	0.0941903	292.222	8.19092	0.00129817	0.0232283	up	yes	.	hypothetical protein OXYTRI_01384 [Oxytricha trifallax]	.	.	.	.	.	.
c67060_g1	22.1752	279.385	0.0793713	-3.65524	0.0063955	0.0467707	down	yes	.	hypothetical protein OXYTRI_04960 [Oxytricha trifallax]	.	.	.	.	.	.
c38169_g1	19.4684	0.0835063	233.137	7.86504	0.00211497	0.0293433	up	yes	.	C2 domain containing protein [Oxytricha trifallax]	.	.	.	.	.	.
c50919_g1	315.839	0.655032	482.173	8.91341	2.86e-06	0.000533963	up	yes	.	Protein kinase domain containing protein [Oxytricha trifallax]	.	.	.	.	.	.
c57645_g1	7.46861	224.613	0.0332511	-4.91046	3.57e-05	0.00291437	down	yes	.	hypothetical protein OXYTRI_21669 [Oxytricha trifallax]	.	.	.	.	.	.
c41920_g1	149.537	0.615871	242.806	7.92366	1.01e-05	0.00127016	up	yes	.	hypothetical protein OXYTRI_01304 [Oxytricha trifallax]	.	.	.	.	.	.
c58594_g2	189.994	2.91678	65.1384	6.02544	0.000638089	0.0159074	up	yes	.	EF hand family protein [Oxytricha trifallax]	.	.	.	.	.	.
c9724_g1	44.0897	1.10571	39.8745	5.31739	0.00547586	0.0443219	up	yes	.	DUF3250 domain containing protein [Oxytricha trifallax]	.	.	.	.	.	.
c19129_g1	481.446	0.340895	1412.3	10.4638	4.39e-08	3.06e-05	up	yes	.	hypothetical protein OXYTRI_19497 [Oxytricha trifallax]	.	.	.	.	.	.
c50755_g1	181.976	3.58538	50.755	5.66548	0.000134199	0.00669189	up	yes	.	hypothetical protein OXYTRI_08496 [Oxytricha trifallax]	.	.	.	.	.	.
c54787_g1	56.0885	1348.17	0.0416035	-4.58715	0.000134622	0.00669189	down	yes	.	Amino acid transporter [Oxytricha trifallax]	.	.	.	.	.	.
c73874_g1	24.8415	0.585145	42.4536	5.40782	0.00076105	0.0174791	up	yes	.	hypothetical protein OXYTRI_10146 [Oxytricha trifallax]	.	.	.	.	.	.
c52382_g1	165.761	0.740617	223.815	7.80616	4.06e-07	0.000145176	up	yes	.	hypothetical protein OXYTRI_20213 [Oxytricha trifallax]	.	.	.	.	.	.
c38320_g1	306.024	24.7586	12.3603	3.62765	0.00436794	0.0403573	up	yes	.	hypothetical protein OXYTRI_24366 [Oxytricha trifallax]	.	.	.	.	.	.
c26484_g1	1279.19	23.9611	53.3863	5.7384	9.07e-05	0.00522761	up	yes	.	hypothetical protein OXYTRI_14310 [Oxytricha trifallax]	.	.	.	.	.	.
c67684_g3	65.0087	2.67346	24.3164	4.60386	0.00182791	0.0274314	up	yes	.	Flagellar associated protein [Oxytricha trifallax]	.	.	.	.	.	.
c51608_g1	185.044	16.888	10.9571	3.4538	0.00112337	0.0214824	up	yes	.	hypothetical protein OXYTRI_05352 [Oxytricha trifallax]	.	.	.	.	.	.
c63488_g1	62.3197	0.12315	506.047	8.98313	0.000352731	0.0114066	up	yes	.	Major Facilitator Superfamily (MFS) putative [Oxytricha trifallax]	.	.	.	.	.	.
c66858_g1	110	9.49629	11.5835	3.534	0.00601663	0.0458286	up	yes	.	hypothetical protein OXYTRI_06051 [Oxytricha trifallax]	.	.	.	.	.	.
c61879_g1	25.1153	652.093	0.0385149	-4.69844	0.00404399	0.0393608	down	yes	.	hypothetical protein OXYTRI_09055 [Oxytricha trifallax]	.	.	.	.	.	.
c60770_g1	253.819	0.921292	275.504	8.10593	3.05e-07	0.000118539	up	yes	.	hypothetical protein OXYTRI_05645 [Oxytricha trifallax]	.	.	.	.	.	.
c63107_g1	18.1264	0.0698761	259.408	8.01908	0.00126335	0.0229209	up	yes	.	hypothetical protein OXYTRI_07962 [Oxytricha trifallax]	.	.	.	.	.	.
c36109_g1	0.0849094	15.8051	0.00537228	-7.54025	0.00358467	0.0373719	down	yes	.	hypothetical protein OXYTRI_12051 [Oxytricha trifallax]	.	.	.	.	.	.
c38187_g1	137.908	5.5572	24.816	4.6332	0.00189418	0.0278666	up	yes	.	hypothetical protein OXYTRI_11009 [Oxytricha trifallax]	.	.	.	.	.	.
c94781_g1	6.46366	0.0503216	128.447	7.00503	0.0043184	0.0401703	up	yes	.	hypothetical protein OXYTRI_16602 [Oxytricha trifallax]	.	.	.	.	.	.
c65674_g1	171.055	0.955975	178.932	7.48327	1.08e-05	0.00132383	up	yes	.	ADIP domain containing protein [Oxytricha trifallax]	.	.	.	.	.	.
c42239_g1	9.5977	0.0714498	134.328	7.06961	0.0069954	0.0481634	up	yes	.	IQ calmodulin-binding motif family protein [Oxytricha trifallax]	.	.	.	.	.	.
c188_g1	13.941	0.0778574	179.058	7.48429	0.00389466	0.0387431	up	yes	.	hypothetical protein OXYTRI_24340 [Oxytricha trifallax]	.	.	.	.	.	.
c51759_g1	0.0878753	17.7287	0.00495667	-7.65641	0.00302592	0.0347774	down	yes	.	hypothetical protein OXYTRI_02613 [Oxytricha trifallax]	.	.	.	.	.	.
c53279_g1	18.4167	0.307859	59.8218	5.9026	0.00636184	0.0467133	up	yes	.	TPR Domain containing protein [Oxytricha trifallax]	.	.	.	.	.	.
c50618_g1	334.108	7.22976	46.2129	5.53022	0.00399958	0.0392365	up	yes	.	hypothetical protein OXYTRI_13394 [Oxytricha trifallax]	.	.	.	.	.	.
c40876_g1	13.4546	0.0765252	175.819	7.45794	0.00401137	0.0392765	up	yes	.	Voltage-gated ion channel superfamily [Oxytricha trifallax]	.	.	.	.	.	.
c40628_g1	13.0545	0.0650013	200.834	7.64986	0.00225382	0.0302982	up	yes	.	Flagellar associated protein [Oxytricha trifallax]	.	.	.	.	.	.
c53682_g1	1997.86	29.1676	68.4956	6.09794	1.2e-05	0.00143499	up	yes	.	hypothetical protein OXYTRI_16233 [Oxytricha trifallax]	.	.	.	.	.	.
c55193_g1	396.981	17.4309	22.7745	4.50935	0.0004597	0.013354	up	yes	.	hypothetical protein OXYTRI_16478 [Oxytricha trifallax]	.	.	.	.	.	.
c47727_g1	11.8276	0.077011	153.584	7.26288	0.00558989	0.0446041	up	yes	.	hypothetical protein OXYTRI_23177 [Oxytricha trifallax]	.	.	.	.	.	.
c17709_g1	82.4408	9.5705	8.61405	3.10669	0.00514486	0.0432513	up	yes	.	hypothetical protein OXYTRI_14861 [Oxytricha trifallax]	.	.	.	.	.	.
c55504_g1	9351.56	552.91	16.9134	4.08009	4.42e-05	0.00337652	up	yes	.	hypothetical protein OXYTRI_15289 [Oxytricha trifallax]	.	.	.	.	.	.
c12117_g1	6.05675	0.0547518	110.622	6.78949	0.00747683	0.0494253	up	yes	.	hypothetical protein OXYTRI_24475 [Oxytricha trifallax]	.	.	.	.	.	.
c64372_g1	63.7395	1.60982	39.5942	5.30722	0.000248163	0.0093156	up	yes	.	hypothetical protein OXYTRI_21166 [Oxytricha trifallax]	.	.	.	.	.	.
c54653_g1	161.087	16.4802	9.7746	3.28904	0.00712442	0.0484603	up	yes	.	hypothetical protein OXYTRI_09451 [Oxytricha trifallax]	.	.	.	.	.	.
c59747_g1	2.61862	41.807	0.0626361	-3.99686	0.00623403	0.0463882	down	yes	.	Membrane alanyl aminopeptidase [Oxytricha trifallax]	.	.	.	.	.	.
c82059_g1	30.8477	0.0951497	324.202	8.34075	0.000980043	0.0199372	up	yes	.	hypothetical protein OXYTRI_02704 [Oxytricha trifallax]	.	.	.	.	.	.
c84714_g1	131.494	2.56876	51.1898	5.67778	0.000234419	0.00906258	up	yes	.	hypothetical protein OXYTRI_12104 [Oxytricha trifallax]	.	.	.	.	.	.
c61100_g1	327.93	22.9507	14.2885	3.83678	0.000934409	0.0194397	up	yes	.	hypothetical protein OXYTRI_15384 [Oxytricha trifallax]	.	.	.	.	.	.
c50142_g1	112.224	3.24584	34.5748	5.11165	0.000923606	0.0193251	up	yes	.	MAPEG family protein [Oxytricha trifallax]	.	.	.	.	.	.
c32545_g1	34.7253	0.745095	46.6053	5.54242	0.00116361	0.0218098	up	yes	.	hypothetical protein OXYTRI_03894 [Oxytricha trifallax]	.	.	.	.	.	.
c53203_g1	17.7789	0.062832	282.959	8.14445	0.000781736	0.0176962	up	yes	.	DUF3595 domain containing protein [Oxytricha trifallax]	.	.	.	.	.	.
c54040_g1	0.125488	428.062	0.000293153	-11.7361	1.26e-07	6.41e-05	down	yes	.	hypothetical protein OXYTRI_24595 [Oxytricha trifallax]	.	.	.	.	.	.
c47909_g1	158.907	0.938715	169.281	7.40328	1.56e-05	0.0017394	up	yes	.	Kinesin motor domain containing protein [Oxytricha trifallax]	.	.	.	.	.	.
c59004_g1	9.39117	0.0592153	158.594	7.30919	0.0035851	0.0373719	up	yes	.	Mitogen-activated protein kinase kinase, putative [Oxytricha trifallax]	.	.	.	.	.	.
c39456_g1	165.906	4.76924	34.7867	5.12046	0.00563656	0.0447156	up	yes	.	hypothetical protein OXYTRI_16393 [Oxytricha trifallax]	.	.	.	.	.	.
c54109_g1	56.9227	0.538656	105.676	6.7235	0.0018607	0.0276491	up	yes	.	hypothetical protein OXYTRI_13146 [Oxytricha trifallax]	.	.	.	.	.	.
c68618_g3	187.999	1270.73	0.147946	-2.75686	0.00675122	0.0476046	down	yes	.	Cytochrome b5-like Heme/Steroid binding domain containing protein [Oxytricha trifallax]	.	.	.	.	.	.
c58192_g1	3.49603	35.1068	0.0995827	-3.32796	0.00330436	0.0361878	down	yes	.	hypothetical protein OXYTRI_17457 [Oxytricha trifallax]	.	.	.	.	.	.
c53557_g1	43.8747	5.61149	7.81872	2.96693	0.00700958	0.0481634	up	yes	.	hypothetical protein OXYTRI_00262 [Oxytricha trifallax]	.	.	.	.	.	.
c41977_g1	196.907	3.34439	58.8769	5.87963	3.57e-06	0.000616409	up	yes	.	hypothetical protein OXYTRI_16753 [Oxytricha trifallax]	.	.	.	.	.	.
c65036_g1	101.942	4.83378	21.0896	4.39846	0.00257065	0.0320816	up	yes	.	hypothetical protein OXYTRI_16529 [Oxytricha trifallax]	.	.	.	.	.	.
c80563_g1	1.18395	21.1943	0.0558618	-4.16199	0.00369308	0.0379399	down	yes	.	hypothetical protein OXYTRI_21284 [Oxytricha trifallax]	.	.	.	.	.	.
c58119_g1	49.3698	3.88613	12.7041	3.66722	0.00661931	0.047339	up	yes	.	hypothetical protein OXYTRI_17075 [Oxytricha trifallax]	.	.	.	.	.	.
c60024_g1	1.17095	556.661	0.00210352	-8.89298	2.63e-09	4.92e-06	down	yes	.	G1/S-specific cyclin-E1, putative [Oxytricha trifallax]	.	.	.	.	.	.
c62437_g1	43.052	1.05327	40.8745	5.35313	0.000691749	0.0166378	up	yes	.	hypothetical protein OXYTRI_12978 [Oxytricha trifallax]	.	.	.	.	.	.
c41159_g1	74.8176	7.13557	10.4852	3.39028	0.00608339	0.0460497	up	yes	.	hypothetical protein OXYTRI_21191 [Oxytricha trifallax]	.	.	.	.	.	.
c66641_g1	433.688	3.74397	115.836	6.85594	2.94e-07	0.000116451	up	yes	.	hypothetical protein OXYTRI_09737 [Oxytricha trifallax]	.	.	.	.	.	.
c52635_g2	127.553	5.42165	23.5266	4.55622	0.000111695	0.00594368	up	yes	.	hypothetical protein OXYTRI_19971 [Oxytricha trifallax]	.	.	.	.	.	.
c53974_g1	153.693	6.72142	22.8661	4.51514	0.000828369	0.018274	up	yes	.	hypothetical protein OXYTRI_14773 [Oxytricha trifallax]	.	.	.	.	.	.
c43609_g1	56.4852	1.3721	41.1669	5.36341	0.000962014	0.019728	up	yes	.	hypothetical protein OXYTRI_21242 [Oxytricha trifallax]	.	.	.	.	.	.
c25481_g1	34.3656	0.367366	93.5461	6.54761	0.0022317	0.0302367	up	yes	.	hypothetical protein OXYTRI_16485 [Oxytricha trifallax]	.	.	.	.	.	.
c42928_g1	20.7289	0.0608692	340.549	8.41172	0.000400161	0.0123947	up	yes	.	hypothetical protein OXYTRI_24831 [Oxytricha trifallax]	.	.	.	.	.	.
c11171_g1	21.985	0.277808	79.1375	6.30629	0.00387847	0.0386663	up	yes	.	Small-conductance calcium-activated potassium channel protein [Oxytricha trifallax]	.	.	.	.	.	.
c54685_g1	48.3836	2.57642	18.7794	4.23108	0.00185306	0.0276073	up	yes	.	hypothetical protein OXYTRI_16666 [Oxytricha trifallax]	.	.	.	.	.	.
c62610_g2	29.1332	0.935765	31.133	4.96037	0.0015787	0.0253665	up	yes	.	hypothetical protein OXYTRI_23609 [Oxytricha trifallax]	.	.	.	.	.	.
c41927_g1	8.52041	0.0603424	141.201	7.14161	0.00495537	0.0425321	up	yes	.	Ankyrin repeat protein, putative [Oxytricha trifallax]	.	.	.	.	.	.
c2417_g1	1321.91	6.70857	197.048	7.6224	3.49e-07	0.00013164	up	yes	.	hypothetical protein OXYTRI_17771 [Oxytricha trifallax]	.	.	.	.	.	.
c50946_g1	0.0662394	21.0602	0.00314524	-8.31261	0.000560573	0.0148287	down	yes	.	Acetyl-CoA acyltransferases family protein [Oxytricha trifallax]	.	.	.	.	.	.
c36942_g1	4.30165	47.398	0.0907558	-3.46187	0.0022949	0.0305725	down	yes	.	Adenylate cyclase, family 3 (some proteins containing HAMP domain) [Oxytricha trifallax]	.	.	.	.	.	.
c63176_g1	63.2786	1.50617	42.0129	5.39276	0.000427465	0.0127416	up	yes	.	hypothetical protein OXYTRI_04126 [Oxytricha trifallax]	.	.	.	.	.	.
c46300_g1	161.123	6.66114	24.1884	4.59625	0.00154093	0.0250694	up	yes	.	Putative myosin heavy chain [Oxytricha trifallax]	.	.	.	.	.	.
c67673_g2	1832.42	16.3756	111.899	6.80606	1.08e-07	5.67e-05	up	yes	.	PAP2 superfamily phosphatase [Oxytricha trifallax]	.	.	.	.	.	.
c47497_g1	25.5653	0.0890038	287.239	8.16611	0.00128047	0.0231012	up	yes	.	hypothetical protein OXYTRI_03074 [Oxytricha trifallax]	.	.	.	.	.	.
c58186_g1	94.1763	4.36277	21.5864	4.43205	0.0021971	0.0299852	up	yes	.	hypothetical protein OXYTRI_04616 [Oxytricha trifallax]	.	.	.	.	.	.
c42275_g1	52.5778	0.943313	55.7374	5.80057	2.1e-05	0.00210896	up	yes	.	hypothetical protein OXYTRI_15979 [Oxytricha trifallax]	.	.	.	.	.	.
c60079_g2	19.8619	612.464	0.0324295	-4.94655	0.00146451	0.0244689	down	yes	.	AAA family ATPase Pontin, putative [Oxytricha trifallax]	.	.	.	.	.	.
c65800_g1	35.5304	302.176	0.117582	-3.08826	0.00292698	0.0341847	down	yes	.	SnRNA-activating protein complex subunit 3 [Oxytricha trifallax]	.	.	.	.	.	.
c45362_g1	150.831	6.10347	24.7124	4.62716	0.00144744	0.0243613	up	yes	.	hypothetical protein OXYTRI_13533 [Oxytricha trifallax]	.	.	.	.	.	.
c92743_g1	1118	53.9299	20.7306	4.37369	0.00327856	0.0361103	up	yes	.	Kelch repeat type 1-containing protein [Oxytricha trifallax]	.	.	.	.	.	.
c1611_g1	198.238	3.64219	54.4284	5.76629	0.000228401	0.00895531	up	yes	.	Troponin C, skeletal muscle, putative [Oxytricha trifallax]	.	.	.	.	.	.
c68354_g2	81.7672	0.318614	256.634	8.00357	3.65e-05	0.00295305	up	yes	.	EF hand family protein [Oxytricha trifallax]	.	.	.	.	.	.
c49619_g1	8.1868	0.207427	39.4684	5.30263	0.005051	0.0428993	up	yes	.	hypothetical protein OXYTRI_23138 [Oxytricha trifallax]	.	.	.	.	.	.
c53070_g1	24.5526	0.488523	50.2588	5.6513	0.00293648	0.0342276	up	yes	.	Kinesin-13 [Oxytricha trifallax]	.	.	.	.	.	.
c57605_g1	456.41	33.2762	13.7158	3.77777	0.0010318	0.0205332	up	yes	.	tubulin tyrosine ligase-like family, member 5 [Oxytricha trifallax]	.	.	.	.	.	.
c58708_g1	2097.19	179.099	11.7097	3.54963	0.00700397	0.0481634	up	yes	.	hypothetical protein OXYTRI_14635 [Oxytricha trifallax]	.	.	.	.	.	.
c49389_g1	1247.66	94.4789	13.2057	3.72309	0.0062206	0.0463882	up	yes	.	hypothetical protein OXYTRI_01013 [Oxytricha trifallax]	.	.	.	.	.	.
c45173_g1	23.9331	1.37965	17.3472	4.11664	0.00419285	0.0398587	up	yes	.	hypothetical protein OXYTRI_24113 [Oxytricha trifallax]	.	.	.	.	.	.
c69752_g1	81.7972	563.892	0.145058	-2.7853	0.00736591	0.0490744	down	yes	.	HECT E3 ubiquitin ligase, putative [Oxytricha trifallax]	.	.	.	.	.	.
c53499_g1	21.9874	0.414287	53.0727	5.7299	0.00104736	0.0206828	up	yes	.	hypothetical protein OXYTRI_04998 [Oxytricha trifallax]	.	.	.	.	.	.
c15418_g1	9269.91	18.8662	491.351	8.94061	5.21e-17	2.14e-12	up	yes	.	hypothetical protein OXYTRI_17654 [Oxytricha trifallax]	.	.	.	.	.	.
c25584_g1	84.1627	0.493185	170.651	7.41491	2.16e-05	0.00213903	up	yes	.	SPRY domain containing protein [Oxytricha trifallax]	.	.	.	.	.	.
c67484_g1	914.53	31.6434	28.9011	4.85305	7.55e-05	0.00474695	up	yes	.	GAS2 domain containing protein [Oxytricha trifallax]	.	.	.	.	.	.
c42025_g1	9.05249	0.371051	24.3969	4.60863	0.00532201	0.0437966	up	yes	.	hypothetical protein OXYTRI_08530 [Oxytricha trifallax]	.	.	.	.	.	.
c45352_g1	12.8166	0.0751763	170.487	7.41352	0.00425846	0.0400207	up	yes	.	Hydroxyacylglutathione hydrolase, putative [Oxytricha trifallax]	.	.	.	.	.	.
c1405_g1	16.3928	0.263273	62.2654	5.96036	0.00612694	0.0461586	up	yes	.	Cyclic nucleotide-binding domain containing protein [Oxytricha trifallax]	.	.	.	.	.	.
c49773_g1	32.9627	0.299189	110.173	6.78363	0.00198019	0.0283991	up	yes	.	Putative glutathione S-transferase [Oxytricha trifallax]	.	.	.	.	.	.
c54999_g1	162.326	3.76904	43.0683	5.42856	0.000171646	0.00766946	up	yes	.	hypothetical protein OXYTRI_04027 [Oxytricha trifallax]	.	.	.	.	.	.
c8586_g1	18.89	0.690805	27.3449	4.7732	0.00622117	0.0463882	up	yes	.	hypothetical protein OXYTRI_08197 [Oxytricha trifallax]	.	.	.	.	.	.
c52574_g1	12336.3	623.569	19.7834	4.30622	0.00194731	0.0281449	up	yes	.	hypothetical protein OXYTRI_02148 [Oxytricha trifallax]	.	.	.	.	.	.
c95685_g1	14.8219	0.259681	57.0774	5.83485	0.00739082	0.0491286	up	yes	.	hypothetical protein OXYTRI_18149 [Oxytricha trifallax]	.	.	.	.	.	.
c23749_g1	133.311	1.27139	104.854	6.71224	0.000253624	0.00943134	up	yes	.	Apolipoprotein D [Oxytricha trifallax]	.	.	.	.	.	.
c49028_g1	9.93686	0.0601398	165.229	7.36833	0.00331019	0.0362035	up	yes	.	hypothetical protein OXYTRI_12018 [Oxytricha trifallax]	.	.	.	.	.	.
c37403_g1	1038.31	3.24496	319.977	8.32182	1.98e-06	0.0004302	up	yes	.	hypothetical protein OXYTRI_01222 [Oxytricha trifallax]	.	.	.	.	.	.
c51325_g1	509.032	25.5627	19.9131	4.31565	0.00445889	0.040694	up	yes	.	Eukaryotic translation initiation factor 3 subunit F [Oxytricha trifallax]	.	.	.	.	.	.
c63965_g1	119.421	6.56835	18.1813	4.18438	0.00269885	0.0329224	up	yes	.	hypothetical protein OXYTRI_01541 [Oxytricha trifallax]	.	.	.	.	.	.
c60334_g2	198.151	8.70447	22.7643	4.5087	0.00143896	0.0243261	up	yes	.	hypothetical protein OXYTRI_02232 [Oxytricha trifallax]	.	.	.	.	.	.
c70149_g1	771.432	88.6522	8.70179	3.12131	0.00606887	0.0460367	up	yes	.	hypothetical protein OXYTRI_23785 [Oxytricha trifallax]	.	.	.	.	.	.
c37056_g1	108.587	1.39665	77.7483	6.28074	0.000199406	0.00834816	up	yes	.	Leucine Rich Repeat family protein [Oxytricha trifallax]	.	.	.	.	.	.
c40132_g1	122.056	0.691118	176.607	7.4644	0.000148299	0.00709317	up	yes	.	hypothetical protein OXYTRI_08246 [Oxytricha trifallax]	.	.	.	.	.	.
c55956_g1	236.426	5.944	39.7756	5.31381	0.000226614	0.0089544	up	yes	.	hypothetical protein OXYTRI_18065 [Oxytricha trifallax]	.	.	.	.	.	.
c59843_g1	173.225	28.2098	6.14059	2.61838	0.00462596	0.0414112	up	yes	.	hypothetical protein OXYTRI_21562 [Oxytricha trifallax]	.	.	.	.	.	.
c63454_g1	10.8651	0.592653	18.3329	4.19636	0.00668388	0.0474172	up	yes	.	GAS2 domain containing protein [Oxytricha trifallax]	.	.	.	.	.	.
c50879_g1	0.0934475	23.5613	0.00396614	-7.97805	0.00179136	0.0271503	down	yes	.	hypothetical protein OXYTRI_02293 [Oxytricha trifallax]	.	.	.	.	.	.
c54059_g1	6.2306	0.053773	115.868	6.85634	0.00646578	0.0468854	up	yes	.	hypothetical protein OXYTRI_14383 [Oxytricha trifallax]	.	.	.	.	.	.
c50680_g1	722.763	5.10626	141.545	7.14511	2.9e-06	0.000538245	up	yes	.	hypothetical protein OXYTRI_18238 [Oxytricha trifallax]	.	.	.	.	.	.
c18161_g1	450.987	5.38956	83.6779	6.38678	0.000126598	0.0064833	up	yes	.	hypothetical protein OXYTRI_14042 [Oxytricha trifallax]	.	.	.	.	.	.
c59784_g1	56.498	0.496464	113.801	6.83037	2.07e-05	0.00208981	up	yes	.	Putative reticulocyte-binding protein 2 [Oxytricha trifallax]	.	.	.	.	.	.
c42763_g1	25.3567	1.72391	14.7088	3.87861	0.00135082	0.0237151	up	yes	.	hypothetical protein OXYTRI_05084 [Oxytricha trifallax]	.	.	.	.	.	.
c70020_g1	170.754	1.68878	101.111	6.6598	6.48e-09	8.18e-06	up	yes	.	hypothetical protein OXYTRI_00866 [Oxytricha trifallax]	.	.	.	.	.	.
c41517_g2	913.938	117.137	7.80228	2.9639	0.00648501	0.0469437	up	yes	.	hypothetical protein OXYTRI_19971 [Oxytricha trifallax]	.	.	.	.	.	.
c54701_g1	36.1657	461.374	0.078387	-3.67324	0.00102041	0.0204053	down	yes	.	hypothetical protein OXYTRI_08173 [Oxytricha trifallax]	.	.	.	.	.	.
c54229_g1	512.587	0.134054	3823.73	11.9008	1.11e-07	5.7e-05	up	yes	.	PAP2 superfamily phosphatase [Oxytricha trifallax]	.	.	.	.	.	.
c65201_g1	55.7007	0.0799564	696.638	9.44427	5.81e-05	0.0040838	up	yes	.	Kinesin-1 [Oxytricha trifallax]	.	.	.	.	.	.
c26881_g1	9.52674	94.3277	0.100996	-3.30763	0.000800155	0.0178923	down	yes	.	Ig family protein [Oxytricha trifallax]	.	.	.	.	.	.
c40194_g1	211.236	6.23725	33.8668	5.0818	0.000142758	0.00691661	up	yes	.	hypothetical protein OXYTRI_00256 [Oxytricha trifallax]	.	.	.	.	.	.
c51221_g1	566.264	51.4195	11.0126	3.46109	0.00459809	0.0412694	up	yes	.	EF hand family protein [Oxytricha trifallax]	.	.	.	.	.	.
c67837_g2	88.0076	2.28434	38.5265	5.26778	0.000146561	0.00704282	up	yes	.	hypothetical protein OXYTRI_18910 [Oxytricha trifallax]	.	.	.	.	.	.
c59790_g1	25.6516	788.935	0.0325142	-4.94279	0.005383	0.044047	down	yes	.	hypothetical protein OXYTRI_05018 [Oxytricha trifallax]	.	.	.	.	.	.
c66634_g1	51.4107	0.0837598	613.787	9.26159	0.000102693	0.00565484	up	yes	.	Voltagegated Ion Channel (VIC) Superfamily putative [Oxytricha trifallax]	.	.	.	.	.	.
c78041_g1	61.9168	0.806673	76.7558	6.2622	0.000420548	0.0126108	up	yes	.	hypothetical protein OXYTRI_11505 [Oxytricha trifallax]	.	.	.	.	.	.
c25522_g1	902.462	67.8152	13.3077	3.73419	0.00389751	0.0387528	up	yes	.	hypothetical protein OXYTRI_15420 [Oxytricha trifallax]	.	.	.	.	.	.
c55025_g1	94.104	575.67	0.163469	-2.61292	0.00520833	0.0434563	down	yes	.	hypothetical protein OXYTRI_09957 [Oxytricha trifallax]	.	.	.	.	.	.
c43723_g1	12.1439	0.0766997	158.331	7.3068	0.00518508	0.0433887	up	yes	.	hypothetical protein OXYTRI_08137 [Oxytricha trifallax]	.	.	.	.	.	.
c48371_g1	87.7438	4.01774	21.8391	4.44884	3.08e-05	0.00264056	up	yes	.	hypothetical protein OXYTRI_14731 [Oxytricha trifallax]	.	.	.	.	.	.
c69775_g2	75.5982	3.84611	19.6558	4.29688	0.00450975	0.0409027	up	yes	.	Multi-sensor hybrid histidine kinase [Oxytricha trifallax]	.	.	.	.	.	.
c80403_g1	0.422817	24.2409	0.0174423	-5.84126	0.000262769	0.00957846	down	yes	.	Major facilitator superfamily protein, putative [Oxytricha trifallax]	.	.	.	.	.	.
c53183_g1	0.482028	24.451	0.0197141	-5.66463	0.00195032	0.0281785	down	yes	.	hypothetical protein OXYTRI_07482 [Oxytricha trifallax]	.	.	.	.	.	.
c54629_g1	40.1498	1.14492	35.0676	5.13207	0.00213708	0.029497	up	yes	.	EF hand family protein [Oxytricha trifallax]	.	.	.	.	.	.
c53729_g1	69.03	3.11173	22.1838	4.47143	0.00205006	0.02882	up	yes	.	Guanine nucleotide exchange factor MSS4-like protein [Oxytricha trifallax]	.	.	.	.	.	.
c9656_g1	41.0878	0.682978	60.1598	5.91073	0.000486981	0.0137626	up	yes	.	Cyclin, N-terminal domain containing protein [Oxytricha trifallax]	.	.	.	.	.	.
c56432_g1	175.701	1.10817	158.551	7.3088	3.48e-05	0.00286581	up	yes	.	hypothetical protein OXYTRI_21648 [Oxytricha trifallax]	.	.	.	.	.	.
c60212_g1	104.95	670.316	0.156567	-2.67514	0.00730114	0.0489049	down	yes	.	FYVE zinc finger family protein [Oxytricha trifallax]	.	.	.	.	.	.
c16873_g1	59.9186	0.735367	81.4813	6.3484	0.00117208	0.021917	up	yes	.	Acyl-CoA-binding domain-containing protein 6 [Oxytricha trifallax]	.	.	.	.	.	.
c41690_g1	35.063	1.54119	22.7506	4.50783	0.00532145	0.0437966	up	yes	.	Kinesin heavy chain, putative [Oxytricha trifallax]	.	.	.	.	.	.
c59576_g1	380.174	11.3426	33.5174	5.06684	0.00170446	0.0265372	up	yes	.	hypothetical protein OXYTRI_18731 [Oxytricha trifallax]	.	.	.	.	.	.
c33604_g1	102.471	0.83643	122.51	6.93676	0.00157283	0.0253388	up	yes	.	Putative adenosine deaminase [Oxytricha trifallax]	.	.	.	.	.	.
c461_g1	26.5708	0.469393	56.6068	5.8229	0.00617072	0.0461586	up	yes	.	hypothetical protein OXYTRI_11015 [Oxytricha trifallax]	.	.	.	.	.	.
c52294_g1	93.9662	0.994291	94.5057	6.56233	0.00035904	0.0115743	up	yes	.	hypothetical protein OXYTRI_08779 [Oxytricha trifallax]	.	.	.	.	.	.
c41968_g1	228.245	20.8846	10.9289	3.45007	0.00172934	0.0267251	up	yes	.	hypothetical protein OXYTRI_16114 [Oxytricha trifallax]	.	.	.	.	.	.
c82580_g1	10.6127	0.0724571	146.469	7.19445	0.00584517	0.0453843	up	yes	.	hypothetical protein OXYTRI_01244 [Oxytricha trifallax]	.	.	.	.	.	.
c84009_g1	0.0536493	6.69003	0.00801929	-6.96231	0.00533594	0.0438717	down	yes	.	Dynein heavy chain family protein [Oxytricha trifallax]	.	.	.	.	.	.
c41628_g1	17.0984	0.086063	198.673	7.63426	0.00328714	0.0361228	up	yes	.	hypothetical protein OXYTRI_20683 [Oxytricha trifallax]	.	.	.	.	.	.
c46826_g1	12.924	0.0556525	232.226	7.85939	0.00107959	0.0210092	up	yes	.	hypothetical protein OXYTRI_00703 [Oxytricha trifallax]	.	.	.	.	.	.
c53322_g1	44.957	1.2328	36.4674	5.18853	0.000376835	0.0119236	up	yes	.	hypothetical protein OXYTRI_17663 [Oxytricha trifallax]	.	.	.	.	.	.
c61301_g1	314.448	9.71936	32.3528	5.01582	0.00722278	0.0487267	up	yes	.	hypothetical protein OXYTRI_02219 [Oxytricha trifallax]	.	.	.	.	.	.
c54739_g1	94.755	9.41836	10.0607	3.33065	0.00345138	0.0367926	up	yes	.	hypothetical protein OXYTRI_05383 [Oxytricha trifallax]	.	.	.	.	.	.
c55246_g1	4336.94	175.271	24.7441	4.62902	4.08e-06	0.000681486	up	yes	.	hypothetical protein OXYTRI_16950 [Oxytricha trifallax]	.	.	.	.	.	.
c37214_g1	184.252	1.00603	183.147	7.51686	2.25e-05	0.00219222	up	yes	.	Dynein heavy chain family protein [Oxytricha trifallax]	.	.	.	.	.	.
c48175_g1	482.108	39.538	12.1935	3.60804	0.000798893	0.017879	up	yes	.	hypothetical protein OXYTRI_22918 [Oxytricha trifallax]	.	.	.	.	.	.
c47009_g1	12.0686	0.0763262	158.119	7.30487	0.00517937	0.043373	up	yes	.	Serine/threonine protein kinase [Oxytricha trifallax]	.	.	.	.	.	.
c55499_g2	57.846	0.114298	506.1	8.98328	0.000321905	0.0108535	up	yes	.	hypothetical protein OXYTRI_24621 [Oxytricha trifallax]	.	.	.	.	.	.
c54229_g2	698.472	3.07669	227.02	7.82668	9.85e-08	5.48e-05	up	yes	.	PAP2 superfamily phosphatase [Oxytricha trifallax]	.	.	.	.	.	.
c69342_g1	1.29652	829.221	0.00156354	-9.32097	5.41e-14	5.56e-10	down	yes	.	hypothetical protein OXYTRI_14745 [Oxytricha trifallax]	.	.	.	.	.	.
c56339_g1	497.514	16.304	30.5149	4.93144	0.0001081	0.00581253	up	yes	.	hypothetical protein OXYTRI_11533 [Oxytricha trifallax]	.	.	.	.	.	.
c66816_g1	1104.3	18.8927	58.4509	5.86915	0.000547252	0.0146649	up	yes	.	Tetraspanin family protein [Oxytricha trifallax]	.	.	.	.	.	.
c46830_g1	160.263	2.26986	70.6048	6.14169	0.000772709	0.0176483	up	yes	.	hypothetical protein OXYTRI_21501 [Oxytricha trifallax]	.	.	.	.	.	.
c69438_g1	16.8797	140.966	0.119743	-3.06199	0.0037174	0.0380462	down	yes	.	hypothetical protein OXYTRI_12339 [Oxytricha trifallax]	.	.	.	.	.	.
c36690_g1	76.7862	0.775288	99.0421	6.62997	0.000735155	0.0171761	up	yes	.	DNA mismatch repair protein pms2, putative [Oxytricha trifallax]	.	.	.	.	.	.
c38714_g1	0.108843	46.5206	0.00233966	-8.73948	0.000468382	0.0135013	down	yes	.	Major facilitator superfamily protein, putative [Oxytricha trifallax]	.	.	.	.	.	.
c67498_g1	3969.86	61.0871	64.9868	6.02208	2.01e-06	0.000431016	up	yes	.	hypothetical protein OXYTRI_14282 [Oxytricha trifallax]	.	.	.	.	.	.
c66981_g1	152.974	1.73397	88.2216	6.46306	7.31e-05	0.00467087	up	yes	.	hypothetical protein OXYTRI_06563 [Oxytricha trifallax]	.	.	.	.	.	.
c69692_g3	40.885	0.710894	57.512	5.84579	4.27e-05	0.00330093	up	yes	.	hypothetical protein OXYTRI_01286 [Oxytricha trifallax]	.	.	.	.	.	.
c39383_g1	64.7555	6.18024	10.4778	3.38927	0.00286338	0.0338552	up	yes	.	hypothetical protein OXYTRI_01242 [Oxytricha trifallax]	.	.	.	.	.	.
c69829_g1	537.713	70.7913	7.59575	2.92519	0.00387116	0.0386577	up	yes	.	hypothetical protein OXYTRI_02228 [Oxytricha trifallax]	.	.	.	.	.	.
c8251_g1	33.0287	0.512636	64.4292	6.00964	0.00181345	0.0272855	up	yes	.	hypothetical protein OXYTRI_24296 [Oxytricha trifallax]	.	.	.	.	.	.
c17342_g1	278.497	0.95177	292.61	8.19284	3.3e-06	0.000590802	up	yes	.	Outer dynein arm docking complex protein oda-dc [Oxytricha trifallax]	.	.	.	.	.	.
c16022_g1	643.273	14.5884	44.0948	5.46254	0.00189708	0.0278676	up	yes	.	hypothetical protein OXYTRI_01173 [Oxytricha trifallax]	.	.	.	.	.	.
c7538_g1	16.2226	0.418154	38.7958	5.27783	0.00136933	0.0238136	up	yes	.	Protein phosphatase 2C containing protein [Oxytricha trifallax]	.	.	.	.	.	.
c91841_g1	161.597	9.66816	16.7144	4.06302	0.000303482	0.0105079	up	yes	.	hypothetical protein OXYTRI_06656 [Oxytricha trifallax]	.	.	.	.	.	.
c55518_g1	29.0819	291.885	0.0996347	-3.32721	0.00130687	0.0232915	down	yes	.	PAP2 superfamily phosphatase [Oxytricha trifallax]	.	.	.	.	.	.
c50567_g1	151.507	4.25451	35.611	5.15425	4.08e-05	0.00321125	up	yes	.	hypothetical protein OXYTRI_00402 [Oxytricha trifallax]	.	.	.	.	.	.
c19110_g1	0.0638302	17.412	0.00366586	-8.09163	0.000858802	0.0186122	down	yes	.	hypothetical protein OXYTRI_20206 [Oxytricha trifallax]	.	.	.	.	.	.
c50095_g2	0.0884233	16.7928	0.00526554	-7.5692	0.00353815	0.037234	down	yes	.	Type III restriction enzyme, res subunit family protein [Oxytricha trifallax]	.	.	.	.	.	.
c42493_g1	0.481385	38.4173	0.0125304	-6.31842	8.33e-05	0.00503106	down	yes	.	hypothetical protein OXYTRI_17348 [Oxytricha trifallax]	.	.	.	.	.	.
c64810_g4	4.84307	45.6473	0.106098	-3.23654	0.00361989	0.0375482	down	yes	.	VHS domain containing protein [Oxytricha trifallax]	.	.	.	.	.	.
c1498_g1	268.293	1.07265	250.122	7.96649	3.71e-07	0.000136071	up	yes	.	hypothetical protein OXYTRI_20064 [Oxytricha trifallax]	.	.	.	.	.	.
c76875_g1	570.198	0.949953	600.238	9.22939	8.53e-06	0.00114313	up	yes	.	hypothetical protein OXYTRI_13146 [Oxytricha trifallax]	.	.	.	.	.	.
c36176_g1	27.2346	0.435972	62.4687	5.96506	0.00274564	0.0332475	up	yes	.	Mitotic cyclin-CYC2, putative [Oxytricha trifallax]	.	.	.	.	.	.
c8710_g1	31.5846	0.471971	66.9207	6.06438	0.000143649	0.00695158	up	yes	.	Putative MORN repeat-containing protein [Oxytricha trifallax]	.	.	.	.	.	.
c46700_g1	22.2038	492.978	0.0450401	-4.47265	0.000928769	0.0194027	down	yes	.	hypothetical protein OXYTRI_07136 [Oxytricha trifallax]	.	.	.	.	.	.
c62248_g1	169.283	2.75761	61.3875	5.93987	0.000116827	0.00612351	up	yes	.	hypothetical protein OXYTRI_03379 [Oxytricha trifallax]	.	.	.	.	.	.
c46723_g1	12.5138	0.0612752	204.223	7.674	0.00192847	0.0280806	up	yes	.	hypothetical protein OXYTRI_05107 [Oxytricha trifallax]	.	.	.	.	.	.
c41513_g1	19.4933	0.461225	42.2642	5.40137	0.0032614	0.0360243	up	yes	.	hypothetical protein OXYTRI_10679 [Oxytricha trifallax]	.	.	.	.	.	.
c46474_g1	166.084	5.83583	28.4594	4.83083	0.00118073	0.0220042	up	yes	.	hypothetical protein OXYTRI_18579 [Oxytricha trifallax]	.	.	.	.	.	.
c46813_g1	244.268	37.7687	6.46746	2.6932	0.0044248	0.0405226	up	yes	.	TPR Domain containing protein [Oxytricha trifallax]	.	.	.	.	.	.
c43586_g1	18.6132	0.601976	30.9201	4.95047	0.00254532	0.0318816	up	yes	.	TPR Domain containing protein [Oxytricha trifallax]	.	.	.	.	.	.
c1055_g1	56.7782	0.926633	61.2737	5.93719	0.000149286	0.00711136	up	yes	.	hypothetical protein OXYTRI_18301 [Oxytricha trifallax]	.	.	.	.	.	.
c43440_g1	17.902	0.082689	216.498	7.75821	0.00254492	0.0318816	up	yes	.	hypothetical protein OXYTRI_19490 [Oxytricha trifallax]	.	.	.	.	.	.
c61639_g1	67.7497	1.71334	39.5424	5.30533	0.00174241	0.0267984	up	yes	.	hypothetical protein OXYTRI_21688 [Oxytricha trifallax]	.	.	.	.	.	.
c54151_g1	12.2749	1006.53	0.0121953	-6.35753	7.6e-05	0.00476007	down	yes	.	hypothetical protein OXYTRI_12767 [Oxytricha trifallax]	.	.	.	.	.	.
c51942_g2	2317.39	132.317	17.5139	4.13043	0.000233184	0.00903181	up	yes	.	hypothetical protein OXYTRI_23215 [Oxytricha trifallax]	.	.	.	.	.	.
c51139_g1	3.12056	87.7804	0.0355496	-4.81402	2.4e-05	0.00229371	down	yes	.	hypothetical protein OXYTRI_18477 [Oxytricha trifallax]	.	.	.	.	.	.
c51652_g1	288.259	7.99862	36.0386	5.17147	0.000139555	0.00681152	up	yes	.	hypothetical protein OXYTRI_17552 [Oxytricha trifallax]	.	.	.	.	.	.
c60689_g1	0.0704643	40.1757	0.00175391	-9.15521	7.91e-05	0.00483738	down	yes	.	hypothetical protein OXYTRI_05614 [Oxytricha trifallax]	.	.	.	.	.	.
c50833_g1	24.0796	0.0896949	268.461	8.06857	0.0015561	0.0252101	up	yes	.	hypothetical protein OXYTRI_11615 [Oxytricha trifallax]	.	.	.	.	.	.
c44446_g1	9.29485	0.0712399	130.473	7.0276	0.00744321	0.0493206	up	yes	.	Kelch motif family protein [Oxytricha trifallax]	.	.	.	.	.	.
c57334_g1	238.966	6.84984	34.8863	5.12459	0.00223103	0.0302367	up	yes	.	hypothetical protein OXYTRI_08623 [Oxytricha trifallax]	.	.	.	.	.	.
c88719_g1	366.72	1.99004	184.278	7.52574	1.32e-05	0.00153099	up	yes	.	hypothetical protein OXYTRI_06333 [Oxytricha trifallax]	.	.	.	.	.	.
c51568_g1	68.0333	6.24922	10.8867	3.44449	0.00498151	0.0426539	up	yes	.	hypothetical protein OXYTRI_17663 [Oxytricha trifallax]	.	.	.	.	.	.
c10170_g1	7.06933	128.031	0.0552157	-4.17878	0.000323992	0.0108743	down	yes	.	hypothetical protein OXYTRI_24646 [Oxytricha trifallax]	.	.	.	.	.	.
c79158_g1	0.143393	112.945	0.00126958	-9.62143	9.39e-05	0.00533755	down	yes	.	hypothetical protein OXYTRI_04057 [Oxytricha trifallax]	.	.	.	.	.	.
c47261_g1	73.4587	0.127467	576.295	9.17066	0.000245181	0.00924747	up	yes	.	hypothetical protein OXYTRI_14161 [Oxytricha trifallax]	.	.	.	.	.	.
c66371_g1	1.26106	55.4385	0.0227469	-5.45819	0.000106277	0.00577196	down	yes	.	Adenylyl cyclase [Oxytricha trifallax]	.	.	.	.	.	.
c6955_g1	28.0296	0.354851	78.9898	6.30359	0.00320842	0.035669	up	yes	.	hypothetical protein OXYTRI_23327 [Oxytricha trifallax]	.	.	.	.	.	.
c49937_g1	19.827	0.0835515	237.303	7.89059	0.00201832	0.0286183	up	yes	.	NLI interacting factor-like phosphatase family protein [Oxytricha trifallax]	.	.	.	.	.	.
c65343_g1	593.988	42.6711	13.9201	3.7991	0.000931033	0.0194303	up	yes	.	hypothetical protein OXYTRI_10042 [Oxytricha trifallax]	.	.	.	.	.	.
c17880_g1	31.8985	0.298751	106.773	6.7384	0.00040346	0.0123996	up	yes	.	Kinesin-like protein [Oxytricha trifallax]	.	.	.	.	.	.
c38910_g1	0.67133	40.5769	0.0165446	-5.91749	0.000725964	0.0170834	down	yes	.	Transporter, major facilitator family [Oxytricha trifallax]	.	.	.	.	.	.
c47699_g1	46.837	0.109069	429.427	8.74627	0.000503288	0.0139498	up	yes	.	hypothetical protein OXYTRI_24854 [Oxytricha trifallax]	.	.	.	.	.	.
c66477_g1	0.653049	37.1154	0.0175951	-5.82868	0.00624159	0.0464102	down	yes	.	outer membrane adhesin like proteiin [Oxytricha trifallax]	.	.	.	.	.	.
c19774_g1	37.4849	0.585115	64.0641	6.00144	0.000140252	0.00683545	up	yes	.	DUF3250 domain containing protein [Oxytricha trifallax]	.	.	.	.	.	.
c50673_g1	299.71	17.3995	17.2252	4.10645	0.00223503	0.030256	up	yes	.	Progesterone-induced-blocking factor 1 [Oxytricha trifallax]	.	.	.	.	.	.
c51116_g1	10.3085	0.0741065	139.104	7.12002	0.00676636	0.0476507	up	yes	.	hypothetical protein OXYTRI_01232 [Oxytricha trifallax]	.	.	.	.	.	.
c85118_g1	39.9388	0.723363	55.2127	5.78693	5.94e-05	0.00413137	up	yes	.	hypothetical protein OXYTRI_23921 [Oxytricha trifallax]	.	.	.	.	.	.
c68063_g1	97.6672	3.03829	32.1454	5.00654	0.00187764	0.0277424	up	yes	.	hypothetical protein OXYTRI_01133 [Oxytricha trifallax]	.	.	.	.	.	.
c61996_g1	544.184	87.6786	6.20658	2.6338	0.00623251	0.0463882	up	yes	.	ADK domain containing protein [Oxytricha trifallax]	.	.	.	.	.	.
c47906_g1	0.785018	12.4312	0.0631488	-3.9851	0.00576425	0.0451326	down	yes	.	Ubiquitin carboxyl-terminal hydrolase [Oxytricha trifallax]	.	.	.	.	.	.
c47696_g1	27.0631	0.0914353	295.981	8.20936	0.00121324	0.0223712	up	yes	.	EF hand family protein [Oxytricha trifallax]	.	.	.	.	.	.
c55992_g1	12.0388	0.076601	157.162	7.29611	0.00527051	0.0436915	up	yes	.	hypothetical protein OXYTRI_04979 [Oxytricha trifallax]	.	.	.	.	.	.
c56510_g1	11.9176	0.37357	31.9019	4.99557	0.00673879	0.0476046	up	yes	.	Lipid A-disaccharide synthase [Oxytricha trifallax]	.	.	.	.	.	.
c41007_g1	12.9857	0.0610489	212.709	7.73274	0.00170953	0.0265498	up	yes	.	hypothetical protein OXYTRI_01935 [Oxytricha trifallax]	.	.	.	.	.	.
c92798_g1	2.58453	161.555	0.0159978	-5.96598	0.00122715	0.0225184	down	yes	.	hypothetical protein OXYTRI_01411 [Oxytricha trifallax]	.	.	.	.	.	.
c11652_g1	28.1126	0.225374	124.737	6.96275	9.21e-05	0.00527755	up	yes	.	NLI interacting factor-like phosphatase family protein [Oxytricha trifallax]	.	.	.	.	.	.
c40790_g1	92.8607	0.104411	889.376	9.79665	3.99e-05	0.00314651	up	yes	.	hypothetical protein OXYTRI_01111 [Oxytricha trifallax]	.	.	.	.	.	.
c88114_g1	1618.36	59.0063	27.4268	4.77752	0.00113129	0.0215537	up	yes	.	NADH:ubiquinone oxidoreductase 17.2 kD subunit [Oxytricha trifallax]	.	.	.	.	.	.
c50411_g1	15.1488	0.0794145	190.756	7.57558	0.00338256	0.0364618	up	yes	.	hypothetical protein OXYTRI_09077 [Oxytricha trifallax]	.	.	.	.	.	.
c52938_g1	949.83	76.8368	12.3617	3.6278	0.00053747	0.0145354	up	yes	.	hypothetical protein OXYTRI_18313 [Oxytricha trifallax]	.	.	.	.	.	.
c45970_g1	493.091	14.8581	33.1868	5.05254	3.12e-05	0.0026656	up	yes	.	hypothetical protein OXYTRI_19245 [Oxytricha trifallax]	.	.	.	.	.	.
c59281_g1	31.4697	2.68932	11.7018	3.54865	0.00735044	0.0490674	up	yes	.	CADG domain containing protein [Oxytricha trifallax]	.	.	.	.	.	.
c76386_g1	11.0235	0.369261	29.853	4.8998	0.00755762	0.0496476	up	yes	.	hypothetical protein OXYTRI_14731 [Oxytricha trifallax]	.	.	.	.	.	.
c64346_g1	4.99896	141.401	0.035353	-4.82202	4.44e-06	0.000725894	down	yes	.	hypothetical protein OXYTRI_14814 [Oxytricha trifallax]	.	.	.	.	.	.
c45999_g1	1498.94	127.211	11.7831	3.55865	0.00456787	0.0411329	up	yes	.	hypothetical protein OXYTRI_14635 [Oxytricha trifallax]	.	.	.	.	.	.
c38371_g1	2846.7	31.4404	90.5427	6.50053	3.42e-05	0.00282995	up	yes	.	hypothetical protein OXYTRI_07674 [Oxytricha trifallax]	.	.	.	.	.	.
c45372_g1	128.759	3.62433	35.5264	5.15082	0.00438932	0.0404264	up	yes	.	hypothetical protein OXYTRI_20925 [Oxytricha trifallax]	.	.	.	.	.	.
c64455_g1	51.7365	536.878	0.0963655	-3.37534	0.000853614	0.0185486	down	yes	.	hypothetical protein OXYTRI_23097 [Oxytricha trifallax]	.	.	.	.	.	.
c62404_g1	290.631	16.7647	17.3359	4.11569	0.000280624	0.00999764	up	yes	.	hypothetical protein OXYTRI_20605 [Oxytricha trifallax]	.	.	.	.	.	.
c41228_g1	10.8801	0.243352	44.7093	5.4825	0.00406532	0.0394223	up	yes	.	hypothetical protein OXYTRI_11046 [Oxytricha trifallax]	.	.	.	.	.	.
c85212_g1	158.331	1.16841	135.509	7.08225	8.36e-05	0.00504406	up	yes	.	ER lumen protein retaining receptor 1, putative [Oxytricha trifallax]	.	.	.	.	.	.
c59535_g1	5.23366	64.0957	0.0816539	-3.61433	0.000293327	0.0102512	down	yes	.	hypothetical protein OXYTRI_01209 [Oxytricha trifallax]	.	.	.	.	.	.
c21446_g1	39.1678	0.296697	132.013	7.04453	0.00104201	0.0206266	up	yes	.	TPR repeat-containing protein [Oxytricha trifallax]	.	.	.	.	.	.
c57427_g1	0.930696	218.994	0.00424987	-7.87837	2.55e-07	0.000107955	down	yes	.	hypothetical protein OXYTRI_07631 [Oxytricha trifallax]	.	.	.	.	.	.
c37576_g1	1401.94	82.014	17.0939	4.09541	0.00192818	0.0280806	up	yes	.	hypothetical protein OXYTRI_17024 [Oxytricha trifallax]	.	.	.	.	.	.
c46304_g1	26.5187	0.658294	40.284	5.33214	0.00224007	0.0302736	up	yes	.	hypothetical protein OXYTRI_22908 [Oxytricha trifallax]	.	.	.	.	.	.
c65362_g1	100.349	1.4311	70.1206	6.13177	0.000135029	0.00669189	up	yes	.	hypothetical protein OXYTRI_01444 [Oxytricha trifallax]	.	.	.	.	.	.
c64394_g1	272.665	12.7774	21.3396	4.41546	8.82e-05	0.00517481	up	yes	.	hypothetical protein OXYTRI_18385 [Oxytricha trifallax]	.	.	.	.	.	.
c48130_g1	22.127	0.0861013	256.988	8.00556	0.00167983	0.0263432	up	yes	.	Cyclin, N-terminal domain containing protein [Oxytricha trifallax]	.	.	.	.	.	.
c64215_g1	215.107	5282.79	0.0407185	-4.61817	1.91e-05	0.00200117	down	yes	.	hypothetical protein OXYTRI_22789 [Oxytricha trifallax]	.	.	.	.	.	.
c66796_g3	25.0082	0.688899	36.3017	5.18196	0.000250384	0.00936232	up	yes	.	Cystathionine beta-lyase [Oxytricha trifallax]	.	.	.	.	.	.
c62626_g2	42.9289	2.26789	18.929	4.24252	0.00556684	0.0445325	up	yes	.	hypothetical protein OXYTRI_12225 [Oxytricha trifallax]	.	.	.	.	.	.
c36988_g1	78.6399	3.28974	23.9046	4.57922	0.000580589	0.0151824	up	yes	.	hypothetical protein OXYTRI_06563 [Oxytricha trifallax]	.	.	.	.	.	.
c40819_g1	9.64842	0.0719971	134.011	7.06621	0.00711146	0.0484521	up	yes	.	hypothetical protein OXYTRI_16943 [Oxytricha trifallax]	.	.	.	.	.	.
c52136_g1	17.121	0.981159	17.4498	4.12514	0.00674873	0.0476046	up	yes	.	hypothetical protein OXYTRI_15891 [Oxytricha trifallax]	.	.	.	.	.	.
c86515_g1	58.1168	1.08304	53.6607	5.74579	0.00124325	0.0226885	up	yes	.	hypothetical protein OXYTRI_08809 [Oxytricha trifallax]	.	.	.	.	.	.
c55747_g1	0.0730816	19.6234	0.0037242	-8.06885	0.00110864	0.0213499	down	yes	.	hypothetical protein OXYTRI_21357 [Oxytricha trifallax]	.	.	.	.	.	.
c42834_g1	15.0915	0.378663	39.8548	5.31668	0.000800791	0.0178923	up	yes	.	Intracellular protease, PfpI family [Oxytricha trifallax]	.	.	.	.	.	.
c62308_g1	29.915	824.934	0.0362635	-4.78534	0.00379671	0.0383625	down	yes	.	hypothetical protein OXYTRI_13879 [Oxytricha trifallax]	.	.	.	.	.	.
c68642_g1	124.767	9684.2	0.0128836	-6.27832	2e-05	0.00206361	down	yes	.	hypothetical protein OXYTRI_05239 [Oxytricha trifallax]	.	.	.	.	.	.
c56439_g1	89.241	1569.18	0.056871	-4.13616	9.07e-05	0.00522761	down	yes	.	hypothetical protein OXYTRI_23700 [Oxytricha trifallax]	.	.	.	.	.	.
c45846_g1	97.3463	3.21563	30.2729	4.91995	0.000196509	0.00829048	up	yes	.	Serine/threonine protein kinase [Oxytricha trifallax]	.	.	.	.	.	.
c62985_g1	619.094	14.9124	41.5154	5.37557	1.79e-06	0.000403618	up	yes	.	TLDc domain-containing protein [Oxytricha trifallax]	.	.	.	.	.	.
c56119_g1	1435.85	82.9446	17.311	4.11362	0.000103857	0.00569608	up	yes	.	hypothetical protein OXYTRI_00617 [Oxytricha trifallax]	.	.	.	.	.	.
c49053_g1	16.0318	0.0825213	194.275	7.60196	0.00334982	0.0363662	up	yes	.	Cation channel family protein [Oxytricha trifallax]	.	.	.	.	.	.
c66157_g1	222.635	25.9152	8.59092	3.10281	0.00762841	0.0499502	up	yes	.	Bub1 [Oxytricha trifallax]	.	.	.	.	.	.
c58134_g1	329.007	0.514295	639.724	9.32131	4.39e-08	3.06e-05	up	yes	.	Kinesin-like protein [Oxytricha trifallax]	.	.	.	.	.	.
c49236_g1	38.6289	0.283107	136.446	7.09219	0.000201382	0.00838425	up	yes	.	hypothetical protein OXYTRI_10401 [Oxytricha trifallax]	.	.	.	.	.	.
c56422_g1	30.7953	0.484892	63.5097	5.98891	0.000282661	0.0100319	up	yes	.	hypothetical protein OXYTRI_16334 [Oxytricha trifallax]	.	.	.	.	.	.
c61359_g1	3480.46	26.0407	133.654	7.06236	1.05e-07	5.66e-05	up	yes	.	hypothetical protein OXYTRI_12475 [Oxytricha trifallax]	.	.	.	.	.	.
c69159_g1	36.4748	442.447	0.0824387	-3.60054	0.000378629	0.011962	down	yes	.	hypothetical protein OXYTRI_22392 [Oxytricha trifallax]	.	.	.	.	.	.
c65840_g2	149.502	7.75431	19.2798	4.26902	0.00202929	0.0286947	up	yes	.	hypothetical protein OXYTRI_22665 [Oxytricha trifallax]	.	.	.	.	.	.
c49867_g1	76.0429	0.577906	131.584	7.03983	0.00130988	0.0233148	up	yes	.	RabGAP/TBC domain-containing protein [Oxytricha trifallax]	.	.	.	.	.	.
c67459_g1	1036.46	19.5701	52.9615	5.72687	4.1e-08	2.96e-05	up	yes	.	hypothetical protein OXYTRI_23649 [Oxytricha trifallax]	.	.	.	.	.	.
c62249_g1	4.08205	321.53	0.0126957	-6.29952	2.89e-07	0.000116217	down	yes	.	hypothetical protein OXYTRI_20500 [Oxytricha trifallax]	.	.	.	.	.	.
c42485_g1	23.4842	0.0672743	349.081	8.44742	0.000474411	0.0135552	up	yes	.	hypothetical protein OXYTRI_06979 [Oxytricha trifallax]	.	.	.	.	.	.
c83723_g1	3118.64	19.1197	163.111	7.34971	1.37e-07	6.81e-05	up	yes	.	hypothetical protein OXYTRI_07018 [Oxytricha trifallax]	.	.	.	.	.	.
c13106_g1	136.267	11.9853	11.3695	3.5071	0.00622059	0.0463882	up	yes	.	hypothetical protein OXYTRI_11854 [Oxytricha trifallax]	.	.	.	.	.	.
c60393_g1	197.569	2.38444	82.8575	6.37256	0.00156381	0.0252753	up	yes	.	PA14 multi-domain protein [Oxytricha trifallax]	.	.	.	.	.	.
c61305_g1	26.4972	0.810257	32.7021	5.03131	0.00268581	0.0328608	up	yes	.	hypothetical protein OXYTRI_23330 [Oxytricha trifallax]	.	.	.	.	.	.
c66386_g1	88.8944	5.81845	15.278	3.93339	0.0071319	0.0484634	up	yes	.	hypothetical protein OXYTRI_04418 [Oxytricha trifallax]	.	.	.	.	.	.
c59342_g1	352.486	47.8238	7.37051	2.88177	0.0053132	0.0437907	up	yes	.	hypothetical protein OXYTRI_04714 [Oxytricha trifallax]	.	.	.	.	.	.
c16833_g1	100.212	1352.8	0.0740773	-3.75482	0.00278919	0.0334491	down	yes	.	hypothetical protein OXYTRI_02163 [Oxytricha trifallax]	.	.	.	.	.	.
c39385_g1	145.027	4.13816	35.0462	5.13118	0.00422288	0.03994	up	yes	.	Kinesin-like protein [Oxytricha trifallax]	.	.	.	.	.	.
c37087_g1	41.0437	0.107402	382.149	8.57799	0.000698534	0.0167051	up	yes	.	hypothetical protein OXYTRI_09542 [Oxytricha trifallax]	.	.	.	.	.	.
c55238_g2	270.52	12.609	21.4545	4.42321	0.00272495	0.0330746	up	yes	.	hypothetical protein OXYTRI_12661 [Oxytricha trifallax]	.	.	.	.	.	.
c46721_g1	61.4495	3.89161	15.7903	3.98096	0.00519914	0.0434327	up	yes	.	hypothetical protein OXYTRI_24812 [Oxytricha trifallax]	.	.	.	.	.	.
c57174_g1	8.0636	166.041	0.0485638	-4.36398	0.00346474	0.0368239	down	yes	.	hypothetical protein OXYTRI_14512 [Oxytricha trifallax]	.	.	.	.	.	.
c11244_g1	457.848	1.40883	324.984	8.34423	1.38e-06	0.000344507	up	yes	.	hypothetical protein OXYTRI_12623 [Oxytricha trifallax]	.	.	.	.	.	.
c61815_g1	2.01462	132.692	0.0151827	-6.04143	0.000274138	0.00985329	down	yes	.	hypothetical protein OXYTRI_24559 [Oxytricha trifallax]	.	.	.	.	.	.
c58449_g1	14.6056	0.0785628	185.91	7.53846	0.00357614	0.0373719	up	yes	.	hypothetical protein OXYTRI_10405 [Oxytricha trifallax]	.	.	.	.	.	.
c53655_g1	199.5	7420.08	0.0268865	-5.21698	4.3e-05	0.00331105	down	yes	.	Drug/Metabolite Transporter (DMT) Superfamily [Oxytricha trifallax]	.	.	.	.	.	.
c66123_g1	41.4244	0.228795	181.055	7.50028	1.53e-05	0.00171508	up	yes	.	Putative MORN repeat protein [Oxytricha trifallax]	.	.	.	.	.	.
c62207_g1	645.563	33.6302	19.1959	4.26273	0.00541237	0.0441325	up	yes	.	hypothetical protein OXYTRI_02294 [Oxytricha trifallax]	.	.	.	.	.	.
c56064_g1	322.508	19.9616	16.1564	4.01404	0.0076004	0.0497985	up	yes	.	hypothetical protein OXYTRI_05706 [Oxytricha trifallax]	.	.	.	.	.	.
c60172_g1	0.295831	54.0348	0.00547482	-7.51297	3e-05	0.00260193	down	yes	.	hypothetical protein OXYTRI_07423 [Oxytricha trifallax]	.	.	.	.	.	.
c64015_g1	0.59284	37.2809	0.015902	-5.97465	0.00448892	0.0407845	down	yes	.	hypothetical protein OXYTRI_19737 [Oxytricha trifallax]	.	.	.	.	.	.
c50087_g1	99.3213	6.95527	14.28	3.83592	0.00282565	0.0336411	up	yes	.	EF hand family protein [Oxytricha trifallax]	.	.	.	.	.	.
c41517_g1	64.9699	0.669324	97.0679	6.60092	6.76e-05	0.00447957	up	yes	.	hypothetical protein OXYTRI_19971 [Oxytricha trifallax]	.	.	.	.	.	.
c36504_g1	52.697	3.96914	13.2767	3.73082	0.00756692	0.0496554	up	yes	.	TPR Domain containing protein [Oxytricha trifallax]	.	.	.	.	.	.
c91482_g1	60.8422	4.36975	13.9235	3.79945	0.00405775	0.0394031	up	yes	.	hypothetical protein OXYTRI_02798 [Oxytricha trifallax]	.	.	.	.	.	.
c54543_g1	387.523	31.6894	12.2288	3.61221	0.00575449	0.0451287	up	yes	.	hypothetical protein OXYTRI_24198 [Oxytricha trifallax]	.	.	.	.	.	.
c63779_g1	205.031	1311.71	0.156308	-2.67753	0.00604119	0.0459305	down	yes	.	Kelch motif family protein [Oxytricha trifallax]	.	.	.	.	.	.
c55169_g1	29.095	0.721958	40.3002	5.33271	0.00312183	0.0352391	up	yes	.	Endonuclease/Exonuclease/phosphatase [Oxytricha trifallax]	.	.	.	.	.	.
c51741_g1	14.2394	319.396	0.0445822	-4.48739	0.000136081	0.0067117	down	yes	.	hypothetical protein OXYTRI_13330 [Oxytricha trifallax]	.	.	.	.	.	.
c43127_g1	27.2349	1.27351	21.3857	4.41857	0.00335341	0.0363764	up	yes	.	hypothetical protein OXYTRI_04084 [Oxytricha trifallax]	.	.	.	.	.	.
c42434_g1	425.437	9.62494	44.2015	5.46602	0.00119542	0.0221798	up	yes	.	hypothetical protein OXYTRI_06266 [Oxytricha trifallax]	.	.	.	.	.	.
c55906_g1	211.798	7.84188	27.0086	4.75535	0.0010105	0.0202711	up	yes	.	hypothetical protein OXYTRI_04301 [Oxytricha trifallax]	.	.	.	.	.	.
c42866_g1	49.1224	0.108147	454.219	8.82724	0.000419883	0.0126108	up	yes	.	hypothetical protein OXYTRI_20554 [Oxytricha trifallax]	.	.	.	.	.	.
c61302_g1	22.5358	194.701	0.115746	-3.11097	0.00576525	0.0451326	down	yes	.	PA14 multi-domain protein [Oxytricha trifallax]	.	.	.	.	.	.
c69500_g2	30.6389	0.974683	31.4348	4.97429	0.000586749	0.0152659	up	yes	.	Spermatogenesis associated 4 [Oxytricha trifallax]	.	.	.	.	.	.
c56383_g1	226.208	2.50086	90.4519	6.49908	1.05e-05	0.00130047	up	yes	.	hypothetical protein OXYTRI_05697 [Oxytricha trifallax]	.	.	.	.	.	.
c65649_g1	24.9229	542.825	0.0459134	-4.44494	3.59e-05	0.00291913	down	yes	.	hypothetical protein OXYTRI_16203 [Oxytricha trifallax]	.	.	.	.	.	.
c35231_g1	38.842	0.102445	379.151	8.56663	0.000677305	0.0164285	up	yes	.	hypothetical protein OXYTRI_13069 [Oxytricha trifallax]	.	.	.	.	.	.
c54100_g1	9.1204	0.0554622	164.444	7.36145	0.00286872	0.0338746	up	yes	.	hypothetical protein OXYTRI_18663 [Oxytricha trifallax]	.	.	.	.	.	.
c57389_g1	1025.95	54.1157	18.9584	4.24477	0.000267804	0.00967151	up	yes	.	hypothetical protein OXYTRI_03485 [Oxytricha trifallax]	.	.	.	.	.	.
c44995_g1	306.616	44.7618	6.84995	2.77609	0.00635993	0.0467133	up	yes	.	hypothetical protein OXYTRI_20164 [Oxytricha trifallax]	.	.	.	.	.	.
c68556_g1	58.3775	443.615	0.131595	-2.92582	0.00695487	0.0481192	down	yes	.	hypothetical protein OXYTRI_11904 [Oxytricha trifallax]	.	.	.	.	.	.
c69557_g1	14.4764	165.185	0.0876373	-3.51231	0.00406066	0.0394127	down	yes	.	hypothetical protein OXYTRI_00951 [Oxytricha trifallax]	.	.	.	.	.	.
c41823_g1	31.894	0.289086	110.327	6.78564	0.00165524	0.0261041	up	yes	.	Uncharacterized protein containing DHHC-type Zn finger [Oxytricha trifallax]	.	.	.	.	.	.
c69668_g2	46.1347	3.86273	11.9435	3.57816	0.0026353	0.0325294	up	yes	.	hypothetical protein OXYTRI_06887 [Oxytricha trifallax]	.	.	.	.	.	.
c28568_g1	0.0617677	9.46873	0.00652333	-7.26018	0.00409346	0.0395146	down	yes	.	Leucine-rich repeat (LRR) protein [Oxytricha trifallax]	.	.	.	.	.	.
c47570_g1	1080.19	4.49396	240.366	7.90909	6.73e-09	8.18e-06	up	yes	.	Casein kinase 2, beta subunit 1-1 [Oxytricha trifallax]	.	.	.	.	.	.
c28463_g1	202.112	2.79978	72.1886	6.1737	0.00207712	0.0290713	up	yes	.	Dual specificity protein kinase, putative [Oxytricha trifallax]	.	.	.	.	.	.
c15612_g1	9.19596	0.0700095	131.353	7.03731	0.00718196	0.0486133	up	yes	.	hypothetical protein OXYTRI_20683 [Oxytricha trifallax]	.	.	.	.	.	.
c64226_g1	449.233	3712.8	0.120996	-3.04697	0.00267161	0.0327846	down	yes	.	hypothetical protein OXYTRI_05083 [Oxytricha trifallax]	.	.	.	.	.	.
c30781_g1	29.7815	0.354239	84.0719	6.39355	0.00263579	0.0325294	up	yes	.	Cyclic nucleotide-binding domain containing protein [Oxytricha trifallax]	.	.	.	.	.	.
c64633_g1	205.504	8.0283	25.5975	4.67793	0.000201136	0.00838425	up	yes	.	Dynein heavy chain [Oxytricha trifallax]	.	.	.	.	.	.
c54105_g1	82.2375	1.54362	53.2756	5.7354	0.000303923	0.0105144	up	yes	.	hypothetical protein OXYTRI_17981 [Oxytricha trifallax]	.	.	.	.	.	.
c62608_g1	28.2832	1.2281	23.0301	4.52545	0.00508447	0.0431048	up	yes	.	Leucine Rich Repeat family protein [Oxytricha trifallax]	.	.	.	.	.	.
c37524_g1	127.037	1.4371	88.3981	6.46594	6.07e-05	0.00420313	up	yes	.	hypothetical protein OXYTRI_11514 [Oxytricha trifallax]	.	.	.	.	.	.
c17824_g1	8.88944	0.0697018	127.535	6.99475	0.00764676	0.0499828	up	yes	.	Kinesin motor domain containing protein [Oxytricha trifallax]	.	.	.	.	.	.
c25516_g1	1945.51	102.878	18.9108	4.24114	0.00179442	0.0271559	up	yes	.	hypothetical protein OXYTRI_08329 [Oxytricha trifallax]	.	.	.	.	.	.
c88902_g1	8.71333	0.0583358	149.365	7.2227	0.00407625	0.0394528	up	yes	Paramecium octaurelia strain 299s DNA-damage-inducible-like protein gene, partial cds	DNA-damage-inducible-like protein, partial [Paramecium octaurelia]	impB/mucB/samB family C-terminal domain	Nucleotidyltransferase/DNA polymerase involved in DNA repair	GO:0006281|DNA repair;GO:0006260|DNA replication	GO:0003684|damaged DNA binding;GO:0003887|DNA-directed DNA polymerase activity;GO:0046872|metal ion binding	GO:0005737|cytoplasm	K02346|DPO4, dinB; DNA polymerase IV [EC:2.7.7.7]
c70035_g1	4.16111	110.544	0.0376421	-4.73151	0.00137583	0.0238506	down	yes	.	hypothetical protein [Paramecium tetraurelia strain d4-2]	Adenylate and Guanylate cyclase catalytic domain	.	GO:0035556|intracellular signal transduction	GO:0004016|adenylate cyclase activity;GO:0005524|ATP binding;GO:0046872|metal ion binding;GO:0004871|signal transducer activity	GO:0016021|integral to membrane;GO:0042651|thylakoid membrane	.
c40211_g1	11.1355	0.223147	49.9021	5.64103	0.00433523	0.0402201	up	yes	.	hypothetical protein [Paramecium tetraurelia strain d4-2]	.	Translation elongation factors (GTPases)	GO:0006184|GTP catabolic process;GO:0045901|positive regulation of translational elongation	GO:0005525|GTP binding;GO:0003924|GTPase activity;GO:0003746|translation elongation factor activity	GO:0005737|cytoplasm	K03234|EEF2; elongation factor 2
c53065_g1	232.825	30.0779	7.74072	2.95247	0.00438115	0.0404125	up	yes	.	hypothetical protein [Paramecium tetraurelia strain d4-2]	.	TFIIF-interacting CTD phosphatases, including NLI-interacting factor	GO:0016311|dephosphorylation	GO:0004721|phosphoprotein phosphatase activity	.	K17616|CTDSPL2; CTD small phosphatase-like protein 2 [EC:3.1.3.-]
c84968_g1	10.3841	0.0722867	143.652	7.16643	0.00608708	0.0460607	up	yes	.	hypothetical protein [Paramecium tetraurelia strain d4-2]	.	Uncharacterized conserved protein	.	.	.	.
c49668_g1	22.4364	0.310198	72.3292	6.17651	0.00375563	0.0382282	up	yes	.	hypothetical protein [Paramecium tetraurelia strain d4-2]	.	.	.	.	.	.
c57651_g1	2020.64	77.4052	26.1047	4.70624	3.1e-06	0.000566511	up	yes	.	hypothetical protein [Paramecium tetraurelia strain d4-2]	.	.	.	.	.	.
c44561_g1	297.498	13.4564	22.1083	4.46652	0.00206624	0.0289584	up	yes	.	hypothetical protein [Paramecium tetraurelia strain d4-2]	.	.	.	.	.	.
c45785_g1	17.9818	0.970742	18.5237	4.2113	0.00355713	0.0372886	up	yes	.	hypothetical protein [Paramecium tetraurelia strain d4-2]	.	.	.	.	.	.
c38773_g1	16544.6	555.724	29.7712	4.89585	5.05e-07	0.000171721	up	yes	Ameridion sp. MS83 histone H3A (H3A) gene, partial cds	histone variant H3.8 [Stylonychia lemnae]	Core histone H2A/H2B/H3/H4	Histones H3 and H4	GO:0010171|body morphogenesis;GO:0009792|embryo development ending in birth or egg hatching;GO:0040007|growth;GO:0040011|locomotion;GO:0002119|nematode larval development;GO:0006334|nucleosome assembly;GO:0060465|pharynx development;GO:0040010|positive regulation of growth rate;GO:0000003|reproduction	GO:0003677|DNA binding	GO:0000786|nucleosome;GO:0005634|nucleus	K11253|H3; histone H3
c46278_g1	730.76	24.1301	30.2842	4.92049	8.51e-05	0.00510199	up	yes	Plasmodium cynomolgi strain B casein kinase II alpha subunit (PCYB_091530) mRNA, partial cds	casein kinase ii subunit alpha [Stylonychia lemnae]	Protein kinase domain	Serine/threonine protein kinase	GO:0061246|establishment or maintenance of bipolar cell polarity regulating cell shape;GO:0031929|TOR signaling cascade	GO:0005524|ATP binding;GO:0004674|protein serine/threonine kinase activity	GO:0005829|cytosol;GO:0005730|nucleolus;GO:0005956|protein kinase CK2 complex;GO:0031931|TORC1 complex;GO:0031932|TORC2 complex	K03097|CSNK2A; casein kinase II subunit alpha [EC:2.7.11.1]
c2226_g1	1231.03	35.4998	34.6771	5.11591	1.85e-05	0.00196497	up	yes	Tetraodon nigroviridis full-length cDNA	centrin [Stylonychia lemnae]	EF-hand domain pair	Ca2+-binding protein (EF-Hand superfamily)	GO:0051301|cell division;GO:0007067|mitosis	GO:0005509|calcium ion binding;GO:0031683|G-protein beta/gamma-subunit complex binding;GO:0008017|microtubule binding	GO:0005814|centriole;GO:0045111|intermediate filament cytoskeleton;GO:0005932|microtubule basal body;GO:0032391|photoreceptor connecting cilium	K16466|CETN3, CDC31; centrin-3
c68026_g1	44.0926	720.981	0.0611564	-4.03135	0.000344196	0.0112635	down	yes	Ichthyophthirius multifiliis phospholipid-translocating p-type flippase family protein, putative (IMG5_069380) mRNA, complete cds	phospholipid-translocating p-type flippase family protein [Stylonychia lemnae]	Putative hydrolase of sodium-potassium ATPase alpha subunit	Cation transport ATPase	GO:0006812|cation transport;GO:0034220|ion transmembrane transport	GO:0005524|ATP binding;GO:0015662|ATPase activity, coupled to transmembrane movement of ions, phosphorylative mechanism;GO:0000287|magnesium ion binding;GO:0004012|phospholipid-translocating ATPase activity	GO:0016021|integral to membrane;GO:0005886|plasma membrane	K14802|DRS2, ATP8A; phospholipid-transporting ATPase [EC:3.6.3.1]
c58837_g1	38070.3	882349	0.0431465	-4.53461	0.000116861	0.00612351	down	yes	Tetraodon nigroviridis full-length cDNA	s-adenosyl-l-homocysteine hydrolase [Stylonychia lemnae]	S-adenosyl-L-homocysteine hydrolase	S-adenosylhomocysteine hydrolase	GO:0009793|embryo development ending in seed dormancy;GO:0006346|methylation-dependent chromatin silencing;GO:0006730|one-carbon metabolic process;GO:0016441|posttranscriptional gene silencing	GO:0004013|adenosylhomocysteinase activity;GO:0005507|copper ion binding	GO:0048046|apoplast;GO:0005829|cytosol;GO:0005886|plasma membrane;GO:0009506|plasmodesma;GO:0005774|vacuolar membrane	.
c36945_g1	10084.6	365.089	27.6225	4.78777	0.000350544	0.0113717	up	yes	PREDICTED: Chlorocebus sabaeus ATPase, H+ transporting, lysosomal 16kDa, V0 subunit c (ATP6V0C), mRNA	vacuolar atp synthase [Stylonychia lemnae]	ATP synthase subunit C	.	GO:0015991|ATP hydrolysis coupled proton transport	GO:0015078|hydrogen ion transmembrane transporter activity	GO:0016021|integral to membrane;GO:0033179|proton-transporting V-type ATPase, V0 domain;GO:0005774|vacuolar membrane	.
c55803_g1	11.4535	0.0580524	197.297	7.62422	0.00190909	0.0279851	up	yes	.	voltage-gated ion channel superfamily [Stylonychia lemnae]	Ion transport protein	Kef-type K+ transport systems, predicted NAD-binding component	GO:0007204|elevation of cytosolic calcium ion concentration	GO:0046872|metal ion binding;GO:0005245|voltage-gated calcium channel activity	GO:0005891|voltage-gated calcium channel complex	K04850|CACNA1C; voltage-dependent calcium channel L type alpha-1C
c58665_g1	7193.09	52.0727	138.136	7.10994	1.15e-06	0.000308036	up	yes	.	calcium-translocating p-type pmca-type family protein [Stylonychia lemnae]	haloacid dehalogenase-like hydrolase	Cation transport ATPase	GO:0006754|ATP biosynthetic process;GO:0007420|brain development;GO:0003407|neural retina development	GO:0005524|ATP binding;GO:0005388|calcium-transporting ATPase activity;GO:0046872|metal ion binding	GO:0016021|integral to membrane;GO:0045121|membrane raft;GO:0005886|plasma membrane	K05850|ATP2B; Ca2+ transporting ATPase, plasma membrane [EC:3.6.3.8]
c44551_g1	121.955	18.381	6.63487	2.73007	0.00709891	0.0484061	up	yes	.	mapeg family protein [Stylonychia lemnae]	MAPEG family	Microsomal glutathione S-transferase 3	GO:0006750|glutathione biosynthetic process	GO:0004602|glutathione peroxidase activity;GO:0004364|glutathione transferase activity	GO:0005783|endoplasmic reticulum;GO:0005789|endoplasmic reticulum membrane;GO:0016021|integral to membrane	K00799|GST, gst; glutathione S-transferase [EC:2.5.1.18]
c70071_g1	192.977	2787.02	0.0692414	-3.85222	3.51e-05	0.0028833	down	yes	.	multidrug resistance-associated protein 4 [Stylonychia lemnae]	ABC transporter	ABC-type multidrug transport system, ATPase and permease components	GO:0006200|ATP catabolic process;GO:0030168|platelet activation;GO:0002576|platelet degranulation;GO:0055085|transmembrane transport	GO:0016404|15-hydroxyprostaglandin dehydrogenase (NAD+) activity;GO:0005524|ATP binding;GO:0042626|ATPase activity, coupled to transmembrane movement of substances	GO:0016021|integral to membrane;GO:0005886|plasma membrane;GO:0031088|platelet dense granule membrane	K05673|ABCC4; ATP-binding cassette, subfamily C (CFTR/MRP), member 4
c69605_g1	95.1948	6.91427	13.7679	3.78323	0.00427915	0.0400299	up	yes	.	cd36 family protein [Stylonychia lemnae]	CD36 family	Nucleotidyl transferase	GO:0007155|cell adhesion;GO:0006622|protein targeting to lysosome	GO:0004872|receptor activity	GO:0005887|integral to plasma membrane;GO:0043202|lysosomal lumen;GO:0005765|lysosomal membrane	K12384|SCARB2, LIMP2, CD36L2; lysosome membrane protein 2
c47119_g1	875.802	30.7779	28.4555	4.83064	0.000290539	0.0102233	up	yes	.	d-alanyl-d-alanine carboxypeptidase family protein [Stylonychia lemnae]	D-alanyl-D-alanine carboxypeptidase	D-alanyl-D-alanine carboxypeptidase	GO:0009252|peptidoglycan biosynthetic process;GO:0006508|proteolysis;GO:0008360|regulation of cell shape	GO:0009002|serine-type D-Ala-D-Ala carboxypeptidase activity	GO:0005576|extracellular region	K07258|dacC, dacA, dacD; D-alanyl-D-alanine carboxypeptidase (penicillin-binding protein 5/6) [EC:3.4.16.4]
c22772_g1	574.593	11.5277	49.8444	5.63936	4.7e-05	0.00351618	up	yes	.	lon protease-like mitochondrial [Stylonychia lemnae]	Lon protease (S16) C-terminal proteolytic domain	ATP-dependent Lon protease, bacterial type	GO:0006508|proteolysis;GO:0006950|response to stress	GO:0005524|ATP binding;GO:0004176|ATP-dependent peptidase activity;GO:0004252|serine-type endopeptidase activity	GO:0005737|cytoplasm	K01338|lon; ATP-dependent Lon protease [EC:3.4.21.53]
c1973_g1	611.983	15.909	38.4678	5.26558	0.00067844	0.0164304	up	yes	.	glycosyl hydrolase family protein [Stylonychia lemnae]	Glycosyl hydrolase family 1	Beta-glucosidase/6-phospho-beta-glucosidase/beta-galactosidase	GO:0005975|carbohydrate metabolic process;GO:0009860|pollen tube growth	GO:0008422|beta-glucosidase activity;GO:0043169|cation binding	GO:0009505|plant-type cell wall	K01188|E3.2.1.21; beta-glucosidase [EC:3.2.1.21]
c40782_g1	40.9426	0.901616	45.4103	5.50495	0.000541412	0.0145844	up	yes	.	dynein heavy chain axonemal [Stylonychia lemnae]	Dynein heavy chain, N-terminal region 2	Dynein, heavy chain	GO:0006200|ATP catabolic process;GO:0001539|ciliary or flagellar motility;GO:0007018|microtubule-based movement	GO:0005524|ATP binding;GO:0016887|ATPase activity;GO:0003777|microtubule motor activity	GO:0005858|axonemal dynein complex;GO:0035085|cilium axoneme;GO:0005737|cytoplasm;GO:0005874|microtubule	K10408|DNAH; dynein heavy chain, axonemal
c40481_g1	66.4201	3225.75	0.0205906	-5.60187	8.22e-07	0.000248615	down	yes	.	UNKNOWN [Stylonychia lemnae]	Transmembrane amino acid transporter protein	Amino acid permeases	GO:0032974|amino acid transmembrane export from vacuole	GO:0015186|L-glutamine transmembrane transporter activity;GO:0015188|L-isoleucine transmembrane transporter activity;GO:0005302|L-tyrosine transmembrane transporter activity	GO:0000329|fungal-type vacuole membrane;GO:0016021|integral to membrane	K14209|SLC36A, PAT; solute carrier family 36 (proton-coupled amino acid transporter)
c51096_g1	706.813	46.3009	15.2656	3.93221	0.00532033	0.0437966	up	yes	.	rrna 2-o-methyltransferase fibrillarin-like [Stylonychia lemnae]	Fibrillarin	Fibrillarin-like rRNA methylase	GO:0006355|regulation of transcription, DNA-dependent;GO:0001510|RNA methylation;GO:0006364|rRNA processing;GO:0006351|transcription, DNA-dependent;GO:0008033|tRNA processing	GO:0008168|methyltransferase activity;GO:0030515|snoRNA binding	GO:0016020|membrane;GO:0005730|nucleolus;GO:0030529|ribonucleoprotein complex	K14563|NOP1, FBL; rRNA 2'-O-methyltransferase fibrillarin [EC:2.1.1.-]
c52003_g1	375.831	29.2535	12.8474	3.6834	0.00401179	0.0392765	up	yes	.	lipase [Stylonychia lemnae]	Lipase (class 2)	Predicted acetyltransferases and hydrolases with the alpha/beta hydrolase fold	GO:0016042|lipid catabolic process	GO:0050253|retinyl-palmitate esterase activity;GO:0004806|triglyceride lipase activity	GO:0005576|extracellular region	K01046|E3.1.1.3; triacylglycerol lipase [EC:3.1.1.3]
c53741_g1	1424.41	146.39	9.73022	3.28247	0.00444163	0.0406352	up	yes	.	UNKNOWN [Stylonychia lemnae]	Thioredoxin-like [2Fe-2S] ferredoxin	NADH:ubiquinone oxidoreductase 24 kD subunit	GO:0006120|mitochondrial electron transport, NADH to ubiquinone	GO:0051537|2 iron, 2 sulfur cluster binding;GO:0009055|electron carrier activity;GO:0046872|metal ion binding;GO:0008137|NADH dehydrogenase (ubiquinone) activity	GO:0005747|mitochondrial respiratory chain complex I	K03943|NDUFV2; NADH dehydrogenase (ubiquinone) flavoprotein 2 [EC:1.6.5.3 1.6.99.3]
c68167_g1	112.523	3.3909	33.1839	5.05241	0.000366805	0.0117418	up	yes	.	dynein heavy chain family protein [Stylonychia lemnae]	Dynein heavy chain and region D6 of dynein motor	Dynein, heavy chain	GO:0006200|ATP catabolic process;GO:0001539|ciliary or flagellar motility;GO:0007018|microtubule-based movement	GO:0005524|ATP binding;GO:0016887|ATPase activity;GO:0003777|microtubule motor activity	GO:0005858|axonemal dynein complex;GO:0035085|cilium axoneme;GO:0005737|cytoplasm;GO:0005874|microtubule	K10408|DNAH; dynein heavy chain, axonemal
c55045_g1	269.78	1.16412	231.745	7.8564	1.82e-07	8.41e-05	up	yes	.	UNKNOWN [Stylonychia lemnae]	MORN repeat	Uncharacterized protein conserved in bacteria	GO:0005975|carbohydrate metabolic process;GO:0006520|cellular amino acid metabolic process;GO:0046854|phosphatidylinositol phosphorylation	GO:0016308|1-phosphatidylinositol-4-phosphate 5-kinase activity;GO:0005524|ATP binding	GO:0005829|cytosol;GO:0016020|membrane;GO:0005634|nucleus	K00889|PIP5K; 1-phosphatidylinositol-4-phosphate 5-kinase [EC:2.7.1.68]
c56316_g1	102.567	6.60293	15.5336	3.95732	0.00315262	0.0354409	up	yes	.	member ras oncogene family [Stylonychia lemnae]	ADP-ribosylation factor family	GTPase SAR1 and related small G proteins	GO:0048193|Golgi vesicle transport;GO:0015031|protein transport;GO:0007264|small GTPase mediated signal transduction	GO:0005525|GTP binding	GO:0005886|plasma membrane	K07891|RAB22; Ras-related protein Rab-22
c58897_g1	1254.8	31352.5	0.0400223	-4.64305	1.46e-05	0.00165529	down	yes	.	citrate synthase [Stylonychia lemnae]	Citrate synthase	Citrate synthase	GO:0008283|cell proliferation;GO:0006097|glyoxylate cycle;GO:0006909|phagocytosis;GO:0006907|pinocytosis;GO:0050766|positive regulation of phagocytosis;GO:0031288|sorocarp morphogenesis	GO:0004108|citrate (Si)-synthase activity	GO:0005777|peroxisome	K01647|CS, gltA; citrate synthase [EC:2.3.3.1]
c56371_g1	337.657	20.1441	16.762	4.06713	0.00286907	0.0338746	up	yes	.	guanylate kinase [Stylonychia lemnae]	Guanylate kinase	Guanylate kinase	GO:0006163|purine nucleotide metabolic process	GO:0005524|ATP binding;GO:0004385|guanylate kinase activity	GO:0005737|cytoplasm	K00942|E2.7.4.8, gmk; guanylate kinase [EC:2.7.4.8]
c47837_g1	21.2167	1.3595	15.6063	3.96405	0.00451217	0.0409089	up	yes	.	protein kinase domain containing protein [Stylonychia lemnae]	Protein kinase domain	Serine/threonine protein kinase	GO:0007243|intracellular protein kinase cascade;GO:0032411|positive regulation of transporter activity;GO:0001558|regulation of cell growth;GO:0042127|regulation of cell proliferation;GO:0006979|response to oxidative stress	GO:0005524|ATP binding;GO:0015459|potassium channel regulator activity;GO:0004674|protein serine/threonine kinase activity;GO:0017080|sodium channel regulator activity	GO:0005737|cytoplasm;GO:0005634|nucleus	K13303|SGK2; serum/glucocorticoid-regulated kinase 2 [EC:2.7.11.1]
c42479_g1	263.921	22.0816	11.9521	3.57919	0.006996	0.0481634	up	yes	.	ribosomal protein l7ae containing protein [Stylonychia lemnae]	Ribosomal protein L7Ae/L30e/S12e/Gadd45 family	Ribosomal protein HS6-type (S12/L30/L7a)	GO:0000469|cleavage involved in rRNA processing;GO:0031118|rRNA pseudouridine synthesis;GO:0031120|snRNA pseudouridine synthesis	GO:0030515|snoRNA binding	GO:0031429|box H/ACA snoRNP complex	K11129|NHP2, NOLA2; H/ACA ribonucleoprotein complex subunit 2
c57284_g1	148.943	17.6642	8.43192	3.07586	0.00148585	0.0246592	up	yes	.	serine threonine protein kinase [Stylonychia lemnae]	Protein kinase domain	Serine/threonine protein kinase	.	GO:0005524|ATP binding;GO:0046872|metal ion binding;GO:0004674|protein serine/threonine kinase activity;GO:0004712|protein serine/threonine/tyrosine kinase activity;GO:0004713|protein tyrosine kinase activity	GO:0005794|Golgi apparatus	K18669|DYRK2_3_4; dual specificity tyrosine-phosphorylation-regulated kinase 2/3/4 [EC:2.7.12.1]
c47080_g1	722.515	20886.2	0.0345929	-4.85338	1.4e-05	0.00160382	down	yes	.	adenosine kinase [Stylonychia lemnae]	pfkB family carbohydrate kinase	Sugar kinases, ribokinase family	GO:0044209|AMP salvage;GO:0006166|purine ribonucleoside salvage	GO:0004001|adenosine kinase activity;GO:0005524|ATP binding;GO:0016773|phosphotransferase activity, alcohol group as acceptor	.	K00856|E2.7.1.20, ADK; adenosine kinase [EC:2.7.1.20]
c84924_g1	216.534	18.0308	12.0091	3.58605	0.0048304	0.0420398	up	yes	.	UNKNOWN [Stylonychia lemnae]	Inhibitor of apoptosis-promoting Bax1	Integral membrane protein, interacts with FtsH	GO:0006915|apoptotic process;GO:0021681|cerebellar granular layer development;GO:0021702|cerebellar Purkinje cell differentiation;GO:0043523|regulation of neuron apoptotic process	.	GO:0030054|cell junction;GO:0016021|integral to membrane;GO:0045121|membrane raft;GO:0005886|plasma membrane;GO:0045211|postsynaptic membrane	K06890|K06890; uncharacterized protein
c17053_g1	538.335	40.6101	13.2562	3.72859	0.00490827	0.0424777	up	yes	.	aurora kinase a [Stylonychia lemnae]	Protein tyrosine kinase	Serine/threonine protein kinase	GO:0033205|cell cycle cytokinesis;GO:2000775|histone H3-S10 phosphorylation involved in chromosome condensation;GO:0007094|mitotic cell cycle spindle assembly checkpoint;GO:0034501|protein localization to kinetochore;GO:0034503|protein localization to nucleolar rDNA repeats;GO:0031134|sister chromatid biorientation	GO:0005524|ATP binding;GO:0004674|protein serine/threonine kinase activity	GO:0032133|chromosome passenger complex;GO:0000778|condensed nuclear chromosome kinetochore;GO:0005737|cytoplasm;GO:0051233|spindle midzone	K08850|AURKX; aurora kinase, other [EC:2.7.11.1]
c54981_g1	162.759	10.3546	15.7186	3.9744	0.00374713	0.0381909	up	yes	.	oxysterol-binding protein [Stylonychia lemnae]	Oxysterol-binding protein	FOG: Ankyrin repeat	GO:0033554|cellular response to stress;GO:0006897|endocytosis;GO:0006887|exocytosis;GO:0006629|lipid metabolic process;GO:0015918|sterol transport	GO:0005545|1-phosphatidylinositol binding;GO:0008142|oxysterol binding	GO:0005829|cytosol;GO:0005783|endoplasmic reticulum;GO:0043234|protein complex	K06867|K06867; uncharacterized protein
c58436_g1	154.808	3.25988	47.4888	5.56952	0.000190712	0.00816446	up	yes	.	calpain family cysteine protease containing protein [Stylonychia lemnae]	Calpain family cysteine protease	DNA bending protein	GO:0006508|proteolysis	GO:0005509|calcium ion binding;GO:0004198|calcium-dependent cysteine-type endopeptidase activity	GO:0005622|intracellular	K08578|CAPN9; calpain-9 [EC:3.4.22.-]
c66149_g1	324.757	16.4163	19.7826	4.30616	0.00241718	0.0312536	up	yes	.	protein kinase [Stylonychia lemnae]	Protein kinase domain	Serine/threonine protein kinase	GO:0007049|cell cycle	GO:0005524|ATP binding;GO:0004693|cyclin-dependent protein kinase activity	GO:0005737|cytoplasm	K08830|RAGE, MOK; renal tumor antigen [EC:2.7.11.22]
c47795_g1	2.06879	77.5246	0.0266856	-5.2278	0.000570025	0.0149824	down	yes	.	probable udp-n-acetylglucosamine--peptide n-acetylglucosaminyltransferase sec-like [Stylonychia lemnae]	Glycosyl transferase family 41	Predicted O-linked N-acetylglucosamine transferase, SPINDLY family	GO:0007275|multicellular organismal development;GO:0006493|protein O-linked glycosylation	GO:0016757|transferase activity, transferring glycosyl groups	.	K09667|OGT; protein O-GlcNAc transferase [EC:2.4.1.255]
c46510_g1	111.699	4.40862	25.3366	4.66315	0.0048198	0.0420344	up	yes	PREDICTED: Latimeria chalumnae centrin, EF-hand protein, 2 (CETN2), mRNA	centrin [Stylonychia lemnae]	EF hand	.	GO:0051301|cell division;GO:0007067|mitosis	GO:0005524|ATP binding;GO:0008026|ATP-dependent helicase activity;GO:0005509|calcium ion binding;GO:0003676|nucleic acid binding	.	.
c52552_g1	13.3466	0.0590619	225.977	7.82003	0.00134258	0.0236109	up	yes	.	cation channel family protein [Stylonychia lemnae]	Ion transport protein	Kef-type K+ transport systems, predicted NAD-binding component	GO:0014824|artery smooth muscle contraction;GO:0060402|calcium ion transport into cytosol;GO:0071549|cellular response to dexamethasone stimulus;GO:0045956|positive regulation of calcium ion-dependent exocytosis;GO:0051924|regulation of calcium ion transport	GO:0008332|low voltage-gated calcium channel activity	GO:0030425|dendrite;GO:0043025|neuronal cell body;GO:0048471|perinuclear region of cytoplasm;GO:0005886|plasma membrane;GO:0005891|voltage-gated calcium channel complex	.
c55947_g1	93.2067	2951.68	0.0315775	-4.98496	0.000442177	0.0129825	down	yes	.	ring u-box domain-containing protein [Stylonychia lemnae]	Zinc finger, C3HC4 type (RING finger)	RING-finger-containing E3 ubiquitin ligase	GO:0006281|DNA repair;GO:0016567|protein ubiquitination	GO:0003684|damaged DNA binding;GO:0016874|ligase activity;GO:0046872|metal ion binding;GO:0008270|zinc ion binding	GO:0005634|nucleus	K15711|SMARCA3, HLTF; SWI/SNF-related matrix-associated actin-dependent regulator of chromatin subfamily A3 [EC:3.6.4.- 2.3.2.27]
c51992_g1	25.4676	297.338	0.0856518	-3.54537	0.00129496	0.0232201	down	yes	.	UNKNOWN [Stylonychia lemnae]	ubiE/COQ5 methyltransferase family	2-polyprenyl-3-methyl-5-hydroxy-6-metoxy-1,4-benzoquinol methylase	GO:0006744|ubiquinone biosynthetic process	GO:0008425|2-polyprenyl-6-methoxy-1,4-benzoquinone methyltransferase activity;GO:0008689|3-demethylubiquinone-9 3-O-methyltransferase activity	.	K00568|ubiG; 2-polyprenyl-6-hydroxyphenyl methylase / 3-demethylubiquinone-9 3-methyltransferase [EC:2.1.1.222 2.1.1.64]
c51243_g1	774.178	9251.77	0.0836789	-3.57899	0.000204905	0.00845393	down	yes	.	UNKNOWN [Stylonychia lemnae]	Ribonucleotide reductase, small chain	Ribonucleotide reductase, beta subunit	GO:0009186|deoxyribonucleoside diphosphate metabolic process;GO:0006260|DNA replication	GO:0004748|ribonucleoside-diphosphate reductase activity, thioredoxin disulfide as acceptor;GO:0046914|transition metal ion binding	GO:0005971|ribonucleoside-diphosphate reductase complex	.
c57704_g1	13.8451	147.038	0.0941604	-3.40874	0.00410587	0.0395555	down	yes	.	protein kinase domain containing protein [Stylonychia lemnae]	Protein kinase domain	Serine/threonine protein kinase	.	GO:0005524|ATP binding;GO:0004707|MAP kinase activity	.	K04371|MAPK1_3; mitogen-activated protein kinase 1/3 [EC:2.7.11.24]
c57964_g1	1045.36	8719.98	0.119881	-3.06033	0.0016557	0.0261041	down	yes	.	acyl-coenzyme a oxidase [Stylonychia lemnae]	Acyl-CoA dehydrogenase, middle domain	Acyl-CoA dehydrogenases	GO:0002213|defense response to insect;GO:0006635|fatty acid beta-oxidation;GO:0009695|jasmonic acid biosynthetic process;GO:0009555|pollen development	GO:0003995|acyl-CoA dehydrogenase activity;GO:0003997|acyl-CoA oxidase activity;GO:0050660|flavin adenine dinucleotide binding	GO:0005777|peroxisome	.
c79376_g1	1063.45	8.07105	131.761	7.04178	3.17e-06	0.000568643	up	yes	.	dynein light chain [Stylonychia lemnae]	Dynein light chain type 1	.	GO:0007017|microtubule-based process	GO:0003774|motor activity	GO:0035085|cilium axoneme;GO:0005737|cytoplasm;GO:0030286|dynein complex;GO:0005874|microtubule	K10412|DNAL4; dynein light chain 4, axonemal
c58750_g1	3132.27	253.123	12.3745	3.6293	0.00257209	0.0320899	up	yes	.	proteasome subunit beta type [Stylonychia lemnae]	Proteasome subunit	20S proteasome, alpha and beta subunits	GO:0051603|proteolysis involved in cellular protein catabolic process	GO:0004298|threonine-type endopeptidase activity	GO:0005737|cytoplasm;GO:0005634|nucleus;GO:0000502|proteasome complex;GO:0005839|proteasome core complex	.
c52034_g1	180.691	14.0806	12.8327	3.68175	0.00466564	0.0415584	up	yes	.	got1 family protein [Stylonychia lemnae]	Got1/Sft2-like family	Membrane protein involved in Golgi transport	GO:0006888|ER to Golgi vesicle-mediated transport;GO:0006895|Golgi to endosome transport;GO:0015031|protein transport	.	GO:0005783|endoplasmic reticulum;GO:0030134|ER to Golgi transport vesicle;GO:0000139|Golgi membrane;GO:0016021|integral to membrane	.
c56289_g1	0.853987	47.3671	0.0180291	-5.79353	0.000559557	0.0148209	down	yes	.	syntaxin-binding protein 2 [Stylonychia lemnae]	Sec1 family	Proteins involved in synaptic transmission and general secretion, Sec1 family	GO:0006928|cellular component movement;GO:0015031|protein transport;GO:0006904|vesicle docking involved in exocytosis	.	.	K15292|STXBP1, MUNC18-1; syntaxin-binding protein 1
c63051_g1	247.618	10.1416	24.416	4.60976	0.000611892	0.015556	up	yes	PREDICTED: Ochotona princeps adaptor-related protein complex 1, mu 2 subunit (AP1M2), transcript variant X2, mRNA	mu1 adaptin [Stylonychia lemnae]	.	.	GO:0006886|intracellular protein transport;GO:0016192|vesicle-mediated transport	.	GO:0030131|clathrin adaptor complex;GO:0030665|clathrin-coated vesicle membrane;GO:0005794|Golgi apparatus	K12393|AP1M; AP-1 complex subunit mu
c58977_g2	267.119	24645	0.0108387	-6.52767	5.92e-06	0.000876635	down	yes	.	glutamine synthetase [Stylonychia lemnae]	Glutamine synthetase, catalytic domain	.	GO:0006542|glutamine biosynthetic process;GO:0009399|nitrogen fixation	GO:0005524|ATP binding;GO:0004356|glutamate-ammonia ligase activity	GO:0009507|chloroplast	K01915|glnA, GLUL; glutamine synthetase [EC:6.3.1.2]
c25537_g1	2675.18	29.7607	89.8897	6.49008	1.24e-05	0.00148173	up	yes	.	ubiquitin-conjugating enzyme e2-16 kda [Stylonychia lemnae]	Ubiquitin-conjugating enzyme	Ubiquitin-protein ligase	GO:0008054|cyclin catabolic process;GO:0000070|mitotic sister chromatid segregation;GO:0071630|nucleus-associated proteasomal ubiquitin-dependent protein catabolic process;GO:0000209|protein polyubiquitination	GO:0005524|ATP binding;GO:0004842|ubiquitin-protein ligase activity	GO:0005829|cytosol;GO:0005634|nucleus	.
c68735_g1	284.103	26.102	10.8843	3.44418	0.000993799	0.0200879	up	yes	.	phospholipid-transporting atpase [Stylonychia lemnae]	.	Cation transport ATPase	GO:0006812|cation transport	GO:0005524|ATP binding;GO:0015662|ATPase activity, coupled to transmembrane movement of ions, phosphorylative mechanism;GO:0000287|magnesium ion binding;GO:0004012|phospholipid-translocating ATPase activity	GO:0005769|early endosome;GO:0005783|endoplasmic reticulum;GO:0016021|integral to membrane;GO:0005886|plasma membrane;GO:0055037|recycling endosome	K01530|E3.6.3.1; phospholipid-translocating ATPase [EC:3.6.3.1]
c69243_g2	162.78	1231.71	0.132157	-2.91967	0.00296814	0.034421	down	yes	.	trna pseudouridine synthase [Stylonychia lemnae]	tRNA pseudouridine synthase D (TruD)	Uncharacterized conserved protein	GO:0001522|pseudouridine synthesis;GO:0008033|tRNA processing	GO:0009982|pseudouridine synthase activity;GO:0003723|RNA binding	.	K06176|truD, PUS7; tRNA pseudouridine13 synthase [EC:5.4.99.27]
c47087_g1	502.832	2683.04	0.187411	-2.41572	0.0069282	0.0480786	down	yes	.	protein arginine n-methyltransferase [Stylonychia lemnae]	PRMT5 arginine-N-methyltransferase	.	GO:0042118|endothelial cell activation;GO:0034969|histone arginine methylation;GO:0000122|negative regulation of transcription from RNA polymerase II promoter;GO:0000387|spliceosomal snRNP assembly;GO:0006351|transcription, DNA-dependent	GO:0003682|chromatin binding;GO:0008469|histone-arginine N-methyltransferase activity;GO:0035243|protein-arginine omega-N symmetric methyltransferase activity;GO:0043021|ribonucleoprotein complex binding	GO:0005737|cytoplasm;GO:0005634|nucleus;GO:0043234|protein complex	K02516|PRMT5, HSL7; protein arginine N-methyltransferase 5 [EC:2.1.1.125]
c62710_g1	56.7647	0.672001	84.4711	6.40039	4.45e-05	0.00338701	up	yes	.	morn repeat protein [Stylonychia lemnae]	MORN repeat	Uncharacterized protein conserved in bacteria	GO:0030154|cell differentiation;GO:0009908|flower development;GO:0046854|phosphatidylinositol phosphorylation	GO:0016308|1-phosphatidylinositol-4-phosphate 5-kinase activity;GO:0005524|ATP binding	GO:0005886|plasma membrane	.
c70357_g1	24.8878	329.459	0.0755414	-3.72659	0.00176478	0.026956	down	yes	.	ras small gtpases ric1 [Stylonychia lemnae]	Ras family	.	GO:0015031|protein transport;GO:0007264|small GTPase mediated signal transduction	GO:0005525|GTP binding	GO:0005886|plasma membrane	K07874|RAB1A; Ras-related protein Rab-1A
c67954_g2	205.835	9.62035	21.3957	4.41925	0.000659847	0.0161946	up	yes	.	calpain-type cysteine protease family isoform 5 [Stylonychia lemnae]	Calpain large subunit, domain III	.	GO:0006508|proteolysis;GO:0032801|receptor catabolic process	GO:0005509|calcium ion binding;GO:0004198|calcium-dependent cysteine-type endopeptidase activity	GO:0005737|cytoplasm;GO:0005886|plasma membrane	K01367|CAPN1; calpain-1 [EC:3.4.22.52]
c50111_g1	21.4026	0.509266	42.0264	5.39323	0.00278346	0.0334275	up	yes	.	cation transport atpase [Stylonychia lemnae]	.	Cation transport ATPase	GO:0072600|establishment of protein localization to Golgi;GO:0045332|phospholipid translocation	GO:0015247|aminophospholipid transporter activity;GO:0005524|ATP binding;GO:0015662|ATPase activity, coupled to transmembrane movement of ions, phosphorylative mechanism;GO:0019829|cation-transporting ATPase activity;GO:0000287|magnesium ion binding;GO:0004012|phospholipid-translocating ATPase activity	GO:0005794|Golgi apparatus;GO:0016021|integral to membrane;GO:0048471|perinuclear region of cytoplasm;GO:0005802|trans-Golgi network	K01530|E3.6.3.1; phospholipid-translocating ATPase [EC:3.6.3.1]
c49726_g1	0.0828043	15.4659	0.00535401	-7.54517	0.00347825	0.0368925	down	yes	.	cyclic nucleotide-binding protein [Stylonychia lemnae]	Ion transport protein	FOG: PAS/PAC domain	GO:0051291|protein heterooligomerization;GO:0006355|regulation of transcription, DNA-dependent	GO:0005242|inward rectifier potassium channel activity;GO:0004871|signal transducer activity	GO:0005887|integral to plasma membrane	.
c68811_g1	4.85889	259.406	0.0187308	-5.73844	5.11e-07	0.000172051	down	yes	.	ribonucleases p mrp protein subunit pop1 containing protein [Stylonychia lemnae]	Ribonucleases P/MRP protein subunit POP1	.	GO:0001682|tRNA 5'-leader removal;GO:0016078|tRNA catabolic process	GO:0000171|ribonuclease MRP activity;GO:0004526|ribonuclease P activity	GO:0005655|nucleolar ribonuclease P complex;GO:0000172|ribonuclease MRP complex	K01164|POP1; ribonuclease P/MRP protein subunit POP1 [EC:3.1.26.5]
c66610_g1	1657.54	147.292	11.2534	3.49229	0.00257752	0.0321381	up	yes	.	26s proteasome non-atpase regulatory subunit 6 [Stylonychia lemnae]	26S proteasome subunit RPN7	26S proteasome regulatory complex component, contains PCI domain	.	.	GO:0005886|plasma membrane;GO:0000502|proteasome complex	K03037|PSMD6, RPN7; 26S proteasome regulatory subunit N7
c60031_g1	505.578	5252.14	0.0962614	-3.3769	0.000502974	0.0139498	down	yes	.	eukaryotic aspartyl protease family protein [Stylonychia lemnae]	Eukaryotic aspartyl protease	.	GO:0007586|digestion;GO:0006508|proteolysis	GO:0004190|aspartic-type endopeptidase activity	.	K01379|CTSD; cathepsin D [EC:3.4.23.5]
c10010_g1	44.3635	1.69356	26.1954	4.71124	0.00439112	0.0404264	up	yes	.	dynein heavy chain axonemal [Stylonychia lemnae]	P-loop containing dynein motor region D4	Dynein, heavy chain	GO:0006200|ATP catabolic process;GO:0001539|ciliary or flagellar motility;GO:0007018|microtubule-based movement	GO:0005524|ATP binding;GO:0016887|ATPase activity;GO:0003777|microtubule motor activity	GO:0005858|axonemal dynein complex;GO:0035085|cilium axoneme;GO:0005737|cytoplasm;GO:0005874|microtubule	.
c48763_g1	103.407	2.55946	40.4017	5.33634	0.000212418	0.00864253	up	yes	.	dynein heavy chain family protein [Stylonychia lemnae]	Hydrolytic ATP binding site of dynein motor region D1	Dynein, heavy chain	GO:0006200|ATP catabolic process;GO:0030030|cell projection organization;GO:0007018|microtubule-based movement	GO:0005524|ATP binding;GO:0016887|ATPase activity;GO:0003777|microtubule motor activity	GO:0005929|cilium;GO:0030286|dynein complex;GO:0005874|microtubule	.
c55052_g1	171.247	6.04253	28.3402	4.82478	0.000134856	0.00669189	up	yes	.	small gtpase [Stylonychia lemnae]	Ras family	GTPase SAR1 and related small G proteins	GO:0007264|small GTPase mediated signal transduction	GO:0005525|GTP binding	.	K07976|RAB; Rab family, other
c69569_g2	75.3961	5.68418	13.2642	3.72946	0.00717977	0.0486101	up	yes	.	UNKNOWN [Stylonychia lemnae]	Zinc finger, C3HC4 type (RING finger)	.	GO:0007049|cell cycle;GO:0016574|histone ubiquitination;GO:0010216|maintenance of DNA methylation;GO:0000122|negative regulation of transcription from RNA polymerase II promoter;GO:0051865|protein autoubiquitination;GO:0042787|protein ubiquitination involved in ubiquitin-dependent protein catabolic process;GO:0006351|transcription, DNA-dependent	GO:0044729|hemi-methylated DNA-binding;GO:0046872|metal ion binding;GO:0035064|methylated histone residue binding;GO:0004842|ubiquitin-protein ligase activity;GO:0008270|zinc ion binding	GO:0005737|cytoplasm;GO:0000791|euchromatin;GO:0000792|heterochromatin;GO:0000790|nuclear chromatin;GO:0005657|replication fork	K10638|UHRF1, NP95; E3 ubiquitin-protein ligase UHRF1 [EC:2.3.2.27]
c52719_g1	168.841	4509.42	0.0374419	-4.7392	6.17e-05	0.00424932	down	yes	.	protein kinase domain containing protein [Stylonychia lemnae]	Protein kinase domain	Serine/threonine protein kinase	GO:0007165|signal transduction	GO:0005524|ATP binding;GO:0004674|protein serine/threonine kinase activity	.	.
c84587_g1	148.535	1208.13	0.122946	-3.02391	0.00240157	0.0311924	down	yes	.	translation initiation factor eif-2b beta subunit [Stylonychia lemnae]	.	Translation initiation factor 2B subunit, eIF-2B alpha/beta/delta family	GO:0006446|regulation of translational initiation	GO:0005525|GTP binding;GO:0005085|guanyl-nucleotide exchange factor activity;GO:0003743|translation initiation factor activity	GO:0005851|eukaryotic translation initiation factor 2B complex	K03754|EIF2B2; translation initiation factor eIF-2B subunit beta
c60934_g1	1787.97	42.5471	42.0232	5.39311	9.24e-05	0.00528546	up	yes	.	morn repeat protein [Stylonychia lemnae]	MORN repeat	Uncharacterized protein conserved in bacteria	.	.	.	K00889|PIP5K; 1-phosphatidylinositol-4-phosphate 5-kinase [EC:2.7.1.68]
c57081_g1	851.36	90.2078	9.43776	3.23845	0.000740225	0.0172512	up	yes	.	achain crystal structure of engineered northeast structural genomics consortium target [Stylonychia lemnae]	Ankyrin repeats (3 copies)	FOG: Ankyrin repeat	.	.	.	K10380|ANK; ankyrin
c47753_g1	29.4486	0.866334	33.9922	5.08713	0.00372877	0.0380783	up	yes	.	peptidyl-prolyl cis-trans isomerase fkbp1a [Stylonychia lemnae]	FKBP-type peptidyl-prolyl cis-trans isomerase	.	GO:0006457|protein folding;GO:0000413|protein peptidyl-prolyl isomerization	GO:0003755|peptidyl-prolyl cis-trans isomerase activity	GO:0005737|cytoplasm	K01802|E5.2.1.8; peptidylprolyl isomerase [EC:5.2.1.8]
c27433_g1	9.76988	0.0724943	134.768	7.07433	0.00707951	0.0483924	up	yes	.	hsp70 hsp90 organizing protein homolog [Stylonychia lemnae]	TPR repeat	.	GO:0001764|neuron migration;GO:0033146|regulation of intracellular estrogen receptor signaling pathway;GO:0061136|regulation of proteasomal protein catabolic process	GO:0030331|estrogen receptor binding	GO:0005737|cytoplasm;GO:0005634|nucleus
c47584_g1	4.19308	90.1479	0.0465134	-4.42621	0.00131881	0.0234021	down	yes	.	trimethylguanosine synthase [Stylonychia lemnae]	.	SAM-dependent methyltransferases	GO:0009452|7-methylguanosine RNA capping;GO:0006355|regulation of transcription, DNA-dependent;GO:0006351|transcription, DNA-dependent	GO:0071164|RNA trimethylguanosine synthase activity	GO:0005737|cytoplasm;GO:0005634|nucleus	K14292|TGS1; trimethylguanosine synthase [EC:2.1.1.-]
c65242_g1	6.55223	149.355	0.0438702	-4.51061	0.00661263	0.047338	down	yes	.	tubulin-tyrosine ligase family protein [Stylonychia lemnae]	Tubulin-tyrosine ligase family	.	GO:0030030|cell projection organization;GO:0018095|protein polyglutamylation	GO:0005524|ATP binding;GO:0015631|tubulin binding;GO:0004835|tubulin-tyrosine ligase activity	GO:0036064|cilium basal body	K16582|TTLL6_13; tubulin polyglutamylase TTLL6/13 [EC:6.-.-.-]
c39010_g1	2276.65	64.9129	35.0724	5.13227	0.000106525	0.00577196	up	yes	.	prohibitin [Stylonychia lemnae]	SPFH domain / Band 7 family	Membrane protease subunits, stomatin/prohibitin homologs	.	.	GO:0005743|mitochondrial inner membrane	K17080|PHB1; prohibitin 1
c36689_g1	14.6609	0.229601	63.854	5.9967	0.00229333	0.0305683	up	yes	.	UNKNOWN [Stylonychia lemnae]	Transmembrane amino acid transporter protein	.	GO:0006865|amino acid transport	.	GO:0016021|integral to membrane	K14995|SLC38A9; solute carrier family 38 (sodium-coupled neutral amino acid transporter), member 9
c21901_g1	33.6984	0.853835	39.4671	5.30258	0.005684	0.0448811	up	yes	.	transcription factor iih subunit [Stylonychia lemnae]	.	DNA or RNA helicases of superfamily II	GO:0000075|cell cycle checkpoint;GO:0006265|DNA topological change;GO:0035315|hair cell differentiation;GO:0006917|induction of apoptosis;GO:0000717|nucleotide-excision repair, DNA duplex unwinding;GO:0033683|nucleotide-excision repair, DNA incision;GO:0045944|positive regulation of transcription from RNA polymerase II promoter;GO:0008104|protein localization;GO:0001666|response to hypoxia;GO:000…	GO:0043138|3'-5' DNA helicase activity;GO:0005524|ATP binding;GO:0004003|ATP-dependent DNA helicase activity;GO:0032564|dATP binding;GO:0003677|DNA binding;GO:0005525|GTP binding;GO:0042277|peptide binding;GO:0008353|RNA polymerase II carboxy-terminal domain kinase activity	GO:0005675|holo TFIIH complex;GO:0000441|SSL2-core TFIIH complex	K10843|ERCC3, XPB; DNA excision repair protein ERCC-3 [EC:3.6.4.12]
c37773_g1	120.939	11.053	10.9417	3.45177	0.00590722	0.0455773	up	yes	.	dynein light chain roadblock-type 2 [Stylonychia lemnae]	Roadblock/LC7 domain	.	GO:0006810|transport	GO:0003774|motor activity	GO:0005868|cytoplasmic dynein complex;GO:0005874|microtubule	K10419|DYNLRB, DNCL2; dynein light chain roadblock-type
c39995_g1	13.3882	0.0591463	226.357	7.82245	0.00133585	0.0235226	up	yes	.	tubulin tyrosine ligase-like member 5 [Stylonychia lemnae]	Tubulin-tyrosine ligase family	.	GO:0006464|cellular protein modification process;GO:0006351|transcription, DNA-dependent	GO:0005524|ATP binding;GO:0004835|tubulin-tyrosine ligase activity	GO:0005813|centrosome;GO:0005929|cilium;GO:0005932|microtubule basal body;GO:0005634|nucleus	K16602|TTLL5, TTLL10; tubulin polyglutamylase TTLL5 [EC:6.-.-.-]
c52659_g1	122.549	1256.8	0.0975091	-3.35832	0.00337986	0.0364545	down	yes	.	membrane protein [Stylonychia lemnae]	Uncharacterized protein family UPF0016	Predicted membrane protein	.	.	GO:0005794|Golgi apparatus;GO:0016021|integral to membrane	.
c63330_g1	90.7231	1.17844	76.9856	6.26652	4.48e-05	0.00340441	up	yes	.	pepsinogen a [Stylonychia lemnae]	Eukaryotic aspartyl protease	.	GO:0019886|antigen processing and presentation of exogenous peptide antigen via MHC class II;GO:0007586|digestion;GO:0016540|protein autoprocessing;GO:0006508|proteolysis	GO:0004190|aspartic-type endopeptidase activity	GO:0005768|endosome	.
c53086_g1	125.2	15.5386	8.05736	3.01031	0.00427214	0.0400299	up	yes	.	nadh dehydrogenase 1 alpha beta subcomplex 1 [Stylonychia lemnae]	Phosphopantetheine attachment site	.	GO:0006633|fatty acid biosynthetic process	.	GO:0009507|chloroplast	K02078|acpP; acyl carrier protein
c40434_g1	13.0599	0.0757099	172.5	7.43045	0.00416388	0.0397354	up	yes	.	dna ligase [Stylonychia lemnae]	ATP dependent DNA ligase domain	.	GO:0051103|DNA ligation involved in DNA repair;GO:0006310|DNA recombination;GO:0006260|DNA replication	GO:0005524|ATP binding;GO:0003910|DNA ligase (ATP) activity;GO:0046872|metal ion binding	.	.
c64743_g2	34.0139	2.54576	13.361	3.73996	0.0031608	0.0354916	up	yes	.	t-complex epsilon subunit [Stylonychia lemnae]	TCP-1/cpn60 chaperonin family	.	GO:0006457|protein folding	GO:0005524|ATP binding	GO:0005737|cytoplasm	.
c64132_g1	945.369	82.5824	11.4476	3.51697	0.00394128	0.0389442	up	yes	.	calpain family cysteine protease containing protein [Stylonychia lemnae]	Calpain family cysteine protease	.	GO:0007399|nervous system development;GO:0006508|proteolysis;GO:0050896|response to stimulus;GO:0007601|visual perception	GO:0004198|calcium-dependent cysteine-type endopeptidase activity;GO:0046872|metal ion binding;GO:0008270|zinc ion binding	GO:0005737|cytoplasm	.
c51629_g1	347.883	2.38581	145.814	7.18798	2.55e-05	0.00240014	up	yes	.	protein kinase domain containing protein [Stylonychia lemnae]	Protein kinase domain	.	GO:0000910|cytokinesis;GO:0042023|DNA endoreduplication;GO:0009793|embryo development ending in seed dormancy;GO:0007067|mitosis;GO:0009555|pollen development;GO:0008284|positive regulation of cell proliferation;GO:0040020|regulation of meiosis;GO:0009409|response to cold	GO:0005524|ATP binding;GO:0004693|cyclin-dependent protein kinase activity;GO:0008353|RNA polymerase II carboxy-terminal domain kinase activity	GO:0010005|cortical microtubule, transverse to long axis;GO:0005829|cytosol;GO:0005634|nucleus;GO:0005886|plasma membrane	.
c65097_g2	79.3556	802.78	0.098851	-3.3386	0.0028613	0.0338552	down	yes	.	bystin-like [Stylonychia lemnae]	Bystin	.	GO:0007420|brain development;GO:0071363|cellular response to growth factor stimulus;GO:0071347|cellular response to interleukin-1;GO:0071222|cellular response to lipopolysaccharide;GO:0071407|cellular response to organic cyclic compound;GO:0030182|neuron differentiation;GO:0042254|ribosome biogenesis	.	GO:0042995|cell projection;GO:0005881|cytoplasmic microtubule;GO:0005730|nucleolus;GO:0048471|perinuclear region of cytoplasm	K14797|ENP1, BYSL; essential nuclear protein 1
c64367_g1	1.18089	21.1412	0.0558571	-4.16212	0.0064583	0.0468854	down	yes	.	voltage-gated ion channel superfamily [Stylonychia lemnae]	Ion transport protein	.	.	GO:0046872|metal ion binding;GO:0005245|voltage-gated calcium channel activity	GO:0005891|voltage-gated calcium channel complex	.
c38288_g1	43.62	4.76454	9.15513	3.19458	0.00737404	0.0490815	up	yes	.	rab11b [Stylonychia lemnae]	Ras family	.	GO:0015031|protein transport;GO:0007264|small GTPase mediated signal transduction	GO:0005525|GTP binding	GO:0005886|plasma membrane	.
c58995_g1	25.1553	3071.09	0.00819101	-6.93174	1.67e-11	6.86e-08	down	yes	.	spry domain containing protein [Stylonychia lemnae]	SPRY domain	.	GO:0045721|negative regulation of gluconeogenesis;GO:0043161|proteasomal ubiquitin-dependent protein catabolic process;GO:0007165|signal transduction;GO:0007039|vacuolar protein catabolic process	GO:0008536|Ran GTPase binding	GO:0034657|GID complex;GO:0005634|nucleus;GO:0005773|vacuole	.
c70012_g1	4.61518	87.5023	0.0527436	-4.24486	0.00644207	0.0468757	down	yes	.	voltage-gated ion channel superfamily [Stylonychia lemnae]	Ion transport protein	Kef-type K+ transport systems, predicted NAD-binding component	GO:0035725|sodium ion transmembrane transport	GO:0005248|voltage-gated sodium channel activity	GO:0001518|voltage-gated sodium channel complex	.
c46477_g1	1293.86	167.073	7.74431	2.95314	0.00727959	0.0488544	up	yes	.	ef hand family protein [Stylonychia lemnae]	EF-hand domain pair	.	GO:0035556|intracellular signal transduction	GO:0005509|calcium ion binding	GO:0005737|cytoplasm;GO:0005634|nucleus;GO:0005886|plasma membrane	.
c55930_g1	0.361987	33.0305	0.0109592	-6.51172	0.00235741	0.0309151	down	yes	.	cation channel family protein [Stylonychia lemnae]	Ion transport protein	.	.	GO:0046872|metal ion binding;GO:0005245|voltage-gated calcium channel activity	GO:0005891|voltage-gated calcium channel complex	.
c59313_g1	405.285	33.711	12.0224	3.58765	0.00191233	0.0280012	up	yes	.	UNKNOWN [Stylonychia lemnae]	Cathepsin propeptide inhibitor domain (I29)	.	GO:0007586|digestion;GO:0006508|proteolysis	GO:0008234|cysteine-type peptidase activity	.	.
c66310_g1	59.3735	2.5622	23.1729	4.53437	0.00311884	0.0352391	up	yes	.	UNKNOWN [Stylonychia lemnae]	Mitochondrial matrix Mmp37	.	GO:0030150|protein import into mitochondrial matrix	.	GO:0031314|extrinsic to mitochondrial inner membrane	.
c55659_g1	241.962	27.6034	8.76567	3.13186	0.00106654	0.0208694	up	yes	.	protein coq10 a [Stylonychia lemnae]	Polyketide cyclase / dehydrase and lipid transport	.	.	.	GO:0005743|mitochondrial inner membrane	K18588|COQ10; coenzyme Q-binding protein COQ10
c40543_g1	83.2509	3.54758	23.4669	4.55256	0.000951782	0.0196466	up	yes	.	sugar transporter family protein [Stylonychia lemnae]	Sugar (and other) transporter	Permeases of the major facilitator superfamily	GO:0051594|detection of glucose;GO:0015755|fructose transport;GO:0015758|glucose transport;GO:0015761|mannose transport;GO:0045835|negative regulation of meiosis;GO:0007165|signal transduction	GO:0005536|glucose binding;GO:0004872|receptor activity;GO:0022891|substrate-specific transmembrane transporter activity	GO:0016021|integral to membrane;GO:0005886|plasma membrane	.
c57824_g1	858.518	46.468	18.4755	4.20754	0.000263258	0.00957846	up	yes	Laevichlamys irregularis histone H3 gene, partial cds	histone variant H3.8 [Stylonychia lemnae]	.	Histones H3 and H4	GO:0010171|body morphogenesis;GO:0009792|embryo development ending in birth or egg hatching;GO:0040007|growth;GO:0040011|locomotion;GO:0002119|nematode larval development;GO:0006334|nucleosome assembly;GO:0060465|pharynx development;GO:0040010|positive regulation of growth rate;GO:0000003|reproduction	GO:0003677|DNA binding	GO:0000786|nucleosome;GO:0005634|nucleus	K11253|H3; histone H3
c47139_g1	9.68785	0.0562897	172.107	7.42716	0.00262805	0.0324924	up	yes	.	serine threonine-protein phosphatase 6 regulatory ankyrin repeat subunit a-like [Stylonychia lemnae]	Ankyrin repeats (3 copies)	.	GO:0035556|intracellular signal transduction;GO:0016567|protein ubiquitination	.	GO:0005737|cytoplasm	.
c88318_g1	5429.14	435.967	12.4531	3.63843	0.00578472	0.0451633	up	yes	.	eukaryotic translation initiation factor 5a [Stylonychia lemnae]	Elongation factor P (EF-P) KOW-like domain	.	GO:0008612|peptidyl-lysine modification to hypusine;GO:0045901|positive regulation of translational elongation;GO:0045905|positive regulation of translational termination;GO:0006452|translational frameshifting	GO:0043022|ribosome binding;GO:0003746|translation elongation factor activity;GO:0003743|translation initiation factor activity	.	.
c92690_g1	422.414	7.02925	60.0938	5.90914	0.00016846	0.00761471	up	yes	.	centrin [Stylonychia lemnae]	EF-hand domain pair	.	GO:0051301|cell division;GO:0007067|mitosis	GO:0005524|ATP binding;GO:0008026|ATP-dependent helicase activity;GO:0005509|calcium ion binding;GO:0003676|nucleic acid binding	.	.
c49290_g1	1544.79	59.3074	26.0472	4.70306	0.000413247	0.0125087	up	yes	.	leucine rich repeat family protein [Stylonychia lemnae]	Leucine Rich repeats (2 copies)	Leucine-rich repeat (LRR) protein	.	.	.	.
c17458_g1	20677.8	1051.77	19.66	4.29719	0.000837712	0.0183387	up	yes	.	ef hand family protein [Stylonychia lemnae]	EF-hand domain pair	.	.	GO:0005509|calcium ion binding	GO:0005737|cytoplasm;GO:0005634|nucleus;GO:0005886|plasma membrane	.
c47480_g1	275.934	1.14014	242.018	7.91897	2.64e-05	0.0024269	up	yes	.	protein kinase domain protein [Stylonychia lemnae]	POLO box duplicated region	.	.	GO:0005524|ATP binding;GO:0004674|protein serine/threonine kinase activity	.	.
c54345_g1	15.7269	0.080782	194.683	7.60498	0.00326777	0.0360458	up	yes	Ichthyophthirius multifiliis hypothetical protein (IMG5_129440) mRNA, complete cds	anaphase-promoting complex subunit 8-like [Stylonychia lemnae]	.	FOG: TPR repeat	GO:0051301|cell division;GO:0007067|mitosis;GO:0016567|protein ubiquitination;GO:0031347|regulation of defense response;GO:0030071|regulation of mitotic metaphase/anaphase transition	.	GO:0005680|anaphase-promoting complex	K03355|APC8, CDC23; anaphase-promoting complex subunit 8
c50898_g1	46.8058	3.95497	11.8347	3.56495	0.00132363	0.0234581	up	yes	.	troponin [Stylonychia lemnae]	EF-hand domain	.	.	GO:0005509|calcium ion binding	.	.
c53848_g1	309.931	41.0945	7.54191	2.91493	0.00384879	0.0386231	up	yes	.	folate-biopterin transporter family [Stylonychia lemnae]	BT1 family	Permeases of the major facilitator superfamily	GO:0006810|transport	.	GO:0016021|integral to membrane	.
c50214_g1	107.664	7.01076	15.357	3.94083	0.00238073	0.0310392	up	yes	.	serine threonine-protein phosphatase 2a regulatory subunit b subunit gamma [Stylonychia lemnae]	.	.	.	GO:0005509|calcium ion binding	GO:0005737|cytoplasm;GO:0005634|nucleus	K11583|PPP2R3; serine/threonine-protein phosphatase 2A regulatory subunit B''
c74834_g1	0.104292	36.9344	0.00282372	-8.46819	0.00077954	0.0176962	down	yes	Paramecium tetraurelia hypothetical protein (GSPATT00024078001) partial mRNA	protein kinase domain containing protein [Stylonychia lemnae]	.	Serine/threonine protein kinase	GO:0051301|cell division;GO:0007067|mitosis	GO:0005524|ATP binding;GO:0046872|metal ion binding;GO:0004674|protein serine/threonine kinase activity	GO:0005634|nucleus	K08857|NEK; NIMA (never in mitosis gene a)-related kinase [EC:2.7.11.1]
c69294_g1	101.526	715.591	0.141878	-2.81728	0.00676907	0.0476569	down	yes	.	dhhc zinc finger domain containing protein [Stylonychia lemnae]	Ankyrin repeats (many copies)	.	.	.	GO:0005634|nucleus	.
c53187_g1	252.573	0.462633	545.947	9.09262	1.01e-05	0.00127016	up	yes	.	tetratricopeptide repeat protein 26 isoform 1 [Stylonychia lemnae]	.	.	GO:0042384|cilium assembly	.	GO:0072372|primary cilium
c61395_g1	59.6783	1.46625	40.7014	5.34701	0.000200136	0.00836624	up	yes	.	intraflagellar transport protein 140 homolog [Stylonychia lemnae]	.	.	GO:0042384|cilium assembly	.	GO:0035085|cilium axoneme;GO:0036064|cilium basal body;GO:0032391|photoreceptor connecting cilium
c85976_g1	9.21836	0.0698148	132.04	7.04483	0.00708123	0.0483924	up	yes	.	glycoside hydrolase family 16 [Stylonychia lemnae]	.	.	GO:0005975|carbohydrate metabolic process	GO:0042972|licheninase activity	.	.
c58364_g1	5.73487	88.2364	0.0649944	-3.94354	0.000359546	0.0115815	down	yes	Sterkiella histriomuscorum clone UGC1O0006_H08_R genomic sequence	dual specificity protein phosphatase [Stylonychia lemnae]	.	Predicted protein-tyrosine phosphatase	GO:0007050|cell cycle arrest	GO:0004722|protein serine/threonine phosphatase activity;GO:0004725|protein tyrosine phosphatase activity	GO:0048471|perinuclear region of cytoplasm	.
c45909_g1	79.6207	0.12708	626.538	9.29126	0.000186844	0.00806384	up	yes	.	viral a-type inclusion protein [Stylonychia lemnae]	Zinc finger, C3HC4 type (RING finger)	.	GO:0006184|GTP catabolic process	GO:0005525|GTP binding;GO:0003924|GTPase activity;GO:0046872|metal ion binding;GO:0008270|zinc ion binding	GO:0016021|integral to membrane	.
c67735_g1	14.1952	210.744	0.0673573	-3.89202	0.00024055	0.00914491	down	yes	Naegleria gruberi predicted protein, mRNA	dna topoisomerase 3-beta-1-like [Stylonychia lemnae]	.	.	.	.	.	K03165|TOP3; DNA topoisomerase III [EC:5.99.1.2]
c50359_g1	720.327	31.6889	22.7312	4.5066	0.00220989	0.0300999	up	yes	.	gtp cyclohydrolase i [Stylonychia lemnae]	.	GTP cyclohydrolase I	GO:0035998|7,8-dihydroneopterin 3'-triphosphate biosynthetic process;GO:0006730|one-carbon metabolic process;GO:0046654|tetrahydrofolate biosynthetic process	GO:0005525|GTP binding;GO:0003934|GTP cyclohydrolase I activity;GO:0046872|metal ion binding	GO:0005737|cytoplasm	K01495|GCH1, folE; GTP cyclohydrolase I [EC:3.5.4.16]
c69515_g1	139.307	2.56192	54.3758	5.76489	0.000754976	0.017404	up	yes	.	u5 small nuclear ribonucleoprotein 200 kda helicase [Stylonychia lemnae]	.	Superfamily II helicase	GO:0007067|mitosis;GO:0000398|mRNA splicing, via spliceosome;GO:0000381|regulation of alternative mRNA splicing, via spliceosome	GO:0005524|ATP binding;GO:0004004|ATP-dependent RNA helicase activity;GO:0003676|nucleic acid binding	GO:0071013|catalytic step 2 spliceosome;GO:0071011|precatalytic spliceosome	K12854|SNRNP200, BRR2; pre-mRNA-splicing helicase BRR2 [EC:3.6.4.13]
c48671_g1	21.1873	0.676448	31.3214	4.96908	0.00486008	0.0421849	up	yes	.	protein kinase domain containing protein [Stylonychia lemnae]	.	Serine/threonine protein kinase	GO:0048812|neuron projection morphogenesis;GO:0032793|positive regulation of CREB transcription factor activity;GO:0045944|positive regulation of transcription from RNA polymerase II promoter;GO:0046777|protein autophosphorylation;GO:0045664|regulation of neuron differentiation;GO:0040040|thermosensory behavior	GO:0005524|ATP binding;GO:0005516|calmodulin binding;GO:0004683|calmodulin-dependent protein kinase activity;GO:0046872|metal ion binding	GO:0005954|calcium- and calmodulin-dependent protein kinase complex;GO:0005737|cytoplasm;GO:0005634|nucleus	K08794|CAMK1; calcium/calmodulin-dependent protein kinase I [EC:2.7.11.17]
c58189_g1	176.209	11.5279	15.2855	3.93409	0.00318727	0.0355395	up	yes	.	anaphase-promoting complex subunit 10 [Stylonychia lemnae]	.	Anaphase-promoting complex (APC), subunit 10	GO:0031145|anaphase-promoting complex-dependent proteasomal ubiquitin-dependent protein catabolic process;GO:0051301|cell division;GO:0000086|G2/M transition of mitotic cell cycle;GO:0000090|mitotic anaphase;GO:0007094|mitotic cell cycle spindle assembly checkpoint;GO:0051436|negative regulation of ubiquitin-protein ligase activity involved in mitotic cell cycle;GO:0051437|positive regulation of …	GO:0004842|ubiquitin-protein ligase activity	GO:0005680|anaphase-promoting complex;GO:0005829|cytosol;GO:0005654|nucleoplasm	K03357|APC10, DOC1; anaphase-promoting complex subunit 10
c75276_g1	500.62	23.1944	21.5836	4.43187	0.000979838	0.0199372	up	yes	.	abc transporter family protein [Stylonychia lemnae]	.	ABC-type multidrug transport system, ATPase and permease components	GO:0006200|ATP catabolic process	GO:0005524|ATP binding;GO:0042626|ATPase activity, coupled to transmembrane movement of substances	GO:0016021|integral to membrane	K05658|ABCB1; ATP-binding cassette, subfamily B (MDR/TAP), member 1 [EC:3.6.3.44]
c48033_g1	8.63497	0.0524041	164.776	7.36437	0.00246654	0.0314859	up	yes	.	cathepsin b [Stylonychia lemnae]	.	Cysteine protease	GO:0006508|proteolysis	GO:0008234|cysteine-type peptidase activity	GO:0005764|lysosome	K01275|CTSC; cathepsin C [EC:3.4.14.1]
c69701_g2	181.989	1167.86	0.155831	-2.68194	0.00703123	0.048222	down	yes	.	staphylococcal nuclease domain-containing protein 1-like [Stylonychia lemnae]	.	Micrococcal nuclease (thermonuclease) homologs	GO:0031047|gene silencing by RNA;GO:0090305|nucleic acid phosphodiester bond hydrolysis;GO:0006355|regulation of transcription, DNA-dependent;GO:0006351|transcription, DNA-dependent	GO:0004518|nuclease activity;GO:0003676|nucleic acid binding	GO:0042470|melanosome;GO:0005739|mitochondrion;GO:0005634|nucleus;GO:0016442|RNA-induced silencing complex	K15979|SND1; staphylococcal nuclease domain-containing protein 1
c57904_g1	65.0474	0.126628	513.69	9.00475	0.000347993	0.0113067	up	yes	.	n-terminal domain containing protein [Stylonychia lemnae]	.	Cyclin	GO:0051301|cell division;GO:0034613|cellular protein localization;GO:0006995|cellular response to nitrogen starvation;GO:0000226|microtubule cytoskeleton organization;GO:0007067|mitosis;GO:0070317|negative regulation of G0 to G1 transition;GO:0010515|negative regulation of induction of conjugation with cellular fusion;GO:0000079|regulation of cyclin-dependent protein kinase activity;GO:0010389|re…	GO:0016538|cyclin-dependent protein kinase regulator activity	GO:0044732|mitotic spindle pole body;GO:0005634|nucleus	K02220|CLB1_2; G2/mitotic-specific cyclin 1/2
c64001_g1	262.99	3153.98	0.0833835	-3.58409	0.00187057	0.0277279	down	yes	.	rna 3-terminal phosphate cyclase-like [Stylonychia lemnae]	.	RNA 3'-terminal phosphate cyclase	GO:0042254|ribosome biogenesis;GO:0006396|RNA processing	GO:0003824|catalytic activity	GO:0005730|nucleolus;GO:0045335|phagocytic vesicle	K11108|RCL1; RNA 3'-terminal phosphate cyclase-like protein
c50313_g1	1476.58	108.644	13.591	3.76458	0.00524039	0.0435888	up	yes	.	polymerase ii (dna directed) polypeptide e [Stylonychia lemnae]	.	DNA-directed RNA polymerase, subunit H, RpoH/RPB5	GO:0006351|transcription, DNA-dependent	GO:0003677|DNA binding;GO:0003899|DNA-directed RNA polymerase activity	GO:0005634|nucleus	K03013|RPB5, POLR2E; DNA-directed RNA polymerases I, II, and III subunit RPABC1
c10456_g1	620.685	0.122416	5070.3	12.3079	1.7e-08	1.55e-05	up	yes	.	protein kinase domain containing protein [Stylonychia lemnae]	.	Serine/threonine protein kinase	GO:0051301|cell division;GO:0000724|double-strand break repair via homologous recombination;GO:0007067|mitosis	GO:0005524|ATP binding;GO:0004693|cyclin-dependent protein kinase activity;GO:0008353|RNA polymerase II carboxy-terminal domain kinase activity	GO:0005815|microtubule organizing center;GO:0005654|nucleoplasm	K02087|CDK1, CDC2; cyclin-dependent kinase 1 [EC:2.7.11.22 2.7.11.23]
c18931_g1	36.557	0.621719	58.7998	5.87774	0.00277764	0.0334063	up	yes	.	regulator of chromosome condensation [Stylonychia lemnae]	.	Ubiquitin-protein ligase	GO:0006810|transport	GO:0005086|ARF guanyl-nucleotide exchange factor activity;GO:0004842|ubiquitin-protein ligase activity	GO:0005829|cytosol;GO:0005794|Golgi apparatus;GO:0016020|membrane	K10594|HERC1; E3 ubiquitin-protein ligase HERC1 [EC:2.3.2.26]
c62412_g1	105.876	6.36926	16.6229	4.0551	0.00260788	0.0323207	up	yes	.	agc pdk1 protein kinase [Stylonychia lemnae]	.	Serine/threonine protein kinase	GO:0006915|apoptotic process;GO:0007292|female gamete generation;GO:0007476|imaginal disc-derived wing morphogenesis;GO:0008286|insulin receptor signaling pathway;GO:0043066|negative regulation of apoptotic process;GO:0030307|positive regulation of cell growth;GO:0045793|positive regulation of cell size;GO:0046620|regulation of organ growth;GO:0006974|response to DNA damage stimulus;GO:0007548|se…	GO:0005524|ATP binding;GO:0004674|protein serine/threonine kinase activity	GO:0005829|cytosol;GO:0031594|neuromuscular junction;GO:0005886|plasma membrane	K06276|PDPK1; 3-phosphoinositide dependent protein kinase-1 [EC:2.7.11.1]
c32463_g1	12.0258	150.708	0.0797955	-3.64755	0.00545253	0.0442503	down	yes	.	zf-traf multi-domain protein [Stylonychia lemnae]	TRAF-type zinc finger	.	.	.	.	K03175|TRAF6; TNF receptor-associated factor 6 [EC:2.3.2.27]
c1838_g1	71.7781	2.68499	26.7331	4.74056	0.00288771	0.0339672	up	yes	.	dna-directed rna polymerase i kda polypeptide [Stylonychia lemnae]	.	DNA-directed RNA polymerase, subunit M/Transcription elongation factor TFIIS	GO:0006351|transcription, DNA-dependent	GO:0003899|DNA-directed RNA polymerase activity;GO:0046872|metal ion binding;GO:0003676|nucleic acid binding;GO:0008270|zinc ion binding	GO:0005730|nucleolus	K03000|RPA12, ZNRD1; DNA-directed RNA polymerase I subunit RPA12
c16402_g1	78.6371	0.816117	96.3551	6.59029	6.21e-05	0.00425823	up	yes	.	anaphase-promoting complex subunit 11 [Stylonychia lemnae]	.	Component of SCF ubiquitin ligase and anaphase-promoting complex	GO:0051301|cell division;GO:0007067|mitosis;GO:0006511|ubiquitin-dependent protein catabolic process	GO:0046872|metal ion binding;GO:0004842|ubiquitin-protein ligase activity;GO:0008270|zinc ion binding	GO:0005680|anaphase-promoting complex	K03358|APC11; anaphase-promoting complex subunit 11
c27305_g1	93.4643	6.04495	15.4616	3.95061	0.00519705	0.0434327	up	yes	.	gtp binding protein [Stylonychia lemnae]	.	GTPase SAR1 and related small G proteins	GO:0006897|endocytosis;GO:0006623|protein targeting to vacuole;GO:0007264|small GTPase mediated signal transduction;GO:0000011|vacuole inheritance	GO:0005525|GTP binding;GO:0003924|GTPase activity	GO:0010008|endosome membrane;GO:0005770|late endosome;GO:0005741|mitochondrial outer membrane	K07889|RAB5C; Ras-related protein Rab-5C
c87917_g1	8207.19	458.584	17.8968	4.16163	0.00269602	0.0329047	up	yes	.	40s ribosomal protein s16-like [Stylonychia lemnae]	.	Ribosomal protein S9	GO:0006412|translation	GO:0003735|structural constituent of ribosome	GO:0005840|ribosome	K02960|RP-S16e, RPS16; small subunit ribosomal protein S16e
c64330_g1	2.55003	120.023	0.0212461	-5.55666	0.00140911	0.0240694	down	yes	.	camp-dependent protein kinase catalytic [Stylonychia lemnae]	.	Serine/threonine protein kinase	GO:0070941|eisosome assembly;GO:0006897|endocytosis;GO:0061093|negative regulation of phospholipid translocation;GO:0046777|protein autophosphorylation	GO:0005524|ATP binding;GO:0004674|protein serine/threonine kinase activity	GO:0005935|cellular bud neck;GO:0005829|cytosol;GO:0005886|plasma membrane	K13303|SGK2; serum/glucocorticoid-regulated kinase 2 [EC:2.7.11.1]
c79164_g1	206.981	14.0881	14.6919	3.87695	0.00626845	0.0464339	up	yes	.	adp-ribosylation factor gtpase-activating [Stylonychia lemnae]	.	GTPase-activating protein that regulates ARFs (ADP-ribosylation factors), involved in ARF-mediated vesicular transport	GO:0043547|positive regulation of GTPase activity;GO:0032312|regulation of ARF GTPase activity;GO:0016192|vesicle-mediated transport	GO:0008060|ARF GTPase activator activity;GO:0046872|metal ion binding;GO:0008270|zinc ion binding	GO:0005829|cytosol;GO:0005794|Golgi apparatus;GO:0005634|nucleus	K12492|ARFGAP1; ADP-ribosylation factor GTPase-activating protein 1
c60797_g1	0.462902	133.778	0.00346023	-8.17491	8.62e-08	4.95e-05	down	yes	.	UNKNOWN [Stylonychia lemnae]	Intra-flagellar transport protein 57	.	.	.	.	K04638|ESRRBL1, HIPPI; estrogen-related receptor beta like 1
c52724_g1	0.0943746	25.346	0.00372346	-8.06914	0.00152462	0.0249622	down	yes	.	dual specificity tyrosine-phosphorylation-regulated kinase 4-like [Stylonychia lemnae]	.	Serine/threonine protein kinase	GO:0042771|intrinsic apoptotic signaling pathway in response to DNA damage by p53 class mediator;GO:0018108|peptidyl-tyrosine phosphorylation;GO:0045725|positive regulation of glycogen biosynthetic process;GO:0007224|smoothened signaling pathway	GO:0005524|ATP binding;GO:0000287|magnesium ion binding;GO:0030145|manganese ion binding;GO:0004674|protein serine/threonine kinase activity;GO:0004712|protein serine/threonine/tyrosine kinase activity;GO:0004713|protein tyrosine kinase activity	GO:0005737|cytoplasm;GO:0005634|nucleus;GO:0030529|ribonucleoprotein complex;GO:0000151|ubiquitin ligase complex	K18669|DYRK2_3_4; dual specificity tyrosine-phosphorylation-regulated kinase 2/3/4 [EC:2.7.12.1]
c61229_g1	22.9529	0.063986	358.717	8.4867	0.00038334	0.0120553	up	yes	.	serine threonine-protein phosphatase 6 regulatory ankyrin repeat subunit a-like [Stylonychia lemnae]	.	FOG: Ankyrin repeat	GO:0007411|axon guidance;GO:0007409|axonogenesis;GO:0000281|cytokinesis after mitosis;GO:0043001|Golgi to plasma membrane protein transport;GO:0072660|maintenance of protein location in plasma membrane;GO:0071709|membrane assembly;GO:0010628|positive regulation of gene expression;GO:1900827|positive regulation of membrane depolarization involved in regulation of cardiac muscle cell action potenti…	GO:0045296|cadherin binding;GO:0044325|ion channel binding;GO:0030674|protein binding, bridging;GO:0030507|spectrin binding;GO:0005200|structural constituent of cytoskeleton	GO:0043194|axon initial segment;GO:0016323|basolateral plasma membrane;GO:0009986|cell surface;GO:0043034|costamere;GO:0014704|intercalated disc;GO:0016328|lateral plasma membrane;GO:0005764|lysosome;GO:0033268|node of Ranvier;GO:0045211|postsynaptic membrane;GO:0014731|spectrin-associated cytoskeleton;GO:0030315|T-tubule	K10380|ANK; ankyrin
c51102_g1	0.803363	29.0812	0.0276248	-5.17789	0.000834093	0.0183168	down	yes	.	replication protein a 70 kda dna-binding subunit-like [Stylonychia lemnae]	.	Single-stranded DNA-binding replication protein A (RPA), large (70 kD) subunit and related ssDNA-binding proteins	GO:0000075|cell cycle checkpoint;GO:0000730|DNA recombinase assembly;GO:0006271|DNA strand elongation involved in DNA replication;GO:0000082|G1/S transition of mitotic cell cycle;GO:0030097|hemopoiesis;GO:0048873|homeostasis of number of cells within a tissue;GO:0001701|in utero embryonic development;GO:0000216|M/G1 transition of mitotic cell cycle;GO:0007126|meiosis;GO:0000718|nucleotide-excisio…	GO:0003682|chromatin binding;GO:0046872|metal ion binding;GO:0003697|single-stranded DNA binding	GO:0015629|actin cytoskeleton;GO:0000794|condensed nuclear chromosome;GO:0005737|cytoplasm;GO:0005662|DNA replication factor A complex;GO:0001673|male germ cell nucleus;GO:0016605|PML body	K07466|RFA1, RPA1, rpa; replication factor A1
c39243_g1	528.04	12.4967	42.2544	5.40103	0.000228656	0.00895531	up	yes	.	signal peptidase complex catalytic subunit sec11a [Stylonychia lemnae]	.	Signal peptidase I	GO:0006508|proteolysis;GO:0006465|signal peptide processing	GO:0008236|serine-type peptidase activity	GO:0005789|endoplasmic reticulum membrane;GO:0016021|integral to membrane	K13280|SEC11, sipW; signal peptidase, endoplasmic reticulum-type [EC:3.4.-.-]
c54574_g1	14.5666	246.798	0.0590224	-4.08259	0.000582662	0.015205	down	yes	.	lysosomal alpha-mannosidase [Stylonychia lemnae]	.	Alpha-mannosidase	GO:0006464|cellular protein modification process;GO:0007611|learning or memory;GO:0006013|mannose metabolic process	GO:0004559|alpha-mannosidase activity;GO:0005537|mannose binding;GO:0046872|metal ion binding;GO:0008270|zinc ion binding	GO:0005764|lysosome	K12311|MAN2B1, LAMAN; lysosomal alpha-mannosidase [EC:3.2.1.24]
c41411_g1	38.2824	0.869101	44.0482	5.46101	0.00454233	0.0410349	up	yes	.	phosphoribosylpyrophosphate synthetase [Stylonychia lemnae]	.	Phosphoribosylpyrophosphate synthetase	GO:0006015|5-phosphoribose 1-diphosphate biosynthetic process;GO:0009116|nucleoside metabolic process;GO:0009165|nucleotide biosynthetic process;GO:0009156|ribonucleoside monophosphate biosynthetic process	GO:0005524|ATP binding;GO:0016301|kinase activity;GO:0000287|magnesium ion binding;GO:0004749|ribose phosphate diphosphokinase activity	GO:0005737|cytoplasm	K00948|PRPS, prsA; ribose-phosphate pyrophosphokinase [EC:2.7.6.1]
c55506_g1	667.39	25361.1	0.0263155	-5.24794	0.00116553	0.0218319	down	yes	.	ef hand family protein [Stylonychia lemnae]	EF-hand domain pair	.	.	GO:0005509|calcium ion binding	GO:0005737|cytoplasm	K13448|CML; calcium-binding protein CML
c56455_g1	399.197	4156.95	0.0960313	-3.38035	0.00616135	0.0461586	down	yes	.	adp-ribosylation factor gtpase-activating protein [Stylonychia lemnae]	.	GTPase-activating protein that regulates ARFs (ADP-ribosylation factors), involved in ARF-mediated vesicular transport	GO:0043547|positive regulation of GTPase activity;GO:0032312|regulation of ARF GTPase activity;GO:0016192|vesicle-mediated transport	GO:0008060|ARF GTPase activator activity;GO:0046872|metal ion binding;GO:0008270|zinc ion binding	GO:0005829|cytosol;GO:0005794|Golgi apparatus;GO:0005634|nucleus	K12492|ARFGAP1; ADP-ribosylation factor GTPase-activating protein 1
c64994_g1	289.12	23.185	12.4701	3.64041	0.00353897	0.037234	up	yes	.	glycoside hydrolase [Stylonychia lemnae]	.	1,4-alpha-glucan branching enzyme	GO:0005978|glycogen biosynthetic process	GO:0003844|1,4-alpha-glucan branching enzyme activity;GO:0043169|cation binding;GO:0004553|hydrolase activity, hydrolyzing O-glycosyl compounds	GO:0005737|cytoplasm	K00700|glgB; 1,4-alpha-glucan branching enzyme [EC:2.4.1.18]
c65226_g1	261.421	14.8065	17.6558	4.14207	0.000816899	0.0181047	up	yes	.	UNKNOWN [Stylonychia lemnae]	.	Calcium ion binding protein	GO:0005975|carbohydrate metabolic process;GO:0019221|cytokine-mediated signaling pathway;GO:0006260|DNA replication;GO:0015758|glucose transport;GO:0000236|mitotic prometaphase;GO:0051028|mRNA transport;GO:0006999|nuclear pore organization;GO:0000059|protein import into nucleus, docking;GO:0010827|regulation of glucose transport;GO:0044281|small molecule metabolic process;GO:0016032|viral reprodu…	GO:0042277|peptide binding;GO:0017056|structural constituent of nuclear pore;GO:0005215|transporter activity	GO:0005829|cytosol;GO:0031965|nuclear membrane;GO:0031080|nuclear pore outer ring;GO:0005654|nucleoplasm	K14297|NUP98, ADAR2, NUP116; nuclear pore complex protein Nup98-Nup96
c19115_g1	112.022	3.44943	32.4755	5.02128	0.00329926	0.0361458	up	yes	.	dynein heavy chain family protein [Stylonychia lemnae]	.	Dynein, heavy chain	GO:0006200|ATP catabolic process;GO:0001539|ciliary or flagellar motility;GO:0007018|microtubule-based movement	GO:0005524|ATP binding;GO:0016887|ATPase activity;GO:0003777|microtubule motor activity	GO:0005858|axonemal dynein complex;GO:0035085|cilium axoneme;GO:0005737|cytoplasm;GO:0005874|microtubule	K10408|DNAH; dynein heavy chain, axonemal
c61357_g2	87.1322	4.10553	21.2231	4.40757	0.00276908	0.0333936	up	yes	.	cyclin-dependent kinase b2-2-like [Stylonychia lemnae]	.	Serine/threonine protein kinase	GO:0007049|cell cycle	GO:0005524|ATP binding;GO:0004693|cyclin-dependent protein kinase activity;GO:0008353|RNA polymerase II carboxy-terminal domain kinase activity	GO:0005737|cytoplasm	K04563|CDC28, CDC2; cyclin-dependent kinase [EC:2.7.11.22]
c52990_g1	576.901	25.2269	22.8685	4.51529	0.003802	0.0383971	up	yes	.	ef hand family protein [Stylonychia lemnae]	.	Ca2+-binding protein (EF-Hand superfamily)	GO:0051301|cell division;GO:0007099|centriole replication;GO:0000086|G2/M transition of mitotic cell cycle;GO:0007067|mitosis;GO:0006289|nucleotide-excision repair;GO:0032465|regulation of cytokinesis;GO:0007283|spermatogenesis	GO:0005524|ATP binding;GO:0008026|ATP-dependent helicase activity;GO:0005509|calcium ion binding;GO:0003676|nucleic acid binding	GO:0005814|centriole;GO:0005829|cytosol;GO:0005932|microtubule basal body;GO:0032391|photoreceptor connecting cilium;GO:0071942|XPC complex	K10840|CETN2; centrin-2
c40712_g1	5.86473	80.0146	0.0732957	-3.77013	0.000953711	0.019657	down	yes	.	phosphoacetylglucosamine mutase [Stylonychia lemnae]	.	Phosphomannomutase	GO:0006488|dolichol-linked oligosaccharide biosynthetic process;GO:0006041|glucosamine metabolic process;GO:0030097|hemopoiesis;GO:0043687|post-translational protein modification;GO:0018279|protein N-linked glycosylation via asparagine;GO:0006048|UDP-N-acetylglucosamine biosynthetic process	GO:0000287|magnesium ion binding;GO:0004610|phosphoacetylglucosamine mutase activity	GO:0005829|cytosol	K01836|E5.4.2.3; phosphoacetylglucosamine mutase [EC:5.4.2.3]
c42701_g1	250.427	9.18273	27.2715	4.76932	0.000276108	0.00989321	up	yes	.	UNKNOWN [Stylonychia lemnae]	.	GAF domain-containing protein	GO:0034599|cellular response to oxidative stress	GO:0033745|L-methionine-(R)-S-oxide reductase activity;GO:0070191|methionine-R-sulfoxide reductase activity	GO:0005737|cytoplasm;GO:0005634|nucleus	K08968|E1.8.4.14; L-methionine (R)-S-oxide reductase [EC:1.8.4.14]
c69027_g2	460.125	41.382	11.119	3.47495	0.00549221	0.0443869	up	yes	.	gtp-binding protein [Stylonychia lemnae]	.	Membrane GTPase LepA	GO:0006184|GTP catabolic process;GO:0006412|translation	GO:0005525|GTP binding;GO:0003924|GTPase activity	GO:0005886|plasma membrane	K03596|lepA; GTP-binding protein LepA
c68511_g1	59.0398	656.467	0.0899356	-3.47496	0.00442523	0.0405226	down	yes	.	3-phosphoinositide-dependent protein kinase 1 [Stylonychia lemnae]	.	Serine/threonine protein kinase	GO:0032148|activation of protein kinase B activity;GO:0032869|cellular response to insulin stimulus;GO:0048041|focal adhesion assembly;GO:0006972|hyperosmotic response;GO:0035556|intracellular signal transduction;GO:0010667|negative regulation of cardiac muscle cell apoptotic process;GO:0006469|negative regulation of protein kinase activity;GO:0034122|negative regulation of toll-like receptor sig…	GO:0004676|3-phosphoinositide-dependent protein kinase activity;GO:0005524|ATP binding;GO:0005158|insulin receptor binding;GO:0019901|protein kinase binding	GO:0016023|cytoplasmic membrane-bounded vesicle;GO:0005829|cytosol;GO:0005925|focal adhesion;GO:0005634|nucleus;GO:0005886|plasma membrane	K06276|PDPK1; 3-phosphoinositide dependent protein kinase-1 [EC:2.7.11.1]
c41813_g1	233.12	5.2812	44.1414	5.46406	0.000190495	0.00816446	up	yes	.	30s ribosomal protein s17 [Stylonychia lemnae]	.	Ribosomal protein S17	GO:0032543|mitochondrial translation;GO:0030435|sporulation resulting in formation of a cellular spore	GO:0019843|rRNA binding;GO:0003735|structural constituent of ribosome	GO:0005763|mitochondrial small ribosomal subunit	K02961|RP-S17, MRPS17, rpsQ; small subunit ribosomal protein S17
c59432_g1	115.892	9.81223	11.811	3.56205	0.00128753	0.023177	up	yes	.	UNKNOWN [Stylonychia lemnae]	.	Ubiquitin-protein ligase	GO:0030154|cell differentiation;GO:0042787|protein ubiquitination involved in ubiquitin-dependent protein catabolic process;GO:0007283|spermatogenesis	GO:0004842|ubiquitin-protein ligase activity	GO:0005737|cytoplasm;GO:0005829|cytosol;GO:0005634|nucleus	K10615|HERC4; E3 ubiquitin-protein ligase HERC4 [EC:2.3.2.26]
c57474_g1	36.017	0.493368	73.0022	6.18987	0.000186006	0.0080454	up	yes	.	cell division control protein [Stylonychia lemnae]	NTPase	.	.	.	.	K02213|CDC6; cell division control protein 6
c40630_g1	299.186	4.96086	60.3092	5.91431	1.83e-05	0.00195158	up	yes	.	UNKNOWN [Stylonychia lemnae]	.	Predicted hydrolases or acyltransferases (alpha/beta hydrolase superfamily)	GO:0032048|cardiolipin metabolic process;GO:0033554|cellular response to stress	GO:0004623|phospholipase A2 activity;GO:0016740|transferase activity	GO:0005783|endoplasmic reticulum;GO:0005794|Golgi apparatus;GO:0005739|mitochondrion	K13535|CLD1; cardiolipin-specific phospholipase [EC:3.1.1.-]
c48415_g1	245.231	4.44107	55.2188	5.78709	0.00068718	0.0165891	up	yes	.	small nuclear ribonucleoprotein d2 [Stylonychia lemnae]	.	Small nuclear ribonucleoprotein (snRNP) homolog	GO:0000395|mRNA 5'-splice site recognition	.	GO:0005681|spliceosomal complex;GO:0005685|U1 snRNP;GO:0046540|U4/U6 x U5 tri-snRNP complex	K11096|SNRPD2, SMD2; small nuclear ribonucleoprotein D2
c20213_g1	11.2373	0.072759	154.445	7.27095	0.00518544	0.0433887	up	yes	.	ab-hydrolase associated lipase region family protein [Stylonychia lemnae]	.	Predicted hydrolases or acyltransferases (alpha/beta hydrolase superfamily)	GO:0016042|lipid catabolic process	GO:0016788|hydrolase activity, acting on ester bonds	GO:0005576|extracellular region	K19406|LIPM; lipase-like abhydrolase domain-containing protein 3 [EC:3.1.1.-]
c72729_g1	12.8758	0.0751435	171.349	7.42079	0.00420404	0.0398914	up	yes	.	atpase type 13a2 isoform 3 [Stylonychia lemnae]	.	Cation transport ATPase	GO:0006200|ATP catabolic process;GO:0006812|cation transport	GO:0005524|ATP binding;GO:0015662|ATPase activity, coupled to transmembrane movement of ions, phosphorylative mechanism;GO:0046872|metal ion binding	GO:0000329|fungal-type vacuole membrane;GO:0016021|integral to membrane	K14951|ATP13A3_4_5; cation-transporting ATPase 13A3/4/5 [EC:3.6.3.-]
c48910_g1	281.485	1.23848	227.282	7.82834	0.000109313	0.00587001	up	yes	.	intraflagellar transport protein 27 homolog [Stylonychia lemnae]	.	GTPase SAR1 and related small G proteins	GO:0007264|small GTPase mediated signal transduction	GO:0005525|GTP binding	GO:0030992|intraflagellar transport particle B	K07934|IFT27, RAYL, RABL4; intraflagellar transport protein 27 homolog
c58245_g2	197.668	5.35559	36.9087	5.20589	0.000770119	0.0176087	up	yes	.	carboxy-terminal domain rna polymerase ii polypeptide a small phosphatase 1-like [Stylonychia lemnae]	.	TFIIF-interacting CTD phosphatases, including NLI-interacting factor	GO:0009408|response to heat;GO:0009651|response to salt stress	GO:0004721|phosphoprotein phosphatase activity	GO:0005886|plasma membrane	K15731|CTDSP; carboxy-terminal domain RNA polymerase II polypeptide A small phosphatase [EC:3.1.3.16]
c49168_g1	168.418	0.101207	1664.1	10.7005	2.71e-06	0.000520619	up	yes	.	duf676 domain containing protein [Stylonychia lemnae]	.	.	.	.	.	.
c35323_g1	56.9976	1.27045	44.8642	5.48749	0.0019367	0.0280944	up	yes	.	protein kinase domain protein [Stylonychia lemnae]	.	Serine/threonine protein kinase	GO:0001525|angiogenesis;GO:0031589|cell-substrate adhesion;GO:0043542|endothelial cell migration;GO:0001935|endothelial cell proliferation;GO:0060562|epithelial tube morphogenesis;GO:0060993|kidney morphogenesis;GO:0030099|myeloid cell differentiation;GO:0018105|peptidyl-serine phosphorylation;GO:0046777|protein autophosphorylation;GO:0030155|regulation of cell adhesion;GO:0030334|regulation of c…	GO:0005524|ATP binding;GO:0004691|cAMP-dependent protein kinase activity	GO:0005737|cytoplasm;GO:0005634|nucleus	K19584|PRKX; protein kinase X [EC:2.7.11.11]
c66879_g1	744.935	7.84148	94.9993	6.56985	3.93e-08	2.88e-05	up	yes	.	atpase type 13a2 isoform 3 [Stylonychia lemnae]	.	Cation transport ATPase	GO:0006200|ATP catabolic process;GO:0006812|cation transport	GO:0005524|ATP binding;GO:0015662|ATPase activity, coupled to transmembrane movement of ions, phosphorylative mechanism;GO:0046872|metal ion binding	GO:0000329|fungal-type vacuole membrane;GO:0016021|integral to membrane	K14951|ATP13A3_4_5; cation-transporting ATPase 13A3/4/5 [EC:3.6.3.-]
c58290_g1	0.0771644	26.2725	0.00293707	-8.41141	0.000580257	0.0151824	down	yes	.	UNKNOWN [Stylonychia lemnae]	Cyclic nucleotide-binding domain	.	.	.	.	K05326|CNGN; cyclic nucleotide gated channel, invertebrate
c56708_g1	210.68	7.28496	28.9199	4.85399	8.99e-05	0.00520947	up	yes	.	UNKNOWN [Stylonychia lemnae]	.	DnaJ-class molecular chaperone with C-terminal Zn finger domain	GO:0006260|DNA replication;GO:0006457|protein folding;GO:0009408|response to heat	GO:0005524|ATP binding;GO:0046872|metal ion binding	GO:0005737|cytoplasm	K03686|dnaJ; molecular chaperone DnaJ
c60108_g1	49.3422	679.403	0.0726258	-3.78337	0.00256562	0.0320286	down	yes	.	mrna capping [Stylonychia lemnae]	.	mRNA capping enzyme, guanylyltransferase (alpha) subunit	GO:0006370|7-methylguanosine mRNA capping	GO:0005525|GTP binding;GO:0004484|mRNA guanylyltransferase activity	GO:0031533|mRNA cap methyltransferase complex	K00987|CEG1; mRNA guanylyltransferase [EC:2.7.7.50]
c52910_g1	152.871	3.40146	44.9426	5.49001	0.000873022	0.0187818	up	yes	.	extracellular response kinase [Stylonychia lemnae]	.	Serine/threonine protein kinase	GO:0007190|activation of adenylate cyclase activity;GO:0031152|aggregation involved in sorocarp development;GO:0019933|cAMP-mediated signaling;GO:0051301|cell division;GO:0006935|chemotaxis;GO:0000165|MAPK cascade;GO:0007067|mitosis;GO:0051344|negative regulation of cyclic-nucleotide phosphodiesterase activity	GO:0005524|ATP binding;GO:0004707|MAP kinase activity	GO:0005829|cytosol	K19603|MAPK15; mitogen-activated protein kinase 15 [EC:2.7.11.24]
c66428_g1	24.6617	967.251	0.0254967	-5.29355	1.4e-05	0.00160382	down	yes	.	swi snf and rsc complex subunit ssr2 [Stylonychia lemnae]	.	RSC chromatin remodeling complex subunit RSC8	GO:0006338|chromatin remodeling;GO:0006323|DNA packaging;GO:0008286|insulin receptor signaling pathway;GO:0007399|nervous system development;GO:0006337|nucleosome disassembly;GO:0009887|organ morphogenesis;GO:0045944|positive regulation of transcription from RNA polymerase II promoter;GO:0006351|transcription, DNA-dependent	GO:0003682|chromatin binding;GO:0003677|DNA binding	GO:0071565|nBAF complex;GO:0071564|npBAF complex;GO:0016514|SWI/SNF complex;GO:0071778|WINAC complex;GO:0001741|XY body	K11649|SMARCC; SWI/SNF related-matrix-associated actin-dependent regulator of chromatin subfamily C
c52169_g1	10.82	0.072237	149.785	7.22675	0.0055243	0.0444603	up	yes	.	s-adenosyl-l-methionine-dependent methyltransferase [Stylonychia lemnae]	.	Predicted metalloendopeptidase	GO:0007420|brain development;GO:0010002|cardioblast differentiation;GO:0007267|cell-cell signaling;GO:0016486|peptide hormone processing;GO:0006508|proteolysis	GO:0046872|metal ion binding;GO:0004222|metalloendopeptidase activity;GO:0008168|methyltransferase activity	GO:0030659|cytoplasmic vesicle membrane;GO:0000139|Golgi membrane;GO:0016021|integral to membrane	K01415|ECE; endothelin-converting enzyme [EC:3.4.24.71]
c58245_g1	59.9453	0.552638	108.471	6.76117	0.000478378	0.0136253	up	yes	.	carboxy-terminal domain rna polymerase ii polypeptide a small phosphatase 1-like [Stylonychia lemnae]	.	TFIIF-interacting CTD phosphatases, including NLI-interacting factor	GO:0006987|activation of signaling protein activity involved in unfolded protein response;GO:0006470|protein dephosphorylation	GO:0008420|CTD phosphatase activity;GO:0046872|metal ion binding	GO:0005654|nucleoplasm	K15731|CTDSP; carboxy-terminal domain RNA polymerase II polypeptide A small phosphatase [EC:3.1.3.16]
c43745_g1	6.44603	0.0562677	114.56	6.83996	0.00727678	0.0488544	up	yes	.	ef hand family protein [Stylonychia lemnae]	.	FOG: WD40 repeat	GO:0022008|neurogenesis;GO:0045944|positive regulation of transcription from RNA polymerase II promoter;GO:0051123|RNA polymerase II transcriptional preinitiation complex assembly	.	GO:0000124|SAGA complex;GO:0005669|transcription factor TFIID complex	K03130|TAF5; transcription initiation factor TFIID subunit 5
c51938_g1	12.5146	0.22486	55.6552	5.79845	0.00315359	0.0354409	up	yes	.	14-3-3 protein [Stylonychia lemnae]	.	14-3-3 family protein	GO:0071216|cellular response to biotic stimulus;GO:0034605|cellular response to heat;GO:0036244|cellular response to neutral pH;GO:0001410|chlamydospore formation;GO:0036180|filamentous growth of a population of unicellular organisms in response to biotic stimulus;GO:0036168|filamentous growth of a population of unicellular organisms in response to heat;GO:0036178|filamentous growth of a populati…	.	GO:0009986|cell surface;GO:0005886|plasma membrane;GO:0030445|yeast-form cell wall	K06630|YWHAE; 14-3-3 protein epsilon
c58293_g1	3.65678	632.631	0.00578027	-7.43465	1.9e-10	5.58e-07	down	yes	.	serine threonine protein kinase [Stylonychia lemnae]	.	Serine/threonine protein kinase	GO:0046777|protein autophosphorylation	GO:0005524|ATP binding;GO:0004674|protein serine/threonine kinase activity	GO:0005794|Golgi apparatus;GO:0005634|nucleus;GO:0048471|perinuclear region of cytoplasm	K08813|STK33; serine/threonine kinase 33 [EC:2.7.11.1]
c5531_g1	4193.3	220.79	18.9923	4.24734	0.00442352	0.0405226	up	yes	.	apolipoprotein d [Stylonychia lemnae]	.	Bacterial lipocalin	GO:0007568|aging;GO:0007420|brain development;GO:0006006|glucose metabolic process;GO:0006629|lipid metabolic process;GO:1900016|negative regulation of cytokine production involved in inflammatory response;GO:0051895|negative regulation of focal adhesion assembly;GO:0060588|negative regulation of lipoprotein lipid oxidation;GO:0071638|negative regulation of monocyte chemotactic protein-1 producti…	GO:0015485|cholesterol binding;GO:0005215|transporter activity	GO:0022626|cytosolic ribosome;GO:0030425|dendrite;GO:0005783|endoplasmic reticulum;GO:0005615|extracellular space;GO:0043025|neuronal cell body;GO:0048471|perinuclear region of cytoplasm	K03098|APOD; apolipoprotein D and lipocalin family protein
c50818_g1	1173.83	51.6931	22.7076	4.5051	0.000779635	0.0176962	up	yes	.	morn repeat-containing protein 5 [Stylonychia lemnae]	.	.	.	.	.	.
c58884_g1	1332.7	16294.2	0.08179	-3.61193	0.00118099	0.0220042	down	yes	.	stress response regulator hfs transcription [Stylonychia lemnae]	.	Heat shock transcription factor	GO:0006950|response to stress;GO:0006351|transcription, DNA-dependent	GO:0043565|sequence-specific DNA binding;GO:0003700|sequence-specific DNA binding transcription factor activity	GO:0005634|nucleus	K09419|HSFF; heat shock transcription factor, other eukaryote
c40526_g1	118.114	1499.59	0.078764	-3.66632	0.00169068	0.026414	down	yes	.	translation factor [Stylonychia lemnae]	.	Putative translation factor (SUA5)	GO:0008033|tRNA processing	GO:0005524|ATP binding;GO:0000049|tRNA binding	GO:0005737|cytoplasm	K07566|tsaC, rimN, SUA5; L-threonylcarbamoyladenylate synthase [EC:2.7.7.87]
c15692_g1	637.422	0.863863	737.873	9.52723	1.73e-07	8.16e-05	up	yes	.	camp-dependent protein kinase catalytic [Stylonychia lemnae]	.	Serine/threonine protein kinase	GO:0007476|imaginal disc-derived wing morphogenesis	GO:0005524|ATP binding;GO:0004691|cAMP-dependent protein kinase activity	GO:0005952|cAMP-dependent protein kinase complex	K19584|PRKX; protein kinase X [EC:2.7.11.11]
c48655_g1	1184.38	79.6417	14.8713	3.89446	0.00432627	0.0401922	up	yes	.	ef hand family protein [Stylonychia lemnae]	.	Ca2+-binding protein (EF-Hand superfamily)	.	GO:0005509|calcium ion binding;GO:0003774|motor activity	GO:0005929|cilium;GO:0030286|dynein complex;GO:0019861|flagellum;GO:0005874|microtubule	K02183|CALM; calmodulin
c52419_g1	66.2187	684.782	0.0967003	-3.37034	0.00448949	0.0407845	down	yes	.	UNKNOWN [Stylonychia lemnae]	Cid1 family poly A polymerase	.	.	.	.	K13291|TUT; terminal uridylyltransferase [EC:2.7.7.52]
c55979_g1	13.8982	162.691	0.0854269	-3.54917	0.00193146	0.0280867	down	yes	.	UNKNOWN [Stylonychia lemnae]	.	Phosphopantothenoylcysteine synthetase/decarboxylase	GO:0015937|coenzyme A biosynthetic process	GO:0004632|phosphopantothenate--cysteine ligase activity	.	K01922|PPCS, coaB; phosphopantothenate-cysteine ligase [EC:6.3.2.5]
c10429_g1	23.1936	0.421998	54.9614	5.78035	0.00115681	0.0217895	up	yes	.	ubiquitin carboxyl-terminal hydrolase 15 [Stylonychia lemnae]	.	GTPase-activating protein	GO:0016579|protein deubiquitination;GO:0006511|ubiquitin-dependent protein catabolic process	GO:0005509|calcium ion binding;GO:0008234|cysteine-type peptidase activity;GO:0004221|ubiquitin thiolesterase activity	GO:0005794|Golgi apparatus;GO:0016020|membrane	K11837|USP6_32; ubiquitin carboxyl-terminal hydrolase 6/32 [EC:3.4.19.12]
c58780_g1	174.697	1.44681	120.747	6.91584	4.63e-06	0.000739197	up	yes	.	protein kinase domain containing protein [Stylonychia lemnae]	.	Serine/threonine protein kinase	GO:0031142|induction of conjugation upon nitrogen starvation;GO:2000750|negative regulation of establishment or maintenance of bipolar cell polarity regulating cell shape;GO:0007346|regulation of mitotic cell cycle;GO:0031929|TOR signaling cascade	GO:0005524|ATP binding;GO:0004674|protein serine/threonine kinase activity	.	K13303|SGK2; serum/glucocorticoid-regulated kinase 2 [EC:2.7.11.1]
c56587_g1	172.4	1.3627	126.514	6.98315	0.00142148	0.024178	up	yes	.	arsenite methyltransferase [Stylonychia lemnae]	.	Methyltransferase type	GO:0018872|arsonoacetate metabolic process;GO:0046685|response to arsenic-containing substance;GO:0009404|toxin metabolic process	GO:0030791|arsenite methyltransferase activity;GO:0030792|methylarsonite methyltransferase activity	GO:0005829|cytosol;GO:0005739|mitochondrion	K07755|AS3MT; arsenite methyltransferase [EC:2.1.1.137]
c64808_g1	2.61796	132.925	0.0196951	-5.66602	0.00112653	0.0214929	down	yes	.	phosphatidylinositol 4-kinase [Stylonychia lemnae]	.	Phosphatidylinositol kinase and protein kinases of the PI-3 kinase family	GO:0031152|aggregation involved in sorocarp development;GO:0043327|chemotaxis to cAMP;GO:0006661|phosphatidylinositol biosynthetic process;GO:0048015|phosphatidylinositol-mediated signaling	GO:0004430|1-phosphatidylinositol 4-kinase activity;GO:0005524|ATP binding	.	K00888|PI4K; phosphatidylinositol 4-kinase [EC:2.7.1.67]
c57115_g1	49.2932	2.29239	21.503	4.42647	0.00231624	0.0307068	up	yes	.	protein kinase domain containing protein [Stylonychia lemnae]	.	Serine/threonine protein kinase	GO:0007049|cell cycle;GO:0016568|chromatin modification;GO:0006886|intracellular protein transport;GO:0035556|intracellular signal transduction;GO:0001672|regulation of chromatin assembly or disassembly;GO:0006974|response to DNA damage stimulus	GO:0005524|ATP binding;GO:0004674|protein serine/threonine kinase activity	GO:0005634|nucleus	K08864|TLK; tousled-like kinase [EC:2.7.11.1]
c68235_g2	435.76	2.30435	189.103	7.56303	8.33e-06	0.00113028	up	yes	.	sodium hydrogen exchanger [Stylonychia lemnae]	.	NhaP-type Na+/H+ and K+/H+ antiporters	GO:0048366|leaf development;GO:0010351|lithium ion transport;GO:0055075|potassium ion homeostasis;GO:0006885|regulation of pH;GO:0090333|regulation of stomatal closure;GO:0009651|response to salt stress	GO:0015385|sodium:hydrogen antiporter activity	GO:0005789|endoplasmic reticulum membrane;GO:0000139|Golgi membrane;GO:0016021|integral to membrane;GO:0000325|plant-type vacuole;GO:0005886|plasma membrane;GO:0005774|vacuolar membrane	.
c64694_g1	177.677	2156.67	0.0823845	-3.60148	0.00142745	0.024223	down	yes	.	3-5 exonuclease family protein [Stylonychia lemnae]	.	3-5 exonuclease	GO:0090305|nucleic acid phosphodiester bond hydrolysis	GO:0008408|3'-5' exonuclease activity;GO:0003676|nucleic acid binding	GO:0005622|intracellular	.
c80257_g1	266.261	7.90438	33.6853	5.07405	0.000323156	0.0108732	up	yes	.	UNKNOWN [Stylonychia lemnae]	.	Membrane protease subunits, stomatin/prohibitin homologs	GO:0006355|regulation of transcription, DNA-dependent;GO:0006351|transcription, DNA-dependent	.	GO:0005743|mitochondrial inner membrane;GO:0005634|nucleus	K17081|PHB2; prohibitin 2
c93036_g1	281.615	2.94182	95.7281	6.58087	1.32e-06	0.000334404	up	yes	.	dhhc zinc finger domain containing protein [Stylonychia lemnae]	.	Uncharacterized protein containing DHHC-type Zn finger	.	GO:0046872|metal ion binding;GO:0016746|transferase activity, transferring acyl groups;GO:0008270|zinc ion binding	GO:0016021|integral to membrane;GO:0005774|vacuolar membrane	K18932|ZDHHC; palmitoyltransferase [EC:2.3.1.225]
c85497_g1	194.196	7.61876	25.4891	4.67181	0.00316823	0.0354916	up	yes	.	n-terminal acetyltransferase [Stylonychia lemnae]	.	Acetyltransferases	.	GO:0004596|peptide alpha-N-acetyltransferase activity	GO:0005737|cytoplasm;GO:0005634|nucleus	K17972|NAA20, NAT3; N-terminal acetyltransferase B complex catalytic subunit [EC:2.3.1.88]
c47300_g1	70.6926	0.467752	151.133	7.23967	9.48e-06	0.0012334	up	yes	.	nli interacting factor-like phosphatase family protein [Stylonychia lemnae]	.	TFIIF-interacting CTD phosphatases, including NLI-interacting factor	GO:0016311|dephosphorylation	GO:0004721|phosphoprotein phosphatase activity	.	K17616|CTDSPL2; CTD small phosphatase-like protein 2 [EC:3.1.3.-]
c56249_g1	31.3579	0.628027	49.9308	5.64186	0.00118873	0.0221054	up	yes	.	intraflagellar transport protein 52 homolog [Stylonychia lemnae]	.	Cell cycle control protein 50C	GO:0009953|dorsal/ventral pattern formation;GO:0042733|embryonic digit morphogenesis;GO:0001947|heart looping;GO:0001841|neural tube formation;GO:0045862|positive regulation of proteolysis;GO:0007224|smoothened signaling pathway	.	GO:0044292|dendrite terminus;GO:0032391|photoreceptor connecting cilium
c61784_g1	8191.02	527.122	15.5391	3.95783	0.0058693	0.0454495	up	yes	.	UNKNOWN [Stylonychia lemnae]	.	FOG: WD40 repeat	GO:0051301|cell division;GO:0016049|cell growth;GO:0042023|DNA endoreduplication;GO:0007067|mitosis;GO:0016567|protein ubiquitination;GO:0010091|trichome branching	.	.	K03364|CDH1; cell division cycle 20-like protein 1, cofactor of APC complex
c28189_g1	231.062	12.9421	17.8535	4.15814	0.00042665	0.0127302	up	yes	.	dynein heavy chain family protein [Stylonychia lemnae]	.	Dynein, heavy chain	GO:0006200|ATP catabolic process;GO:0001539|ciliary or flagellar motility;GO:0007018|microtubule-based movement	GO:0005524|ATP binding;GO:0016887|ATPase activity;GO:0003777|microtubule motor activity	GO:0005858|axonemal dynein complex;GO:0035085|cilium axoneme;GO:0005737|cytoplasm;GO:0005874|microtubule	.
c1115_g1	51.6993	3.12754	16.5303	4.04704	0.00674696	0.0476046	up	yes	.	vacuolar protein sorting-associated protein 13a [Stylonychia lemnae]	.	Vacuolar protein sorting-associated protein	GO:0008219|cell death;GO:0006895|Golgi to endosome transport;GO:0007626|locomotory behavior;GO:0007399|nervous system development;GO:0008104|protein localization;GO:0015031|protein transport;GO:0035176|social behavior	.	GO:0005622|intracellular	K19525|VPS13A_C; vacuolar protein sorting-associated protein 13A/C
c60798_g1	28.0033	382.139	0.0732802	-3.77043	0.00615971	0.0461586	down	yes	.	importin subunit alpha-1-like [Stylonychia lemnae]	.	Karyopherin (importin) alpha	GO:0051301|cell division;GO:0033554|cellular response to stress;GO:0040023|establishment of nucleus localization;GO:0000087|M phase of mitotic cell cycle;GO:0007067|mitosis;GO:0006607|NLS-bearing substrate import into nucleus	GO:0005525|GTP binding;GO:0008565|protein transporter activity	GO:0005829|cytosol;GO:0005643|nuclear pore;GO:0005730|nucleolus	.
c57044_g1	0.910883	26.0907	0.0349122	-4.84013	0.00329964	0.0361458	down	yes	.	histone-lysine n-methyltransferase [Stylonychia lemnae]	.	Proteins containing SET domain	GO:0007275|multicellular organismal development;GO:0006351|transcription, DNA-dependent	GO:0042800|histone methyltransferase activity (H3-K4 specific);GO:0046872|metal ion binding;GO:0043565|sequence-specific DNA binding;GO:0003700|sequence-specific DNA binding transcription factor activity;GO:0008270|zinc ion binding	GO:0035097|histone methyltransferase complex	.
c49574_g1	0.0923452	23.6673	0.00390181	-8.00164	0.00169283	0.0264262	down	yes	.	histone-lysine n-methyltransferase [Stylonychia lemnae]	.	Proteins containing SET domain	GO:0051568|histone H3-K4 methylation;GO:0016571|histone methylation;GO:0035556|intracellular signal transduction;GO:0006355|regulation of transcription, DNA-dependent;GO:0006351|transcription, DNA-dependent	GO:0003677|DNA binding;GO:0018024|histone-lysine N-methyltransferase activity;GO:0046872|metal ion binding;GO:0008270|zinc ion binding	GO:0005634|nucleus	.
c52742_g1	2360.47	5.33784	442.214	8.7886	4.62e-13	3.17e-09	up	yes	.	UNKNOWN [Stylonychia lemnae]	.	FOG: WD40 repeat	GO:0051301|cell division;GO:0016049|cell growth;GO:0042023|DNA endoreduplication;GO:0007067|mitosis;GO:0016567|protein ubiquitination;GO:0010091|trichome branching	.	.	K03364|CDH1; cell division cycle 20-like protein 1, cofactor of APC complex
c40281_g1	87.3402	1.5749	55.4575	5.79331	0.000382934	0.0120517	up	yes	.	cyclin-dependent kinase regulatory subunit family protein [Stylonychia lemnae]	.	.	GO:0051301|cell division;GO:0042023|DNA endoreduplication;GO:0000278|mitotic cell cycle;GO:0051726|regulation of cell cycle	GO:0016538|cyclin-dependent protein kinase regulator activity	GO:0005737|cytoplasm	K02219|CKS1; cyclin-dependent kinase regulatory subunit CKS1
c43446_g1	25.2928	0.676318	37.3978	5.22488	0.00140546	0.0240558	up	yes	.	clathrin heavy chain 1 [Stylonychia lemnae]	.	.	GO:0046667|compound eye retinal cell programmed cell death;GO:0033227|dsRNA transport;GO:0030198|extracellular matrix organization;GO:0006886|intracellular protein transport;GO:0035002|liquid clearance, open tracheal system;GO:0007269|neurotransmitter secretion;GO:0045807|positive regulation of endocytosis;GO:0045747|positive regulation of Notch signaling pathway;GO:0007594|puparial adhesion;GO:0…	GO:0005198|structural molecule activity	GO:0030132|clathrin coat of coated pit;GO:0030130|clathrin coat of trans-Golgi network vesicle;GO:0030125|clathrin vesicle coat;GO:0005905|coated pit;GO:0005811|lipid particle;GO:0048471|perinuclear region of cytoplasm;GO:0044459|plasma membrane part;GO:0030141|secretory granule;GO:0008021|synaptic vesicle;GO:0005802|trans-Golgi network	K04646|CLTC; clathrin heavy chain
c38174_g1	14.8678	0.226141	65.7458	6.03883	0.00176855	0.0269865	up	yes	.	protein kinase domain containing protein [Stylonychia lemnae]	.	Serine/threonine protein kinase	GO:0009737|response to abscisic acid stimulus;GO:0009651|response to salt stress;GO:0007165|signal transduction	GO:0005524|ATP binding;GO:0004674|protein serine/threonine kinase activity	GO:0005886|plasma membrane	.
c68776_g1	7.55054	269.202	0.0280479	-5.15597	2.2e-05	0.002163	down	yes	.	protein phosphatase 2c containing protein [Stylonychia lemnae]	.	Serine/threonine protein phosphatase	GO:0006470|protein dephosphorylation	GO:0046872|metal ion binding;GO:0004722|protein serine/threonine phosphatase activity	.	K14803|PTC2_3; protein phosphatase 2C homolog 2/3 [EC:3.1.3.16]
c68118_g1	9.46033	140.794	0.0671927	-3.89555	0.000343698	0.0112561	down	yes	.	abc transporter [Stylonychia lemnae]	.	ABC-type multidrug transport system, ATPase and permease components	GO:0010541|acropetal auxin transport;GO:0010540|basipetal auxin transport	GO:0005524|ATP binding;GO:0042626|ATPase activity, coupled to transmembrane movement of substances;GO:0010329|auxin efflux transmembrane transporter activity	GO:0016021|integral to membrane;GO:0005886|plasma membrane	.
c63361_g1	240.915	24.585	9.79926	3.29267	0.00641765	0.0468323	up	yes	.	adenylate kinase 7 [Stylonychia lemnae]	.	.	GO:0007420|brain development;GO:0035083|cilium axoneme assembly;GO:0003351|epithelial cilium movement;GO:0002437|inflammatory response to antigenic stimulus;GO:0007283|spermatogenesis	GO:0004017|adenylate kinase activity;GO:0005524|ATP binding;GO:0004127|cytidylate kinase activity	GO:0005829|cytosol	K00939|adk, AK; adenylate kinase [EC:2.7.4.3]
c61109_g1	66.9641	1146.79	0.0583925	-4.09807	0.000109454	0.00587001	down	yes	.	run and fyve domain-containing protein 1-like [Stylonychia lemnae]	.	A Receptor for Ubiquitination Targets	GO:0007175|negative regulation of epidermal growth factor-activated receptor activity	GO:0046872|metal ion binding;GO:0032266|phosphatidylinositol-3-phosphate binding	GO:0005829|cytosol;GO:0031901|early endosome membrane	.
c83706_g1	192.245	1578.3	0.121805	-3.03736	0.00493358	0.0424982	down	yes	.	tpr domain containing protein [Stylonychia lemnae]	.	.	.	.	.	K09571|FKBP4_5; FK506-binding protein 4/5 [EC:5.2.1.8]
c69312_g1	94.3121	7.317	12.8894	3.68812	0.00454403	0.0410349	up	yes	.	nli interacting factor-like phosphatase family protein [Stylonychia lemnae]	.	TFIIF-interacting CTD phosphatases, including NLI-interacting factor	GO:0016311|dephosphorylation	GO:0004721|phosphoprotein phosphatase activity	.	K17616|CTDSPL2; CTD small phosphatase-like protein 2 [EC:3.1.3.-]
c69408_g1	533.631	15.0411	35.4782	5.14886	0.000461141	0.0133864	up	yes	.	UNKNOWN [Stylonychia lemnae]	.	Ubiquitin-protein ligase	GO:0042787|protein ubiquitination involved in ubiquitin-dependent protein catabolic process	GO:0004842|ubiquitin-protein ligase activity	GO:0005737|cytoplasm;GO:0005829|cytosol;GO:0005634|nucleus	.
c61501_g1	153.702	1292.45	0.118923	-3.0719	0.00378225	0.0383161	down	yes	.	serine threonine protein kinase [Stylonychia lemnae]	.	Serine/threonine protein kinase	GO:0031152|aggregation involved in sorocarp development;GO:0043327|chemotaxis to cAMP;GO:0000281|cytokinesis after mitosis;GO:0030010|establishment of cell polarity;GO:0006909|phagocytosis;GO:0032467|positive regulation of cytokinesis;GO:0031156|regulation of sorocarp development	GO:0005524|ATP binding;GO:0046872|metal ion binding;GO:0045159|myosin II binding;GO:0004674|protein serine/threonine kinase activity	GO:0005856|cytoskeleton;GO:0005829|cytosol;GO:0031254|trailing edge	.
c67396_g1	135.401	1220.98	0.110896	-3.17272	0.00444878	0.0406477	down	yes	Paramecium tetraurelia hypothetical protein (GSPATT00001930001) partial mRNA	UNKNOWN [Stylonychia lemnae]	.	.	.	GO:0046872|metal ion binding	.	.
c62169_g1	151.171	1640.7	0.0921383	-3.44006	0.00635568	0.0467133	down	yes	.	kinesin heavy chain [Stylonychia lemnae]	.	Kinesin-like protein	GO:0007018|microtubule-based movement;GO:0006810|transport	GO:0005524|ATP binding;GO:0003777|microtubule motor activity	GO:0005737|cytoplasm;GO:0005874|microtubule;GO:0005875|microtubule associated complex	.
c49548_g1	37.8718	1.74522	21.7003	4.43964	0.00408539	0.0395036	up	yes	.	UNKNOWN [Stylonychia lemnae]	.	.	GO:0006977|DNA damage response, signal transduction by p53 class mediator resulting in cell cycle arrest;GO:0042771|intrinsic apoptotic signaling pathway in response to DNA damage by p53 class mediator;GO:0008285|negative regulation of cell proliferation;GO:0043161|proteasomal ubiquitin-dependent protein catabolic process;GO:0007165|signal transduction	GO:0008601|protein phosphatase type 2A regulator activity	GO:0000775|chromosome, centromeric region;GO:0005634|nucleus;GO:0000159|protein phosphatase type 2A complex	K11584|PPP2R5; serine/threonine-protein phosphatase 2A regulatory subunit B'
c63548_g1	26.0972	171.553	0.152124	-2.71668	0.00652505	0.0470055	down	yes	.	tbc protein [Stylonychia lemnae]	.	GTPase-activating protein	GO:0007049|cell cycle;GO:0051301|cell division;GO:0008283|cell proliferation;GO:0007275|multicellular organismal development;GO:0032851|positive regulation of Rab GTPase activity	GO:0005097|Rab GTPase activator activity	GO:0005815|microtubule organizing center;GO:0005634|nucleus;GO:0005819|spindle	.
c64778_g1	25.5765	2.66291	9.6047	3.26374	0.00753424	0.0496042	up	yes	.	dynein heavy chain axonemal [Stylonychia lemnae]	.	Dynein, heavy chain	GO:0006200|ATP catabolic process;GO:0001539|ciliary or flagellar motility;GO:0007018|microtubule-based movement	GO:0005524|ATP binding;GO:0016887|ATPase activity;GO:0003777|microtubule motor activity	GO:0005858|axonemal dynein complex;GO:0035085|cilium axoneme;GO:0005737|cytoplasm;GO:0005874|microtubule	.
c55241_g2	430.776	8.33391	51.6896	5.6918	0.000230451	0.0089682	up	yes	.	zinc finger protein 37 [Stylonychia lemnae]	.	FOG: Zn-finger	GO:0006355|regulation of transcription, DNA-dependent;GO:0006351|transcription, DNA-dependent	GO:0003677|DNA binding;GO:0046872|metal ion binding;GO:0008270|zinc ion binding	GO:0005634|nucleus	.
c54328_g1	257.449	11.4698	22.4457	4.48837	0.0015578	0.0252221	up	yes	.	alpha-soluble nsf attachment protein [Stylonychia lemnae]	.	.	GO:0006886|intracellular protein transport;GO:0016192|vesicle-mediated transport	GO:0005483|soluble NSF attachment protein activity	GO:0030659|cytoplasmic vesicle membrane;GO:0045335|phagocytic vesicle	K15296|NAPA, SNAPA, SEC17; alpha-soluble NSF attachment protein
c65937_g1	90.7775	3775.34	0.0240448	-5.37813	3.77e-05	0.00300772	down	yes	.	type a von willebrand factor domain-containing protein [Stylonychia lemnae]	.	GTPase SAR1 and related small G proteins	GO:0006888|ER to Golgi vesicle-mediated transport;GO:0006886|intracellular protein transport;GO:0007264|small GTPase mediated signal transduction	GO:0005525|GTP binding;GO:0003924|GTPase activity;GO:0008270|zinc ion binding	GO:0030127|COPII vesicle coat	.
c38734_g1	92.5578	1.4048	65.8869	6.04192	0.000291331	0.0102346	up	yes	.	UNKNOWN [Stylonychia lemnae]	.	Syndrome nuclear autoantigen 1 protein	GO:0000086|G2/M transition of mitotic cell cycle	.	GO:0005813|centrosome;GO:0005829|cytosol;GO:0005634|nucleus	K16780|SSNA1; sjoegren syndrome nuclear autoantigen 1
c66750_g2	1.86921	149.776	0.01248	-6.32424	0.00401155	0.0392765	down	yes	.	type a von willebrand factor domain-containing protein [Stylonychia lemnae]	.	GTPase SAR1 and related small G proteins	GO:0006888|ER to Golgi vesicle-mediated transport;GO:0006886|intracellular protein transport;GO:0007264|small GTPase mediated signal transduction	GO:0005525|GTP binding;GO:0003924|GTPase activity;GO:0008270|zinc ion binding	GO:0030127|COPII vesicle coat	.
c67766_g2	90.2485	2.26373	39.8672	5.31713	0.00135747	0.0237609	up	yes	.	cg5915-pa [Stylonychia lemnae]	.	.	GO:0015031|protein transport;GO:0007264|small GTPase mediated signal transduction	GO:0005525|GTP binding	GO:0005886|plasma membrane	K07897|RAB7A; Ras-related protein Rab-7A
c39293_g1	135.213	2.79388	48.396	5.59681	7.63e-06	0.00106078	up	yes	.	macronuclear development protein 1 [Stylonychia lemnae]	.	.	GO:0031047|gene silencing by RNA;GO:0007126|meiosis;GO:0007275|multicellular organismal development;GO:0034587|piRNA metabolic process;GO:0006417|regulation of translation;GO:0007286|spermatid development	GO:0003729|mRNA binding;GO:0034584|piRNA binding;GO:0003727|single-stranded RNA binding	GO:0033391|chromatoid body;GO:0005845|mRNA cap binding complex;GO:0043186|P granule;GO:0005844|polysome	K02156|AUB, PIWI; aubergine
c76793_g1	220.346	4.77723	46.1242	5.52745	0.00187391	0.0277424	up	yes	.	probable nucleoredoxin 1-like [Stylonychia lemnae]	.	Glutaredoxin and related proteins	GO:0045454|cell redox homeostasis;GO:0022900|electron transport chain	GO:0009055|electron carrier activity;GO:0015035|protein disulfide oxidoreductase activity	GO:0005737|cytoplasm	.
c53321_g1	45.0331	1.02422	43.9682	5.45839	0.00188816	0.0278178	up	yes	.	intraflagellar transport protein 172 [Stylonychia lemnae]	.	FOG: WD40 repeat	GO:0007275|multicellular organismal development	.	GO:0005929|cilium;GO:0030992|intraflagellar transport particle B;GO:0005932|microtubule basal body
c40516_g1	2.0212	123.034	0.016428	-5.9277	0.000540011	0.0145603	down	yes	.	zinc finger protein 37 [Stylonychia lemnae]	.	FOG: Zn-finger	GO:0006355|regulation of transcription, DNA-dependent;GO:0006351|transcription, DNA-dependent	GO:0003677|DNA binding;GO:0046872|metal ion binding;GO:0008270|zinc ion binding	GO:0005634|nucleus	.
c41037_g1	82.6521	0.733846	112.629	6.81543	5.24e-05	0.00378804	up	yes	.	glutamine cyclotransferase [Stylonychia lemnae]	.	Glutamine cyclotransferase	GO:0017186|peptidyl-pyroglutamic acid biosynthetic process, using glutaminyl-peptide cyclotransferase	GO:0016603|glutaminyl-peptide cyclotransferase activity	GO:0005789|endoplasmic reticulum membrane;GO:0016021|integral to membrane;GO:0005886|plasma membrane	.
c37602_g1	68.0983	1.45855	46.689	5.54501	0.00113101	0.0215537	up	yes	.	aldo keto reductase family protein [Stylonychia lemnae]	.	Predicted oxidoreductases (related to aryl-alcohol dehydrogenases)	GO:0033554|cellular response to stress;GO:0006813|potassium ion transport	GO:0016491|oxidoreductase activity;GO:0005244|voltage-gated ion channel activity	GO:0005829|cytosol;GO:0016021|integral to membrane;GO:0016020|membrane;GO:0005634|nucleus	.
c46839_g1	30.8205	0.0802062	384.266	8.58596	0.000469384	0.0135113	up	yes	.	dynein heavy chain axonemal [Stylonychia lemnae]	.	Dynein, heavy chain	GO:0006200|ATP catabolic process;GO:0001539|ciliary or flagellar motility;GO:0007018|microtubule-based movement	GO:0005524|ATP binding;GO:0016887|ATPase activity;GO:0003777|microtubule motor activity	GO:0005858|axonemal dynein complex;GO:0035085|cilium axoneme;GO:0005737|cytoplasm;GO:0005874|microtubule	.
c75984_g1	58.4497	1385.7	0.0421807	-4.56727	1.72e-05	0.00186087	down	yes	.	protein kinase domain containing protein [Stylonychia lemnae]	.	Serine/threonine protein kinase	GO:0010107|potassium ion import;GO:0007584|response to nutrient;GO:0009414|response to water deprivation;GO:0007165|signal transduction;GO:0010118|stomatal movement	GO:0005524|ATP binding;GO:0004674|protein serine/threonine kinase activity	GO:0005829|cytosol;GO:0005634|nucleus;GO:0005886|plasma membrane	.
c68097_g1	152.678	4998.64	0.0305439	-5.03297	0.0011524	0.0217479	down	yes	.	UNKNOWN [Stylonychia lemnae]	.	Predicted hydrolase of the alpha/beta-hydrolase fold	.	GO:0004091|carboxylesterase activity	GO:0016021|integral to membrane	K13696|ABHD1_3; abhydrolase domain-containing protein 1/3
c53193_g1	19.366	0.234009	82.7572	6.37081	0.000218086	0.00874344	up	yes	.	UNKNOWN [Stylonychia lemnae]	.	Uncharacterized protein conserved in bacteria	GO:0007126|meiosis	.	GO:0005829|cytosol;GO:0005634|nucleus
c70787_g1	127.022	1.16299	109.221	6.7711	4.3e-06	0.00071287	up	yes	.	dynein light chain [Stylonychia lemnae]	.	.	GO:0007018|microtubule-based movement	GO:0042623|ATPase activity, coupled;GO:0003774|motor activity	GO:0005737|cytoplasm;GO:0030286|dynein complex;GO:0005874|microtubule	K10418|DYNLL; dynein light chain LC8-type
c59236_g1	19.3247	0.0665761	290.265	8.18123	0.000823029	0.0182042	up	yes	.	lish domain-containing protein fopnl-like [Stylonychia lemnae]	.	Protein involved in microtubule anchoring	GO:0042384|cilium assembly;GO:0034453|microtubule anchoring	.	GO:0034451|centriolar satellite;GO:0005932|microtubule basal body;GO:0031514|motile cilium	K16535|FOPNL, FOR20; lisH domain-containing protein FOPNL
c51122_g1	23.9619	200.19	0.119696	-3.06256	0.00300354	0.0346072	down	yes	.	ubiquitin carboxyl-terminal hydrolase 2-like [Stylonychia lemnae]	.	Ubiquitin C-terminal hydrolase	GO:0006511|ubiquitin-dependent protein catabolic process	GO:0008234|cysteine-type peptidase activity;GO:0004221|ubiquitin thiolesterase activity	.	K11835|USP4_11_15, UBP12; ubiquitin carboxyl-terminal hydrolase 4/11/15 [EC:3.4.19.12]
c79092_g1	4004.14	49090.1	0.0815671	-3.61587	0.00107973	0.0210092	down	yes	.	alanine aminotransferase 2 [Stylonychia lemnae]	Aminotransferase class I and II	.	GO:0006545|glycine biosynthetic process;GO:0042853|L-alanine catabolic process;GO:0009853|photorespiration;GO:0001666|response to hypoxia	GO:0008453|alanine-glyoxylate transaminase activity;GO:0047958|glycine:2-oxoglutarate aminotransferase activity;GO:0004021|L-alanine:2-oxoglutarate aminotransferase activity;GO:0030170|pyridoxal phosphate binding	GO:0048046|apoplast;GO:0009507|chloroplast;GO:0016020|membrane;GO:0005777|peroxisome;GO:0005773|vacuole	K00814|GPT, ALT; alanine transaminase [EC:2.6.1.2]
c52697_g1	2076.05	31.736	65.4164	6.03158	8.07e-05	0.00491118	up	yes	.	UNKNOWN [Stylonychia lemnae]	.	Hemolysins and related proteins containing CBS domains	.	.	GO:0016021|integral to membrane	K16302|CNNM; metal transporter CNNM
c61331_g1	0.0689653	29.7789	0.00231591	-8.7542	0.000212645	0.00864321	down	yes	.	deleted in lung and esophageal cancer protein 1 [Stylonychia lemnae]	.	Deleted in lung and esophageal cancer protein	GO:0008285|negative regulation of cell proliferation	.	GO:0005737|cytoplasm	.
c26147_g1	1069.45	19.5947	54.5786	5.77026	1.05e-05	0.0013018	up	yes	.	riia domain-containing protein 1 [Stylonychia lemnae]	.	Riia domain-containing protein C1orf230	GO:0007165|signal transduction	GO:0008603|cAMP-dependent protein kinase regulator activity	.	.
c45268_g1	142.492	6.39046	22.2977	4.47882	0.00112223	0.0214824	up	yes	.	UNKNOWN [Stylonychia lemnae]	.	Dynactin complex subunit involved in mitotic spindle partitioning in anaphase B	.	.	GO:0005737|cytoplasm;GO:0005874|microtubule	K17262|TBCB, CKAP1, ALF1; tubulin-folding cofactor B
c60060_g1	452.95	3668.15	0.123482	-3.01763	0.00431126	0.0401501	down	yes	.	bromodomain containing protein [Stylonychia lemnae]	.	Transcription factor involved in chromatin remodeling, contains bromodomain	GO:0006355|regulation of transcription, DNA-dependent;GO:0006351|transcription, DNA-dependent	.	GO:0005634|nucleus	.
c37962_g1	188.138	0.326023	577.07	9.1726	4.16e-06	0.000692739	up	yes	.	UNKNOWN [Stylonychia lemnae]	.	Hemolysins and related proteins containing CBS domains	.	.	GO:0016021|integral to membrane	K16302|CNNM; metal transporter CNNM
c71322_g1	53.1549	543.852	0.0977378	-3.35494	0.00142577	0.0242046	down	yes	.	set domain containing protein [Stylonychia lemnae]	.	.	.	.	.	K11423|SETD2, SET2; histone-lysine N-methyltransferase SETD2 [EC:2.1.1.43]
c55807_g1	138.134	4180.48	0.0330426	-4.91953	0.000212107	0.00864253	down	yes	.	protein kinase domain containing protein [Stylonychia lemnae]	.	Serine/threonine protein kinase	GO:0009788|negative regulation of abscisic acid mediated signaling pathway;GO:0007165|signal transduction	GO:0005524|ATP binding;GO:0004674|protein serine/threonine kinase activity	.	.
c46957_g2	77.8383	1.86096	41.8271	5.38637	0.000941885	0.0195378	up	yes	.	glutathione s-transferase theta-1 [Stylonychia lemnae]	.	.	.	GO:0004364|glutathione transferase activity	GO:0005737|cytoplasm	K00799|GST, gst; glutathione S-transferase [EC:2.5.1.18]
c50708_g1	937.29	92.2937	10.1555	3.34419	0.006227	0.0463882	up	yes	.	zinc finger cdgsh-type domain protein [Stylonychia lemnae]	.	Zinc finger, CDGSH-type domain protein	.	GO:0051537|2 iron, 2 sulfur cluster binding;GO:0046872|metal ion binding	GO:0005739|mitochondrion	.
c46965_g1	374.688	39.9594	9.37672	3.22908	0.00138333	0.0238783	up	yes	.	ef-hand calcium-binding domain-containing protein 10-like [Stylonychia lemnae]	.	Ef-Hand calcium binding domain 10 protein	GO:0007165|signal transduction	GO:0005509|calcium ion binding;GO:0008603|cAMP-dependent protein kinase regulator activity	.	.
c48541_g1	3118.97	65.7112	47.4648	5.56879	9.82e-07	0.000278683	up	yes	.	ubiquitin-conjugating enzyme e2 22 [Stylonychia lemnae]	.	.	.	.	.	K10583|UBE2S, E2EPF; ubiquitin-conjugating enzyme E2 S [EC:2.3.2.23]
c64019_g1	59.7559	1.72539	34.6332	5.11408	0.00108287	0.0210604	up	yes	.	protein phosphatase 2c containing protein [Stylonychia lemnae]	.	Serine/threonine protein phosphatase	GO:0008152|metabolic process	GO:0046872|metal ion binding;GO:0004721|phosphoprotein phosphatase activity	.	.
c69035_g1	71.9873	2389.05	0.0301321	-5.05255	0.000735627	0.0171761	down	yes	.	cell division protein [Stylonychia lemnae]	.	.	.	.	.	K16945|CDC11; cell division control protein 11
c37764_g1	40.7743	0.619902	65.7755	6.03948	0.000775018	0.0176728	up	yes	.	kinesin motor domain containing protein [Stylonychia lemnae]	.	.	GO:0007018|microtubule-based movement	GO:0005524|ATP binding;GO:0003677|DNA binding;GO:0003777|microtubule motor activity	GO:0005694|chromosome;GO:0005737|cytoplasm;GO:0005874|microtubule;GO:0005875|microtubule associated complex;GO:0005634|nucleus	K10395|KIF4_21_27; kinesin family member 4/21/27
c53486_g1	22.8666	0.0890896	256.67	8.00377	0.00174708	0.0267984	up	yes	.	dhhc zinc finger domain containing protein [Stylonychia lemnae]	.	FOG: Ankyrin repeat	.	GO:0046872|metal ion binding;GO:0016746|transferase activity, transferring acyl groups;GO:0008270|zinc ion binding	GO:0016021|integral to membrane	.
c62251_g1	96.4024	862.391	0.111785	-3.1612	0.00623975	0.046405	down	yes	.	srfd_dicdi ame: full=serum factor response d [Stylonychia lemnae]	.	.	.	.	.	K09262|MEF2D; MADS-box transcription enhancer factor 2D
c39191_g1	9.26986	0.0702532	131.949	7.04384	0.0071398	0.0484634	up	yes	.	neutral alpha-glucosidase c [Stylonychia lemnae]	.	Alpha-glucosidases, family 31 of glycosyl hydrolases	GO:0005975|carbohydrate metabolic process	GO:0004558|alpha-glucosidase activity;GO:0030246|carbohydrate binding;GO:0032450|maltose alpha-glucosidase activity	.	.
c57597_g1	4.85888	88.3327	0.0550066	-4.18425	3.13e-05	0.00266665	down	yes	.	protein kinase domain containing protein [Stylonychia lemnae]	.	.	.	.	.	K10579|UBE2M, UBC12; ubiquitin-conjugating enzyme E2 M
c56162_g1	124.97	1.3912	89.829	6.48911	4.53e-05	0.00343813	up	yes	.	serine carboxypeptidase [Stylonychia lemnae]	.	.	GO:0006915|apoptotic process;GO:0006508|proteolysis	GO:0004185|serine-type carboxypeptidase activity	GO:0005794|Golgi apparatus;GO:0016021|integral to membrane	K01288|KEX1; carboxypeptidase D [EC:3.4.16.6]
c40428_g1	368.853	2.86179	128.889	7.00999	4.45e-06	0.000725894	up	yes	.	meiosis-specific nuclear structural protein 1 [Stylonychia lemnae]	.	Meiosis-Specific nuclear structural protein	GO:0007126|meiosis	.	GO:0005634|nucleus	.
c69210_g1	425.815	2442.39	0.174344	-2.51999	0.00661859	0.047339	down	yes	.	myb-like dna-binding domain containing protein [Stylonychia lemnae]	Myb-like DNA-binding domain	.	GO:0006355|regulation of transcription, DNA-dependent	GO:0003682|chromatin binding;GO:0003677|DNA binding	GO:0042025|host cell nucleus	K09420|MYB; myb proto-oncogene protein
c55535_g1	591.497	51.8547	11.4068	3.51182	0.00391494	0.0388396	up	yes	.	dynein light chain [Stylonychia lemnae]	.	Leucine-rich repeat (LRR) protein	.	.	.	K10411|DNAL1; dynein light chain 1, axonemal
c50496_g1	69.2304	1093.22	0.0633268	-3.98104	0.000372659	0.011837	down	yes	.	2-isopropylmalate synthase [Stylonychia lemnae]	MORN repeat	Uncharacterized protein conserved in bacteria	GO:0007126|meiosis	.	GO:0005694|chromosome;GO:0005829|cytosol;GO:0005634|nucleus
c54519_g1	42.7008	0.927251	46.051	5.52516	0.00253532	0.0318347	up	yes	.	UNKNOWN [Stylonychia lemnae]	.	5-Azacytidine induced 1 protein	GO:0030154|cell differentiation;GO:0007275|multicellular organismal development;GO:0007283|spermatogenesis	.	.	K16540|AZI1, CEP131; 5-azacytidine-induced protein 1
c6176_g1	1223.42	31.676	38.6228	5.27138	0.000208778	0.00855486	up	yes	.	lag1 longevity assurance [Stylonychia lemnae]	.	Protein transporter of the TRAM (translocating chain-associating membrane) superfamily, longevity assurance factor	GO:0006629|lipid metabolic process;GO:0002238|response to molecule of fungal origin	.	GO:0005789|endoplasmic reticulum membrane;GO:0005794|Golgi apparatus;GO:0016021|integral to membrane;GO:0005886|plasma membrane	.
c49026_g1	465.91	43.0513	10.8222	3.43592	0.000902028	0.0191455	up	yes	.	zinc finger protein [Stylonychia lemnae]	.	Protein involved in intracellular transport	.	GO:0003677|DNA binding;GO:0046872|metal ion binding;GO:0008270|zinc ion binding	GO:0009506|plasmodesma	.
c23318_g1	10.1589	0.0716967	141.692	7.14662	0.00622857	0.0463882	up	yes	.	nli interacting factor-like phosphatase family protein [Stylonychia lemnae]	.	.	GO:0016311|dephosphorylation;GO:0006972|hyperosmotic response	GO:0046872|metal ion binding;GO:0004721|phosphoprotein phosphatase activity	GO:0005634|nucleus	K15731|CTDSP; carboxy-terminal domain RNA polymerase II polypeptide A small phosphatase [EC:3.1.3.16]
c51890_g1	137.91	13.4203	10.2762	3.36124	0.00130073	0.0232283	up	yes	.	acpt protein [Stylonychia lemnae]	.	.	.	GO:0003993|acid phosphatase activity	GO:0016021|integral to membrane;GO:0043202|lysosomal lumen;GO:0005765|lysosomal membrane	K14410|ACP2; lysosomal acid phosphatase [EC:3.1.3.2]
c37513_g1	110.667	700.568	0.157968	-2.6623	0.00602012	0.0458286	down	yes	.	trna (adenine-n)-methyltransferase non-catalytic subunit trm6-like [Stylonychia lemnae]	.	.	GO:0008033|tRNA processing	GO:0003743|translation initiation factor activity	GO:0005634|nucleus	K03256|TRM6, GCD10; tRNA (adenine-N(1)-)-methyltransferase non-catalytic subunit
c48654_g1	597.735	8.034	74.4007	6.21724	7.77e-06	0.0010741	up	yes	.	iq and aaa domain-containing protein 1 [Stylonychia lemnae]	.	ATPases of the AAA+ class	.	GO:0005524|ATP binding	.	.
c37820_g1	30.5856	1.09609	27.9042	4.80241	0.000442055	0.0129825	up	yes	.	alpha 1c [Stylonychia lemnae]	.	.	GO:0007018|microtubule-based movement;GO:0051258|protein polymerization	GO:0005525|GTP binding;GO:0003924|GTPase activity;GO:0005198|structural molecule activity	GO:0005737|cytoplasm;GO:0005874|microtubule	.
c48588_g1	359.764	11.8051	30.4753	4.92957	0.000443845	0.0130222	up	yes	.	calmodulin [Stylonychia lemnae]	.	Ca2+-binding protein (EF-Hand superfamily)	.	GO:0005509|calcium ion binding	.	.
c22538_g1	82.8724	0.286872	288.883	8.17434	3.38e-05	0.00280718	up	yes	.	tubulin-tyrosine ligase family protein [Stylonychia lemnae]	.	.	GO:0006464|cellular protein modification process;GO:0000226|microtubule cytoskeleton organization;GO:0030516|regulation of axon extension	GO:0005524|ATP binding;GO:0004835|tubulin-tyrosine ligase activity	.	K06047|TTL; tubulin---tyrosine ligase [EC:6.3.2.25]
c54715_g1	68.1827	1.06493	64.0253	6.00057	0.000646934	0.0160199	up	yes	.	UNKNOWN [Stylonychia lemnae]	.	Uncharacterized protein containing a von Willebrand factor type A (vWA) domain	.	.	GO:0005576|extracellular region	.
c35798_g1	25.7134	1.31325	19.58	4.29131	0.00157512	0.0253388	up	yes	.	tubulin-tyrosine ligase family protein [Stylonychia lemnae]	.	.	GO:0006464|cellular protein modification process;GO:0000226|microtubule cytoskeleton organization;GO:0030516|regulation of axon extension	GO:0005524|ATP binding;GO:0004835|tubulin-tyrosine ligase activity	.	K06047|TTL; tubulin---tyrosine ligase [EC:6.3.2.25]
c66735_g1	70.2393	3.07815	22.8187	4.51214	0.000201268	0.00838425	up	yes	.	UNKNOWN [Stylonychia lemnae]	.	.	GO:0006508|proteolysis	GO:0046872|metal ion binding;GO:0004181|metallocarboxypeptidase activity;GO:0008270|zinc ion binding	GO:0005829|cytosol	.
c59984_g1	127.727	5.2186	24.4754	4.61326	0.000580281	0.0151824	up	yes	.	cathepsin h [Stylonychia lemnae]	.	.	GO:0006508|proteolysis	GO:0008234|cysteine-type peptidase activity	GO:0005773|vacuole	.
c19829_g1	99.1794	1.55527	63.77	5.99481	0.000156294	0.00733068	up	yes	.	UNKNOWN [Stylonychia lemnae]	.	.	GO:0016197|endosomal transport;GO:0051568|histone H3-K4 methylation;GO:0006355|regulation of transcription, DNA-dependent;GO:0006351|transcription, DNA-dependent	.	GO:0005794|Golgi apparatus;GO:0048188|Set1C/COMPASS complex;GO:0005802|trans-Golgi network	K14965|DPY30; protein dpy-30
c94208_g1	57.989	2.6013	22.2923	4.47848	0.00431546	0.0401702	up	yes	.	nudix hydrolase [Stylonychia lemnae]	.	NTP pyrophosphohydrolases including oxidative damage repair enzymes	.	GO:0016817|hydrolase activity, acting on acid anhydrides;GO:0046872|metal ion binding	.	.
c64963_g1	20.4856	1714.15	0.0119509	-6.38673	5.14e-07	0.000172051	down	yes	.	cytochrome family subfamily polypeptide 55 precursor [Stylonychia lemnae]	.	.	GO:0010268|brassinosteroid homeostasis;GO:0016131|brassinosteroid metabolic process;GO:0040008|regulation of growth	GO:0009055|electron carrier activity;GO:0020037|heme binding;GO:0005506|iron ion binding;GO:0004497|monooxygenase activity;GO:0016705|oxidoreductase activity, acting on paired donors, with incorporation or reduction of molecular oxygen	GO:0016021|integral to membrane	.
c56308_g1	30.9312	2.75161	11.2411	3.49071	0.00531294	0.0437907	up	yes	.	ras-related protein rab-7a-like [Stylonychia lemnae]	.	.	GO:0015031|protein transport;GO:0007264|small GTPase mediated signal transduction	GO:0005525|GTP binding	GO:0005886|plasma membrane	.
c65612_g1	5.34903	142.447	0.0375509	-4.73501	0.00268991	0.0328904	down	yes	.	centromeric protein [Stylonychia lemnae]	.	.	.	.	.	K11498|CENPE; centromeric protein E
c67936_g1	177.431	2782.19	0.0637738	-3.97089	0.000439662	0.0129456	down	yes	.	UNKNOWN [Stylonychia lemnae]	.	.	GO:0006629|lipid metabolic process;GO:0016192|vesicle-mediated transport	GO:0005544|calcium-dependent phospholipid binding;GO:0001786|phosphatidylserine binding;GO:0005215|transporter activity	GO:0005634|nucleus	.
c61794_g1	4.2654	142.458	0.0299414	-5.06172	0.00128946	0.023177	down	yes	.	protein kinase domain containing protein [Stylonychia lemnae]	.	Serine/threonine protein kinase	.	GO:0005524|ATP binding;GO:0004674|protein serine/threonine kinase activity	.	.
c46231_g1	579.502	73.5352	7.8806	2.97831	0.0069753	0.048128	up	yes	.	sideroflexin [Stylonychia lemnae]	.	.	GO:0055072|iron ion homeostasis	GO:0008324|cation transmembrane transporter activity	GO:0016021|integral to membrane;GO:0005743|mitochondrial inner membrane	.
c67587_g1	1.05088	55.3005	0.0190031	-5.71762	0.00173271	0.0267442	down	yes	.	wd40 repeat-containing protein [Stylonychia lemnae]	.	.	GO:0016567|protein ubiquitination;GO:0006355|regulation of transcription, DNA-dependent;GO:0006351|transcription, DNA-dependent	.	.	K10259|MET30; F-box and WD-40 domain protein MET30
c43667_g1	83.4148	9.34294	8.92812	3.15836	0.00633143	0.0466566	up	yes	.	dpy-30 homolog [Stylonychia lemnae]	.	.	GO:0016197|endosomal transport;GO:0051568|histone H3-K4 methylation;GO:0006355|regulation of transcription, DNA-dependent;GO:0006351|transcription, DNA-dependent	.	GO:0005794|Golgi apparatus;GO:0048188|Set1C/COMPASS complex;GO:0005802|trans-Golgi network	K14965|DPY30; protein dpy-30
c9641_g1	396.762	45.8821	8.64744	3.11227	0.00287848	0.033896	up	yes	.	elmo domain-containing protein 3-like [Stylonychia lemnae]	.	.	GO:0006909|phagocytosis;GO:0050688|regulation of defense response to virus	GO:0005096|GTPase activator activity	GO:0005856|cytoskeleton	.
c60876_g1	164.6	1418.94	0.116002	-3.10778	0.00611322	0.0461098	down	yes	.	myb-like dna-binding shaqkyf class family protein [Stylonychia lemnae]	.	.	GO:0006355|regulation of transcription, DNA-dependent;GO:0006351|transcription, DNA-dependent	GO:0003682|chromatin binding;GO:0003677|DNA binding	GO:0005634|nucleus	.
c25964_g1	9124.96	649.266	14.0543	3.81294	0.00371738	0.0380462	up	yes	.	cox19-like chch family protein [Stylonychia lemnae]	.	.	.	.	GO:0005829|cytosol;GO:0005758|mitochondrial intermembrane space;GO:0005634|nucleus	.
c68749_g1	0.802153	64.9087	0.0123582	-6.33839	5.16e-06	0.000797054	down	yes	.	nli interacting factor-like phosphatase family protein [Stylonychia lemnae]	.	.	.	.	.	K17616|CTDSPL2; CTD small phosphatase-like protein 2 [EC:3.1.3.-]
c12202_g1	11.0428	0.209718	52.6555	5.71851	0.00180401	0.0272216	up	yes	.	dual specificity catalytic domain containing protein [Stylonychia lemnae]	.	.	GO:0006952|defense response;GO:0035335|peptidyl-tyrosine dephosphorylation;GO:0009651|response to salt stress;GO:0010224|response to UV-B;GO:0010225|response to UV-C	GO:0017017|MAP kinase tyrosine/serine/threonine phosphatase activity;GO:0004725|protein tyrosine phosphatase activity	GO:0005829|cytosol	.
c61651_g1	0.606153	17.4527	0.0347312	-4.84762	0.000701267	0.016748	down	yes	.	ubiquitin conjugating enzyme e2 [Stylonychia lemnae]	.	.	.	GO:0005524|ATP binding;GO:0004842|ubiquitin-protein ligase activity	.	K06689|UBE2D_E, UBC4, UBC5; ubiquitin-conjugating enzyme E2 D/E [EC:2.3.2.23]
c47607_g1	462.358	13.6888	33.7763	5.07794	0.000403219	0.0123996	up	yes	.	protein kinase domain containing protein [Stylonychia lemnae]	.	.	GO:0051301|cell division;GO:0007067|mitosis	GO:0005524|ATP binding;GO:0004693|cyclin-dependent protein kinase activity;GO:0008353|RNA polymerase II carboxy-terminal domain kinase activity	GO:0005815|microtubule organizing center;GO:0005634|nucleus	.
c55534_g1	247.21	3.78715	65.2759	6.02848	0.000621382	0.0156432	up	yes	.	brain protein 44-like protein [Stylonychia lemnae]	.	.	GO:0006850|mitochondrial pyruvate transport;GO:0006090|pyruvate metabolic process	GO:0050833|pyruvate transmembrane transporter activity	GO:0031305|integral to mitochondrial inner membrane	.
[truncated: 684 more rows]
