# Supplementary material for: Comparative Transcriptome Analyses during the Vegetative Cell Cycle in the Mono-Cellular Organism Pseudokeronopsis erythrina (Alveolata, Ciliophora)
Source: Microorganisms. 2020 Jan 12;8(1):108. doi: 10.3390/microorganisms8010108 (PMC7022673; doi:10.3390/microorganisms8010108)
Supplement: Supplementary file 1 [file microorganisms-08-00108-s001.zip › microorganisms-642101-supplymentary/Table S4.xlsx]

## Sheet: Sheet1
COG functional Catrgory			D vs G	D vs G
Category	COG functional Catrgory Dscription	count	significant up-regulated	significant down-regulated
[A]	RNA processing and modification	47	2	3
[B]	Chromatin structure and dynamics	76	4	4
[C]	Energy production and conversion	164	6	1
[D]	Cell cycle control, cell division, chromosome partitioning	137	18	1
[E]	Amino acid transport and metabolism	241	10	9
[F]	Nucleotide transport and metabolism	61	6	1
[G]	Carbohydrate transport and metabolism	206	7	5
[H]	Coenzyme transport and metabolism	62	2	4
[I]	Lipid transport and metabolism	153	4	4
[J]	Translation, ribosomal structure and biogenesis	301	13	4
[K]	Transcription	887	44	30
[L]	Replication, recombination and repair	914	37	31
[M]	Cell wall/membrane/envelope biogenesis	57	3	1
[N]	Cell motility	6	0	0
[O]	Posttranslational modification, protein turnover, chaperones	470	46	4
[P]	Inorganic ion transport and metabolism	319	19	9
[Q]	Secondary metabolites biosynthesis, transport and catabolism	95	1	1
[R]	General function prediction only	1656	108	45
[S]	Function unknown	216	21	6
[T]	Signal transduction mechanisms	958	46	38
[U]	Intracellular trafficking, secretion, and vesicular transport	146	7	7
[V]	Defense mechanisms	179	6	8
[Y]	Nuclear structure	2	0	0
[Z]	Cytoskeleton	323	28	2
