# Supplementary material for: Comparative Transcriptome Analyses during the Vegetative Cell Cycle in the Mono-Cellular Organism Pseudokeronopsis erythrina (Alveolata, Ciliophora)
Source: Microorganisms. 2020 Jan 12;8(1):108. doi: 10.3390/microorganisms8010108 (PMC7022673; doi:10.3390/microorganisms8010108)
Supplement: Supplementary file 1 [file microorganisms-08-00108-s001.zip › microorganisms-642101-supplymentary/Table S5.xlsx]

## Sheet: Sheet1
gene	up/down	NR_Description
c17611_g1	up	Cyclin-T [Oxytricha trifallax]
c16402_g1	up	anaphase-promoting complex subunit 11 [Stylonychia lemnae]
c58189_g1	up	anaphase-promoting complex subunit 10 [Stylonychia lemnae]
c59924_g1	up	Ca2+-binding protein (EF-Hand superfamily) [Oxytricha trifallax]
c58501_g1	up	Calmodulin, putative [Oxytricha trifallax]
c2226_g1	up	centrin [Stylonychia lemnae]
c52990_g1	up	ef hand family protein [Stylonychia lemnae]
c48655_g1	up	ef hand family protein [Stylonychia lemnae]
c48588_g1	up	calmodulin [Stylonychia lemnae]
c44272_g1	up	Phosphatidylinositol kinase (PIK-K) [Oxytricha trifallax]
c62398_g1	up	Mitotic cyclin-CYC2, putative [Oxytricha trifallax]
c67538_g2	up	Cyclin [Oxytricha trifallax]
c57904_g1	up	n-terminal domain containing protein [Stylonychia lemnae]
c45268_g1	up	UNKNOWN [Stylonychia lemnae]
c68879_g1	up	hypothetical protein OXYTRI_03137 [Oxytricha trifallax]
c31295_g1	up	regulator of chromosome condensation [Stylonychia lemnae]
c35624_g1	up	hypothetical protein OXYTRI_19402 [Oxytricha trifallax]
c42747_g1	up	Casein kinase 2, beta subunit 1-1 [Oxytricha trifallax]
c64808_g1	down	phosphatidylinositol 4-kinase [Stylonychia lemnae]
