# Supplementary material for: Comparative Transcriptome Analyses during the Vegetative Cell Cycle in the Mono-Cellular Organism Pseudokeronopsis erythrina (Alveolata, Ciliophora)
Source: Microorganisms. 2020 Jan 12;8(1):108. doi: 10.3390/microorganisms8010108 (PMC7022673; doi:10.3390/microorganisms8010108)
Supplement: Supplementary file 1 [file microorganisms-08-00108-s001.zip › microorganisms-642101-supplymentary/Table S6.xlsx]

## Sheet: Biological process
GO ID	Description	GeneRatio (585)	BgRatio (27893)	pvalue	fdr	geneID
GO:0032502	developmental process	128	2711	8.97543e-19	2.63878e-15	c56249_g1;c5531_g1;c41813_g1;c42194_g1;c49744_g1;c57016_g1;c62350_g1;c66428_g1;c65126_g1;c35323_g1;c51102_g1;c52852_g1;c51112_g1;c58665_g1;c63356_g1;c65097_g2;c69864_g1;c69551_g3;c88267_g1;c52169_g1;c63361_g1;c37946_g1;c60466_g1;c82824_g1;c11865_g1;c48647_g1;c39677_g1;c27433_g1;c50139_g1;c65563_g2;c2549_g1;c75007_g1;c43446_g1;c54945_g1;c58852_g1;c55345_g1;c39293_g1;c53349_g1;c47795_g1;c61902_g1;c…
GO:0044767	single-organism developmental process	126	2683	2.79874e-18	4.11414e-15	c56249_g1;c5531_g1;c41813_g1;c42194_g1;c49744_g1;c62350_g1;c66428_g1;c65126_g1;c35323_g1;c51102_g1;c52852_g1;c51112_g1;c58665_g1;c63356_g1;c65097_g2;c69864_g1;c69551_g3;c88267_g1;c52169_g1;c63361_g1;c37946_g1;c60466_g1;c82824_g1;c11865_g1;c48647_g1;c39677_g1;c27433_g1;c50139_g1;c65563_g2;c2549_g1;c75007_g1;c43446_g1;c54945_g1;c58852_g1;c55345_g1;c39293_g1;c53349_g1;c47795_g1;c61902_g1;c44805_g1;c…
GO:0044707	single-multicellular organism process	121	2535	4.48852e-18	4.39875e-15	c70071_g1;c56249_g1;c42194_g1;c49744_g1;c62350_g1;c66428_g1;c65126_g1;c65583_g1;c35323_g1;c54574_g1;c51102_g1;c52050_g1;c52852_g1;c51112_g1;c58665_g1;c63356_g1;c65097_g2;c69864_g1;c69551_g3;c88267_g1;c52169_g1;c5531_g1;c63361_g1;c60466_g1;c82824_g1;c11865_g1;c48647_g1;c39677_g1;c27433_g1;c50139_g1;c50256_g1;c65563_g2;c2549_g1;c37946_g1;c75007_g1;c43446_g1;c54945_g1;c58852_g1;c55345_g1;c47795_g1;c…
GO:0032501	multicellular organismal process	127	2825	6.45556e-17	4.74484e-14	c70071_g1;c56249_g1;c42194_g1;c49744_g1;c62350_g1;c66428_g1;c65126_g1;c65583_g1;c35323_g1;c54574_g1;c51102_g1;c52050_g1;c52852_g1;c51112_g1;c58665_g1;c63356_g1;c65097_g2;c69864_g1;c69551_g3;c88267_g1;c52169_g1;c5531_g1;c63361_g1;c37946_g1;c60466_g1;c82824_g1;c70210_g2;c11865_g1;c48647_g1;c39677_g1;c27433_g1;c50139_g1;c50256_g1;c65563_g2;c2549_g1;c75007_g1;c43446_g1;c54945_g1;c58852_g1;c55345_g1;c…
GO:0007275	multicellular organism development	107	2237	5.20968e-16	3.06329e-13	c56249_g1;c42194_g1;c49744_g1;c62350_g1;c66428_g1;c65126_g1;c35323_g1;c51102_g1;c52852_g1;c51112_g1;c58665_g1;c63356_g1;c65097_g2;c69864_g1;c69551_g3;c88267_g1;c52169_g1;c5531_g1;c63361_g1;c60466_g1;c82824_g1;c11865_g1;c48647_g1;c39677_g1;c27433_g1;c50139_g1;c65563_g2;c2549_g1;c75007_g1;c43446_g1;c54945_g1;c58852_g1;c55345_g1;c47795_g1;c61902_g1;c44805_g1;c68613_g2;c59864_g2;c34959_g1;c92619_g1;c…
GO:0048856	anatomical structure development	105	2276	1.12927e-14	5.53344e-12	c56249_g1;c5531_g1;c41813_g1;c57016_g1;c62350_g1;c66428_g1;c65126_g1;c35323_g1;c42194_g1;c51102_g1;c52852_g1;c51112_g1;c58665_g1;c63356_g1;c65097_g2;c69864_g1;c69551_g3;c88267_g1;c52169_g1;c63361_g1;c37946_g1;c60466_g1;c82824_g1;c11865_g1;c48647_g1;c39677_g1;c27433_g1;c50139_g1;c65563_g2;c2549_g1;c75007_g1;c43446_g1;c54945_g1;c58852_g1;c39293_g1;c43745_g1;c4637_g1;c38773_g1;c70210_g2;c57824_g1;c3…
GO:0007017	microtubule-based process	51	705	1.86211e-14	7.82085e-12	c43761_g1;c37946_g1;c13124_g1;c92619_g1;c47556_g1;c59236_g1;c22284_g1;c49597_g1;c52990_g1;c15603_g1;c57904_g1;c63352_g1;c22538_g1;c35798_g1;c44776_g1;c79376_g1;c11865_g1;c49563_g1;c63361_g1;c92444_g1;c40782_g1;c37490_g1;c65610_g1;c68167_g1;c53845_g1;c67607_g1;c10010_g1;c48763_g1;c21960_g1;c19115_g1;c50377_g1;c54465_g1;c39192_g1;c37969_g1;c46315_g1;c65040_g1;c49976_g1;c23938_g1;c28189_g1;c37345_g1…
GO:1902589	single-organism organelle organization	78	1462	3.47862e-14	1.27839e-11	c41813_g1;c25537_g1;c43761_g1;c37946_g1;c46247_g1;c47087_g1;c59614_g1;c49574_g1;c51045_g1;c49079_g1;c48861_g1;c51102_g1;c17053_g1;c66982_g1;c39293_g1;c38460_g1;c53193_g1;c35624_g1;c40428_g1;c50496_g1;c19829_g1;c43667_g1;c57093_g1;c48643_g1;c92619_g1;c47556_g1;c59236_g1;c22284_g1;c49597_g1;c52990_g1;c15603_g1;c18874_g1;c2226_g1;c57016_g1;c46510_g1;c59924_g1;c51932_g1;c51629_g1;c92690_g1;c54345_g1;…
GO:0016043	cellular component organization	139	3581	2.18958e-13	7.15263e-11	c21901_g1;c48956_g1;c48415_g1;c41813_g1;c49563_g1;c62412_g1;c31207_g1;c65583_g1;c25537_g1;c59614_g1;c23334_g1;c38791_g1;c9424_g1;c60605_g1;c57115_g1;c43761_g1;c37946_g1;c13124_g1;c46247_g1;c47087_g1;c52852_g1;c49574_g1;c66428_g1;c51045_g1;c49079_g1;c48861_g1;c61229_g1;c62005_g1;c51102_g1;c17053_g1;c66982_g1;c39293_g1;c38460_g1;c53193_g1;c35624_g1;c40428_g1;c50496_g1;c19829_g1;c43667_g1;c57093_g1;…
GO:0006996	organelle organization	97	2262	1.00245e-11	2.59076e-09	c21901_g1;c41813_g1;c49563_g1;c31207_g1;c65583_g1;c25537_g1;c9424_g1;c60605_g1;c57115_g1;c43761_g1;c37946_g1;c13124_g1;c46247_g1;c47087_g1;c59614_g1;c49574_g1;c66428_g1;c51045_g1;c49079_g1;c48861_g1;c51102_g1;c17053_g1;c66982_g1;c39293_g1;c38460_g1;c53193_g1;c35624_g1;c40428_g1;c50496_g1;c19829_g1;c43667_g1;c57093_g1;c48643_g1;c38773_g1;c57824_g1;c92539_g1;c12147_g1;c92619_g1;c47556_g1;c59236_g1;…
GO:0048731	system development	80	1701	1.05679e-11	2.59076e-09	c56249_g1;c62350_g1;c66428_g1;c65126_g1;c35323_g1;c52852_g1;c51112_g1;c58665_g1;c63356_g1;c65097_g2;c69864_g1;c69551_g3;c88267_g1;c52169_g1;c5531_g1;c63361_g1;c60466_g1;c82824_g1;c11865_g1;c48647_g1;c39677_g1;c27433_g1;c42194_g1;c50139_g1;c65563_g2;c2549_g1;c54945_g1;c43745_g1;c43446_g1;c37946_g1;c93570_g1;c55455_g1;c67259_g1;c68655_g1;c64132_g1;c1115_g1;c56114_g1;c61229_g1;c57299_g1;c63352_g1;c2…
GO:0022402	cell cycle process	64	1205	1.05745e-11	2.59076e-09	c25537_g1;c43761_g1;c37946_g1;c17053_g1;c47123_g1;c51102_g1;c59614_g1;c62350_g1;c66982_g1;c39293_g1;c38460_g1;c53193_g1;c35624_g1;c40428_g1;c50496_g1;c18874_g1;c58325_g1;c49597_g1;c52990_g1;c15603_g1;c2226_g1;c57016_g1;c46510_g1;c59924_g1;c51932_g1;c51629_g1;c92690_g1;c54345_g1;c74834_g1;c69515_g1;c57904_g1;c10456_g1;c16402_g1;c67538_g2;c60242_g1;c52910_g1;c10441_g1;c66332_g1;c55060_g1;c46315_g1;…
GO:0065007	biological regulation	227	7332	1.57744e-11	3.56743e-09	c69515_g1;c70071_g1;c5531_g1;c64963_g1;c51629_g1;c51102_g1;c58325_g1;c53349_g1;c43446_g1;c61229_g1;c42194_g1;c57299_g1;c62350_g1;c13124_g1;c62412_g1;c65563_g2;c61501_g1;c66875_g1;c58189_g1;c46278_g1;c52015_g1;c58780_g1;c57904_g1;c48671_g1;c46524_g1;c52050_g1;c49155_g1;c54452_g1;c68382_g1;c84606_g1;c4637_g1;c39293_g1;c38460_g1;c27603_g1;c68511_g1;c25537_g1;c54945_g1;c46247_g1;c42747_g1;c18874_g1;c…
GO:0007018	microtubule-based movement	36	462	1.83958e-11	3.86313e-09	c13124_g1;c92619_g1;c47556_g1;c92444_g1;c40782_g1;c37490_g1;c65610_g1;c68167_g1;c53845_g1;c67607_g1;c10010_g1;c48763_g1;c21960_g1;c19115_g1;c50377_g1;c54465_g1;c39192_g1;c37969_g1;c46315_g1;c65040_g1;c49976_g1;c23938_g1;c28189_g1;c37345_g1;c62169_g1;c64778_g1;c46839_g1;c70787_g1;c37764_g1;c56135_g1;c37820_g1;c63673_g1;c63805_g1;c91030_g1;c53811_g1;c63361_g1
GO:0007264	small GTPase mediated signal transduction	27	277	4.44917e-11	8.72037e-09	c54016_g1;c9833_g1;c56316_g1;c49590_g1;c70357_g1;c55052_g1;c60739_g1;c38288_g1;c378_g1;c49167_g1;c27305_g1;c18874_g1;c47123_g1;c48910_g1;c76576_g1;c48861_g1;c46260_g1;c65937_g1;c66750_g2;c67766_g2;c40754_g1;c48787_g1;c58630_g1;c56308_g1;c81984_g1;c38375_g1;c67538_g2
GO:0071840	cellular component organization or biogenesis	151	4368	1.22312e-10	2.24749e-08	c21901_g1;c48956_g1;c48415_g1;c41813_g1;c42479_g1;c49563_g1;c62412_g1;c31207_g1;c65583_g1;c25537_g1;c59614_g1;c23334_g1;c38791_g1;c9424_g1;c60605_g1;c57115_g1;c43761_g1;c37946_g1;c13124_g1;c46247_g1;c51096_g1;c24510_g1;c70920_g1;c69546_g1;c47087_g1;c52852_g1;c34804_g1;c49574_g1;c66428_g1;c51045_g1;c49079_g1;c48861_g1;c61229_g1;c62005_g1;c51102_g1;c17053_g1;c66982_g1;c39293_g1;c38460_g1;c53193_g1;…
GO:0050789	regulation of biological process	206	6677	3.91873e-10	6.77709e-08	c69515_g1;c5531_g1;c51629_g1;c51102_g1;c58325_g1;c53349_g1;c43446_g1;c61229_g1;c42194_g1;c57299_g1;c62350_g1;c13124_g1;c62412_g1;c65563_g2;c61501_g1;c66875_g1;c58189_g1;c46278_g1;c52015_g1;c58780_g1;c57904_g1;c48671_g1;c46524_g1;c52050_g1;c49155_g1;c54452_g1;c68382_g1;c84606_g1;c39293_g1;c38460_g1;c27603_g1;c68511_g1;c25537_g1;c54945_g1;c42747_g1;c18874_g1;c57593_g1;c64018_g1;c52719_g1;c64551_g1;…
GO:0044700	single organism signaling	95	2358	4.88473e-10	7.95462e-08	c46278_g1;c52015_g1;c58780_g1;c52050_g1;c49155_g1;c54452_g1;c68382_g1;c84606_g1;c62350_g1;c57593_g1;c64018_g1;c52719_g1;c64551_g1;c58995_g1;c40543_g1;c57904_g1;c38776_g1;c42747_g1;c51967_g1;c61229_g1;c51938_g1;c38174_g1;c49548_g1;c75984_g1;c26147_g1;c67610_g2;c55807_g1;c46965_g1;c41702_g1;c70035_g1;c46477_g1;c47139_g1;c62416_g1;c68511_g1;c57115_g1;c49574_g1;c67831_g1;c50494_g1;c45755_g1;c68487_g1…
GO:0023052	signaling	95	2361	5.21969e-10	7.95462e-08	c46278_g1;c52015_g1;c58780_g1;c52050_g1;c49155_g1;c54452_g1;c68382_g1;c84606_g1;c62350_g1;c57593_g1;c64018_g1;c52719_g1;c64551_g1;c58995_g1;c40543_g1;c57904_g1;c38776_g1;c42747_g1;c51967_g1;c61229_g1;c51938_g1;c38174_g1;c49548_g1;c75984_g1;c26147_g1;c67610_g2;c55807_g1;c46965_g1;c41702_g1;c70035_g1;c46477_g1;c47139_g1;c62416_g1;c68511_g1;c57115_g1;c49574_g1;c67831_g1;c50494_g1;c45755_g1;c68487_g1…
GO:0007049	cell cycle	76	1713	5.4113e-10	7.95462e-08	c40281_g1;c25537_g1;c43761_g1;c37946_g1;c17053_g1;c47123_g1;c51102_g1;c59614_g1;c62350_g1;c66982_g1;c39293_g1;c38460_g1;c53193_g1;c35624_g1;c40428_g1;c50496_g1;c18874_g1;c63103_g1;c66149_g1;c90364_g1;c49590_g1;c69569_g2;c61235_g1;c61357_g2;c62398_g1;c57115_g1;c67473_g1;c63548_g1;c16623_g1;c4908_g1;c58325_g1;c49597_g1;c52990_g1;c15603_g1;c2226_g1;c57016_g1;c46510_g1;c59924_g1;c51932_g1;c51629_g1;c…
GO:0000280	nuclear division	44	748	1.00618e-09	1.40865e-07	c25537_g1;c59614_g1;c66982_g1;c51102_g1;c39293_g1;c38460_g1;c53193_g1;c35624_g1;c40428_g1;c50496_g1;c37946_g1;c2226_g1;c57016_g1;c46510_g1;c59924_g1;c51932_g1;c51629_g1;c92690_g1;c54345_g1;c74834_g1;c69515_g1;c57904_g1;c10456_g1;c16402_g1;c52990_g1;c67538_g2;c60242_g1;c52910_g1;c58325_g1;c10441_g1;c66332_g1;c55060_g1;c46315_g1;c75917_g1;c56619_g1;c61784_g1;c60798_g1;c52742_g1;c56135_g1;c47607_g1;…
GO:0007165	signal transduction	91	2266	1.42522e-09	1.90461e-07	c46278_g1;c52015_g1;c58780_g1;c52050_g1;c49155_g1;c54452_g1;c68382_g1;c84606_g1;c62350_g1;c57593_g1;c64018_g1;c52719_g1;c64551_g1;c58995_g1;c40543_g1;c57904_g1;c38776_g1;c42747_g1;c51967_g1;c61229_g1;c51938_g1;c38174_g1;c49548_g1;c75984_g1;c26147_g1;c67610_g2;c55807_g1;c46965_g1;c41702_g1;c70035_g1;c46477_g1;c47139_g1;c62416_g1;c68511_g1;c57115_g1;c49574_g1;c67831_g1;c50494_g1;c45755_g1;c68487_g1…
GO:0048285	organelle fission	44	765	1.99997e-09	2.55649e-07	c25537_g1;c59614_g1;c66982_g1;c51102_g1;c39293_g1;c38460_g1;c53193_g1;c35624_g1;c40428_g1;c50496_g1;c37946_g1;c2226_g1;c57016_g1;c46510_g1;c59924_g1;c51932_g1;c51629_g1;c92690_g1;c54345_g1;c74834_g1;c69515_g1;c57904_g1;c10456_g1;c16402_g1;c52990_g1;c67538_g2;c60242_g1;c52910_g1;c58325_g1;c10441_g1;c66332_g1;c55060_g1;c46315_g1;c75917_g1;c56619_g1;c61784_g1;c60798_g1;c52742_g1;c56135_g1;c47607_g1;…
GO:0000278	mitotic cell cycle	45	803	2.90446e-09	3.55797e-07	c40281_g1;c25537_g1;c51102_g1;c37946_g1;c18874_g1;c2226_g1;c57016_g1;c46510_g1;c59924_g1;c51932_g1;c51629_g1;c92690_g1;c54345_g1;c74834_g1;c69515_g1;c57904_g1;c10456_g1;c16402_g1;c52990_g1;c67538_g2;c60242_g1;c52910_g1;c58325_g1;c10441_g1;c66332_g1;c55060_g1;c46315_g1;c75917_g1;c56619_g1;c61784_g1;c60798_g1;c52742_g1;c56135_g1;c47607_g1;c65952_g1;c44776_g1;c58189_g1;c17053_g1;c61229_g1;c61501_g1;…
GO:0006464	cellular protein modification process	89	2247	4.34144e-09	4.90917e-07	c52050_g1;c49155_g1;c54452_g1;c68382_g1;c84606_g1;c25537_g1;c62901_g1;c47087_g1;c49574_g1;c50256_g1;c4637_g1;c58245_g1;c68776_g1;c69398_g1;c51045_g1;c65242_g1;c93646_g1;c64884_g1;c47753_g1;c60164_g1;c17053_g1;c19829_g1;c43667_g1;c57093_g1;c47795_g1;c34959_g1;c66449_g3;c62283_g1;c62350_g1;c35323_g1;c44776_g1;c40712_g1;c61235_g1;c47824_g1;c12202_g1;c52724_g1;c64573_g1;c90364_g1;c48671_g1;c64330_g1;…
GO:0036211	protein modification process	89	2247	4.34144e-09	4.90917e-07	c52050_g1;c49155_g1;c54452_g1;c68382_g1;c84606_g1;c25537_g1;c62901_g1;c47087_g1;c49574_g1;c50256_g1;c4637_g1;c58245_g1;c68776_g1;c69398_g1;c51045_g1;c65242_g1;c93646_g1;c64884_g1;c47753_g1;c60164_g1;c17053_g1;c19829_g1;c43667_g1;c57093_g1;c47795_g1;c34959_g1;c66449_g3;c62283_g1;c62350_g1;c35323_g1;c44776_g1;c40712_g1;c61235_g1;c47824_g1;c12202_g1;c52724_g1;c64573_g1;c90364_g1;c48671_g1;c64330_g1;…
GO:1903047	mitotic cell cycle process	44	798	7.11071e-09	7.74277e-07	c25537_g1;c51102_g1;c37946_g1;c18874_g1;c2226_g1;c57016_g1;c46510_g1;c59924_g1;c51932_g1;c51629_g1;c92690_g1;c54345_g1;c74834_g1;c69515_g1;c57904_g1;c10456_g1;c16402_g1;c52990_g1;c67538_g2;c60242_g1;c52910_g1;c58325_g1;c10441_g1;c66332_g1;c55060_g1;c46315_g1;c75917_g1;c56619_g1;c61784_g1;c60798_g1;c52742_g1;c56135_g1;c47607_g1;c65952_g1;c44776_g1;c58189_g1;c17053_g1;c61229_g1;c61501_g1;c64573_g1;…
GO:0048869	cellular developmental process	65	1454	8.22039e-09	8.56221e-07	c41813_g1;c37946_g1;c52852_g1;c11865_g1;c39677_g1;c27433_g1;c62350_g1;c75007_g1;c43446_g1;c63356_g1;c42194_g1;c39293_g1;c53349_g1;c43745_g1;c65563_g2;c61229_g1;c61784_g1;c52742_g1;c62901_g1;c63352_g1;c22538_g1;c35798_g1;c68511_g1;c5531_g1;c56114_g1;c49590_g1;c58852_g1;c51768_g1;c47824_g1;c48671_g1;c56619_g1;c65583_g1;c53187_g1;c61395_g1;c60242_g1;c76576_g1;c59236_g1;c61395_g2;c48647_g1;c52050_g1;…
GO:0000003	reproduction	51	1011	8.44572e-09	8.56221e-07	c37946_g1;c59614_g1;c60466_g1;c82824_g1;c66982_g1;c51102_g1;c39293_g1;c38460_g1;c53193_g1;c35624_g1;c40428_g1;c50496_g1;c75007_g1;c43446_g1;c54945_g1;c42194_g1;c53736_g1;c64629_g1;c61902_g1;c36170_g1;c62412_g1;c57299_g1;c65126_g1;c50256_g1;c69260_g1;c52990_g1;c59432_g1;c63361_g1;c28144_g1;c54519_g1;c62588_g1;c58837_g1;c51629_g1;c68471_g1;c62710_g1;c2549_g1;c1973_g1;c38773_g1;c57824_g1;c4637_g1;c4…
GO:0051301	cell division	47	927	2.86467e-08	2.80738e-06	c2226_g1;c57016_g1;c46510_g1;c49597_g1;c59924_g1;c61235_g1;c92690_g1;c54345_g1;c74834_g1;c58189_g1;c57904_g1;c10456_g1;c16402_g1;c52990_g1;c39192_g1;c62398_g1;c67538_g2;c60242_g1;c52910_g1;c58325_g1;c10441_g1;c66332_g1;c55060_g1;c75917_g1;c67473_g1;c56619_g1;c61784_g1;c60798_g1;c52742_g1;c40281_g1;c63548_g1;c44776_g1;c56135_g1;c47607_g1;c65952_g1;c17053_g1;c47123_g1;c37946_g1;c18874_g1;c61229_g1;…
GO:0007399	nervous system development	38	673	4.21356e-08	3.99608e-06	c58665_g1;c63356_g1;c65097_g2;c69864_g1;c69551_g3;c88267_g1;c52169_g1;c5531_g1;c63361_g1;c52852_g1;c11865_g1;c39677_g1;c27433_g1;c43745_g1;c56249_g1;c65563_g2;c62350_g1;c67259_g1;c68655_g1;c64132_g1;c66428_g1;c1115_g1;c56114_g1;c61229_g1;c63352_g1;c22538_g1;c35798_g1;c51768_g1;c47824_g1;c48671_g1;c65583_g1;c52050_g1;c51967_g1;c37946_g1;c62412_g1;c84924_g1;c52544_g1;c21901_g1
GO:0050794	regulation of cellular process	186	6205	4.57855e-08	4.20655e-06	c69515_g1;c5531_g1;c51629_g1;c51102_g1;c58325_g1;c53349_g1;c43446_g1;c61229_g1;c42194_g1;c62350_g1;c13124_g1;c62412_g1;c65563_g2;c61501_g1;c66875_g1;c58189_g1;c46278_g1;c52015_g1;c58780_g1;c57904_g1;c48671_g1;c52050_g1;c49155_g1;c54452_g1;c68382_g1;c84606_g1;c39293_g1;c38460_g1;c27603_g1;c68511_g1;c25537_g1;c54945_g1;c42747_g1;c18874_g1;c57593_g1;c64018_g1;c52719_g1;c64551_g1;c58995_g1;c40543_g1;…
GO:0007154	cell communication	98	2722	7.55389e-08	6.72983e-06	c46278_g1;c52015_g1;c58780_g1;c52050_g1;c49155_g1;c54452_g1;c68382_g1;c84606_g1;c62350_g1;c57593_g1;c64018_g1;c52719_g1;c64551_g1;c58995_g1;c40543_g1;c57904_g1;c38776_g1;c42747_g1;c51967_g1;c61229_g1;c51938_g1;c38174_g1;c49548_g1;c75984_g1;c26147_g1;c67610_g2;c55807_g1;c46965_g1;c41702_g1;c70035_g1;c46477_g1;c47139_g1;c62416_g1;c68511_g1;c57115_g1;c49574_g1;c67831_g1;c50494_g1;c45755_g1;c68487_g1…
GO:0006928	movement of cell or subcellular component	47	967	1.00581e-07	8.69731e-06	c13124_g1;c39677_g1;c27433_g1;c92619_g1;c47556_g1;c56289_g1;c63356_g1;c37946_g1;c35323_g1;c62350_g1;c51967_g1;c61229_g1;c92444_g1;c40782_g1;c37490_g1;c65610_g1;c68167_g1;c53845_g1;c67607_g1;c10010_g1;c48763_g1;c21960_g1;c19115_g1;c50377_g1;c54465_g1;c39192_g1;c37969_g1;c46315_g1;c65040_g1;c49976_g1;c23938_g1;c28189_g1;c37345_g1;c62169_g1;c64778_g1;c46839_g1;c70787_g1;c37764_g1;c56135_g1;c37820_g1…
GO:0016192	vesicle-mediated transport	38	717	2.11631e-07	1.7777e-05	c58630_g1;c52034_g1;c1115_g1;c49167_g1;c65937_g1;c66750_g2;c54981_g1;c54616_g1;c27305_g1;c64330_g1;c64629_g1;c18874_g1;c53349_g1;c40754_g1;c70124_g1;c58897_g1;c61501_g1;c9641_g1;c63051_g1;c378_g1;c88047_g1;c79164_g1;c56455_g1;c54288_g1;c54328_g1;c67936_g1;c81984_g1;c47123_g1;c44805_g1;c56289_g1;c61942_g1;c61229_g1;c70071_g1;c58429_g1;c13124_g1;c31207_g1;c43446_g1;c56316_g1
GO:0022414	reproductive process	46	978	3.50594e-07	2.86319e-05	c37946_g1;c59614_g1;c60466_g1;c82824_g1;c66982_g1;c51102_g1;c39293_g1;c38460_g1;c53193_g1;c35624_g1;c40428_g1;c50496_g1;c75007_g1;c43446_g1;c54945_g1;c42194_g1;c53736_g1;c64629_g1;c61902_g1;c36170_g1;c62412_g1;c57299_g1;c65126_g1;c50256_g1;c69260_g1;c52990_g1;c59432_g1;c63361_g1;c28144_g1;c54519_g1;c62588_g1;c58837_g1;c51629_g1;c68471_g1;c62710_g1;c2549_g1;c1973_g1;c52910_g1;c10441_g1;c64808_g1;c…
GO:0007067	mitotic nuclear division	33	587	3.65305e-07	2.90269e-05	c25537_g1;c37946_g1;c2226_g1;c57016_g1;c46510_g1;c59924_g1;c51932_g1;c51629_g1;c92690_g1;c54345_g1;c74834_g1;c69515_g1;c57904_g1;c10456_g1;c16402_g1;c52990_g1;c67538_g2;c60242_g1;c52910_g1;c58325_g1;c10441_g1;c66332_g1;c55060_g1;c46315_g1;c75917_g1;c56619_g1;c61784_g1;c60798_g1;c52742_g1;c56135_g1;c47607_g1;c65952_g1;c44776_g1
GO:0009791	post-embryonic development	19	240	8.75573e-07	6.77417e-05	c60466_g1;c82824_g1;c54945_g1;c4637_g1;c57299_g1;c58837_g1;c51629_g1;c68471_g1;c62710_g1;c50771_g1;c62412_g1;c15692_g1;c75917_g1;c65563_g2;c49744_g1;c38773_g1;c70210_g2;c57824_g1;c31207_g1
GO:0000902	cell morphogenesis	24	364	9.41812e-07	7.09981e-05	c52852_g1;c63356_g1;c61229_g1;c61784_g1;c52742_g1;c62350_g1;c56114_g1;c49590_g1;c58852_g1;c48671_g1;c56619_g1;c53187_g1;c61395_g1;c60242_g1;c76576_g1;c59236_g1;c61395_g2;c48647_g1;c63361_g1;c51967_g1;c37946_g1;c1973_g1;c53736_g1;c64629_g1
GO:0009653	anatomical structure morphogenesis	48	1081	1.00337e-06	7.37478e-05	c56249_g1;c41813_g1;c62350_g1;c66428_g1;c65126_g1;c35323_g1;c51112_g1;c37946_g1;c52852_g1;c60466_g1;c82824_g1;c75007_g1;c43446_g1;c63356_g1;c58852_g1;c55455_g1;c61229_g1;c61784_g1;c52742_g1;c56114_g1;c49590_g1;c48671_g1;c56619_g1;c65583_g1;c64629_g1;c53187_g1;c61395_g1;c60242_g1;c76576_g1;c59236_g1;c61395_g2;c48647_g1;c54452_g1;c63361_g1;c51967_g1;c38773_g1;c57824_g1;c84924_g1;c52544_g1;c1973_g1;…
GO:0043412	macromolecule modification	93	2697	1.15682e-06	8.29525e-05	c42479_g1;c52050_g1;c49155_g1;c54452_g1;c68382_g1;c84606_g1;c25537_g1;c62901_g1;c47087_g1;c49574_g1;c50256_g1;c4637_g1;c58245_g1;c68776_g1;c69398_g1;c51045_g1;c65242_g1;c93646_g1;c64884_g1;c47753_g1;c60164_g1;c17053_g1;c19829_g1;c43667_g1;c57093_g1;c47795_g1;c34959_g1;c66449_g3;c62283_g1;c62350_g1;c35323_g1;c44776_g1;c40712_g1;c61235_g1;c47824_g1;c12202_g1;c52724_g1;c64573_g1;c90364_g1;c48671_g1;…
GO:0051726	regulation of cell cycle	29	508	1.37733e-06	9.64128e-05	c42194_g1;c58189_g1;c25537_g1;c61501_g1;c43573_g1;c40281_g1;c43761_g1;c52015_g1;c58780_g1;c75917_g1;c52990_g1;c37946_g1;c54345_g1;c40543_g1;c57904_g1;c49597_g1;c15603_g1;c17053_g1;c58364_g1;c89579_g1;c57016_g1;c62398_g1;c67538_g2;c17611_g1;c65952_g1;c54046_g1;c49548_g1;c51629_g1;c58325_g1
GO:0035556	intracellular signal transduction	56	1375	1.83671e-06	0.00012558	c46278_g1;c52015_g1;c58780_g1;c41702_g1;c70035_g1;c46477_g1;c47139_g1;c49155_g1;c62416_g1;c54452_g1;c68511_g1;c57115_g1;c68382_g1;c84606_g1;c49574_g1;c67831_g1;c47837_g1;c43818_g1;c70210_g2;c54016_g1;c9833_g1;c56316_g1;c49590_g1;c70357_g1;c55052_g1;c60739_g1;c38288_g1;c378_g1;c49167_g1;c27305_g1;c18874_g1;c47123_g1;c48910_g1;c76576_g1;c48861_g1;c46260_g1;c65937_g1;c66750_g2;c67766_g2;c40754_g1;c4…
GO:0044702	single organism reproductive process	41	879	1.9027e-06	0.000126974	c37946_g1;c59614_g1;c66982_g1;c51102_g1;c39293_g1;c38460_g1;c53193_g1;c35624_g1;c40428_g1;c50496_g1;c75007_g1;c43446_g1;c42194_g1;c53736_g1;c64629_g1;c61902_g1;c57299_g1;c65126_g1;c50256_g1;c69260_g1;c62412_g1;c52990_g1;c59432_g1;c63361_g1;c28144_g1;c54519_g1;c62588_g1;c58837_g1;c51629_g1;c68471_g1;c62710_g1;c2549_g1;c1973_g1;c52910_g1;c10441_g1;c64808_g1;c61501_g1;c75917_g1;c58897_g1;c66875_g1;c…
GO:0030154	cell differentiation	54	1309	1.94347e-06	0.000126974	c41813_g1;c37946_g1;c52852_g1;c11865_g1;c39677_g1;c27433_g1;c62350_g1;c75007_g1;c43446_g1;c63356_g1;c42194_g1;c39293_g1;c53349_g1;c43745_g1;c65563_g2;c61229_g1;c61784_g1;c52742_g1;c62901_g1;c63352_g1;c22538_g1;c35798_g1;c68511_g1;c5531_g1;c56114_g1;c51768_g1;c47824_g1;c48671_g1;c65583_g1;c52050_g1;c58325_g1;c51967_g1;c88267_g1;c52169_g1;c65097_g2;c84924_g1;c52544_g1;c43573_g1;c62710_g1;c61902_g1;…
GO:0030030	cell projection organization	26	448	3.58423e-06	0.000229079	c52852_g1;c92619_g1;c47556_g1;c63356_g1;c61229_g1;c5531_g1;c48763_g1;c65242_g1;c23938_g1;c40915_g1;c28144_g1;c48132_g1;c49590_g1;c58852_g1;c48671_g1;c53187_g1;c61395_g1;c60242_g1;c76576_g1;c59236_g1;c61395_g2;c48647_g1;c63361_g1;c62350_g1;c51967_g1;c37946_g1
GO:0019538	protein metabolic process	147	4962	4.44261e-06	0.000277899	c58189_g1;c58325_g1;c41813_g1;c52050_g1;c49155_g1;c54452_g1;c68382_g1;c84606_g1;c25537_g1;c62901_g1;c47087_g1;c61032_g1;c49574_g1;c50256_g1;c4637_g1;c58245_g1;c68776_g1;c69398_g1;c51045_g1;c65242_g1;c93646_g1;c64884_g1;c47753_g1;c60164_g1;c17053_g1;c19829_g1;c43667_g1;c57093_g1;c47795_g1;c34959_g1;c66449_g3;c62283_g1;c88267_g1;c52169_g1;c37447_g1;c26446_g1;c88434_g1;c12785_g1;c87917_g1;c41616_g1;…
GO:0048513	animal organ development	49	1192	6.51063e-06	0.000398776	c56249_g1;c62350_g1;c66428_g1;c65126_g1;c35323_g1;c52852_g1;c51112_g1;c58665_g1;c63356_g1;c65097_g2;c69864_g1;c69551_g3;c88267_g1;c52169_g1;c5531_g1;c63361_g1;c60466_g1;c82824_g1;c48647_g1;c65563_g2;c2549_g1;c42194_g1;c43446_g1;c37946_g1;c68511_g1;c56114_g1;c65583_g1;c50256_g1;c58325_g1;c58852_g1;c84924_g1;c52544_g1;c50771_g1;c62412_g1;c15692_g1;c52910_g1;c10441_g1;c64808_g1;c61501_g1;c48396_g1;c…
GO:0051716	cellular response to stimulus	129	4305	1.21679e-05	0.000730073	c42701_g1;c36933_g1;c46278_g1;c52015_g1;c58780_g1;c54981_g1;c48015_g1;c40630_g1;c60798_g1;c37602_g1;c52552_g1;c51938_g1;c52050_g1;c49155_g1;c54452_g1;c68382_g1;c84606_g1;c62350_g1;c59101_g1;c56587_g1;c62412_g1;c60242_g1;c57115_g1;c57593_g1;c64018_g1;c52719_g1;c64551_g1;c58995_g1;c40543_g1;c57904_g1;c38776_g1;c42747_g1;c51967_g1;c61229_g1;c38174_g1;c49548_g1;c75984_g1;c26147_g1;c67610_g2;c55807_g1…
GO:0044267	cellular protein metabolic process	114	3731	1.93754e-05	0.00113927	c58189_g1;c58325_g1;c41813_g1;c52050_g1;c49155_g1;c54452_g1;c68382_g1;c84606_g1;c25537_g1;c62901_g1;c47087_g1;c49574_g1;c50256_g1;c4637_g1;c58245_g1;c68776_g1;c69398_g1;c51045_g1;c65242_g1;c93646_g1;c64884_g1;c47753_g1;c60164_g1;c17053_g1;c19829_g1;c43667_g1;c57093_g1;c47795_g1;c34959_g1;c66449_g3;c62283_g1;c37447_g1;c26446_g1;c88434_g1;c12785_g1;c87917_g1;c41616_g1;c69027_g2;c38791_g1;c62350_g1;…
GO:0048858	cell projection morphogenesis	17	248	2.18034e-05	0.0012569	c52852_g1;c63356_g1;c61229_g1;c49590_g1;c58852_g1;c48671_g1;c53187_g1;c61395_g1;c60242_g1;c76576_g1;c59236_g1;c61395_g2;c48647_g1;c63361_g1;c62350_g1;c51967_g1;c37946_g1
GO:0048699	generation of neurons	21	361	2.95165e-05	0.00166882	c52852_g1;c11865_g1;c39677_g1;c27433_g1;c63356_g1;c65563_g2;c62350_g1;c61229_g1;c63352_g1;c22538_g1;c35798_g1;c5531_g1;c47824_g1;c48671_g1;c65583_g1;c51967_g1;c37946_g1;c65097_g2;c84924_g1;c52544_g1;c21901_g1
GO:0032990	cell part morphogenesis	17	255	3.10752e-05	0.0017238	c52852_g1;c63356_g1;c61229_g1;c49590_g1;c58852_g1;c48671_g1;c53187_g1;c61395_g1;c60242_g1;c76576_g1;c59236_g1;c61395_g2;c48647_g1;c63361_g1;c62350_g1;c51967_g1;c37946_g1
GO:0043632	modification-dependent macromolecule catabolic process	24	452	3.58576e-05	0.00192708	c58189_g1;c58325_g1;c25537_g1;c34804_g1;c59072_g1;c58995_g1;c49548_g1;c52795_g1;c38304_g1;c58380_g1;c61614_g1;c16402_g1;c48526_g1;c60011_g1;c37819_g1;c10429_g1;c51122_g1;c38543_g1;c89579_g1;c49588_g1;c69569_g2;c69260_g1;c59432_g1;c69408_g1
GO:0022008	neurogenesis	23	423	3.60507e-05	0.00192708	c52852_g1;c11865_g1;c39677_g1;c27433_g1;c63356_g1;c43745_g1;c65563_g2;c62350_g1;c61229_g1;c63352_g1;c22538_g1;c35798_g1;c5531_g1;c47824_g1;c48671_g1;c65583_g1;c52050_g1;c51967_g1;c37946_g1;c65097_g2;c84924_g1;c52544_g1;c21901_g1
GO:0046907	intracellular transport	39	929	3.69237e-05	0.00193849	c55534_g1;c58630_g1;c19829_g1;c43667_g1;c57093_g1;c52034_g1;c1115_g1;c9424_g1;c13124_g1;c49167_g1;c65937_g1;c66750_g2;c48643_g1;c92619_g1;c47556_g1;c46632_g1;c61229_g1;c60798_g1;c38662_g1;c46185_g1;c40481_g1;c69605_g1;c52552_g1;c27305_g1;c61942_g1;c40754_g1;c58429_g1;c43446_g1;c65226_g1;c62350_g1;c63051_g1;c88047_g1;c18874_g1;c47123_g1;c57115_g1;c54328_g1;c65148_g1;c56316_g1;c66310_g1
GO:0016567	protein ubiquitination	24	461	4.89284e-05	0.0025231	c25537_g1;c62901_g1;c58189_g1;c57016_g1;c55947_g1;c64096_g1;c51932_g1;c57103_g1;c47139_g1;c54345_g1;c54594_g1;c58325_g1;c75917_g1;c61784_g1;c52742_g1;c38543_g1;c67587_g1;c52880_g1;c77613_g1;c69569_g2;c49588_g1;c69260_g1;c59432_g1;c69408_g1
GO:0006511	ubiquitin-dependent protein catabolic process	23	432	4.97755e-05	0.0025231	c58189_g1;c58325_g1;c25537_g1;c59072_g1;c58995_g1;c49548_g1;c52795_g1;c38304_g1;c58380_g1;c61614_g1;c16402_g1;c48526_g1;c60011_g1;c37819_g1;c10429_g1;c51122_g1;c38543_g1;c89579_g1;c49588_g1;c69569_g2;c69260_g1;c59432_g1;c69408_g1
GO:1902582	single-organism intracellular transport	32	711	5.09572e-05	0.00253922	c55534_g1;c58630_g1;c19829_g1;c43667_g1;c57093_g1;c52034_g1;c1115_g1;c9424_g1;c13124_g1;c49167_g1;c65937_g1;c66750_g2;c48643_g1;c92619_g1;c47556_g1;c46632_g1;c61229_g1;c60798_g1;c38662_g1;c46185_g1;c40481_g1;c69605_g1;c52552_g1;c27305_g1;c61942_g1;c40754_g1;c58429_g1;c43446_g1;c65226_g1;c62350_g1;c56316_g1;c66310_g1
GO:0051603	proteolysis involved in cellular protein catabolic process	25	498	6.16268e-05	0.00301971	c58189_g1;c58325_g1;c25537_g1;c58750_g1;c39826_g1;c59072_g1;c58995_g1;c49548_g1;c52795_g1;c38304_g1;c58380_g1;c61614_g1;c16402_g1;c48526_g1;c60011_g1;c37819_g1;c10429_g1;c51122_g1;c38543_g1;c89579_g1;c49588_g1;c69569_g2;c69260_g1;c59432_g1;c69408_g1
GO:0019941	modification-dependent protein catabolic process	23	439	6.35085e-05	0.0030609	c58189_g1;c58325_g1;c25537_g1;c59072_g1;c58995_g1;c49548_g1;c52795_g1;c38304_g1;c58380_g1;c61614_g1;c16402_g1;c48526_g1;c60011_g1;c37819_g1;c10429_g1;c51122_g1;c38543_g1;c89579_g1;c49588_g1;c69569_g2;c69260_g1;c59432_g1;c69408_g1
GO:0006897	endocytosis	16	247	7.41592e-05	0.00351658	c54981_g1;c54616_g1;c27305_g1;c64330_g1;c64629_g1;c18874_g1;c53349_g1;c40754_g1;c70124_g1;c58897_g1;c61501_g1;c9641_g1;c44805_g1;c13124_g1;c31207_g1;c43446_g1
GO:0070647	protein modification by small protein conjugation or removal	28	600	8.08705e-05	0.00377396	c25537_g1;c62901_g1;c58189_g1;c57016_g1;c55947_g1;c64096_g1;c51932_g1;c57103_g1;c47139_g1;c54345_g1;c54594_g1;c58325_g1;c75917_g1;c61784_g1;c52742_g1;c38543_g1;c67587_g1;c52880_g1;c59072_g1;c58380_g1;c37819_g1;c10429_g1;c77613_g1;c69569_g2;c49588_g1;c69260_g1;c59432_g1;c69408_g1
GO:0044257	cellular protein catabolic process	25	509	8.7106e-05	0.00400143	c58189_g1;c58325_g1;c25537_g1;c58750_g1;c39826_g1;c59072_g1;c58995_g1;c49548_g1;c52795_g1;c38304_g1;c58380_g1;c61614_g1;c16402_g1;c48526_g1;c60011_g1;c37819_g1;c10429_g1;c51122_g1;c38543_g1;c89579_g1;c49588_g1;c69569_g2;c69260_g1;c59432_g1;c69408_g1
GO:0030163	protein catabolic process	27	578	0.000106161	0.00480175	c58189_g1;c58325_g1;c25537_g1;c58750_g1;c39826_g1;c59072_g1;c58995_g1;c49548_g1;c92868_g1;c42877_g1;c89579_g1;c52795_g1;c38304_g1;c58380_g1;c61614_g1;c16402_g1;c48526_g1;c60011_g1;c37819_g1;c10429_g1;c51122_g1;c38543_g1;c49588_g1;c69569_g2;c69260_g1;c59432_g1;c69408_g1
GO:0032446	protein modification by small protein conjugation	24	486	0.000110455	0.00492026	c25537_g1;c62901_g1;c58189_g1;c57016_g1;c55947_g1;c64096_g1;c51932_g1;c57103_g1;c47139_g1;c54345_g1;c54594_g1;c58325_g1;c75917_g1;c61784_g1;c52742_g1;c38543_g1;c67587_g1;c52880_g1;c77613_g1;c69569_g2;c49588_g1;c69260_g1;c59432_g1;c69408_g1
GO:0042023	DNA endoreduplication	4	13	0.000117779	0.00516823	c51629_g1;c61784_g1;c52742_g1;c40281_g1
GO:0044786	cell cycle DNA replication	5	24	0.000121847	0.0052681	c51102_g1;c51629_g1;c61784_g1;c52742_g1;c40281_g1
GO:0035220	wing disc development	4	14	0.00016216	0.00690942	c50256_g1;c50771_g1;c62412_g1;c15692_g1
GO:0044782	cilium organization	10	116	0.000170081	0.00714341	c92619_g1;c47556_g1;c53187_g1;c61395_g1;c60242_g1;c76576_g1;c59236_g1;c61395_g2;c48647_g1;c63361_g1
GO:0040007	growth	16	268	0.000190498	0.00788822	c51938_g1;c5531_g1;c61784_g1;c52742_g1;c38773_g1;c55455_g1;c70210_g2;c57824_g1;c60466_g1;c82824_g1;c31207_g1;c52050_g1;c62412_g1;c1973_g1;c53736_g1;c64629_g1
GO:0044703	multi-organism reproductive process	23	475	0.000202694	0.00827669	c37946_g1;c75007_g1;c43446_g1;c42194_g1;c39293_g1;c53736_g1;c64629_g1;c61902_g1;c65126_g1;c69260_g1;c62412_g1;c52990_g1;c59432_g1;c63361_g1;c38460_g1;c28144_g1;c54519_g1;c62588_g1;c2549_g1;c1973_g1;c75917_g1;c52050_g1;c31207_g1
GO:0003006	developmental process involved in reproduction	25	540	0.000216689	0.00872692	c37946_g1;c60466_g1;c82824_g1;c75007_g1;c43446_g1;c54945_g1;c42194_g1;c39293_g1;c36170_g1;c62412_g1;c57299_g1;c58837_g1;c51629_g1;c68471_g1;c62710_g1;c1973_g1;c53736_g1;c64629_g1;c52910_g1;c10441_g1;c64808_g1;c61501_g1;c75917_g1;c58897_g1;c66875_g1
GO:0016311	dephosphorylation	16	272	0.000225219	0.0089479	c50256_g1;c4637_g1;c58245_g1;c68776_g1;c69398_g1;c61235_g1;c47824_g1;c12202_g1;c62416_g1;c38764_g1;c53065_g1;c47300_g1;c69312_g1;c56325_g1;c23318_g1;c54616_g1
GO:0030182	neuron differentiation	15	248	0.000260329	0.0102049	c52852_g1;c11865_g1;c63356_g1;c65563_g2;c61229_g1;c5531_g1;c48671_g1;c65583_g1;c62350_g1;c51967_g1;c37946_g1;c65097_g2;c84924_g1;c52544_g1;c21901_g1
GO:0048518	positive regulation of biological process	60	1799	0.000268702	0.0103945	c51629_g1;c51102_g1;c58325_g1;c53349_g1;c43446_g1;c61229_g1;c58189_g1;c52015_g1;c58780_g1;c48671_g1;c62350_g1;c18874_g1;c61501_g1;c63356_g1;c45755_g1;c88318_g1;c46524_g1;c61032_g1;c42194_g1;c52552_g1;c57610_g1;c67538_g2;c51045_g1;c60605_g1;c64884_g1;c51938_g1;c55136_g2;c68511_g1;c39677_g1;c56249_g1;c52724_g1;c47837_g1;c43818_g1;c65563_g2;c38773_g1;c57824_g1;c31207_g1;c21901_g1;c66428_g1;c43745_g1…
GO:0007099	centriole replication	3	7	0.000301652	0.01137	c49597_g1;c52990_g1;c15603_g1
GO:0098534	centriole assembly	3	7	0.000301652	0.01137	c49597_g1;c52990_g1;c15603_g1
GO:0006479	protein methylation	7	62	0.000312056	0.0113704	c47087_g1;c49574_g1;c64884_g1;c19829_g1;c43667_g1;c57093_g1;c67259_g1
GO:0008213	protein alkylation	7	62	0.000312056	0.0113704	c47087_g1;c49574_g1;c64884_g1;c19829_g1;c43667_g1;c57093_g1;c67259_g1
GO:0070727	cellular macromolecule localization	31	752	0.000313266	0.0113704	c45755_g1;c57904_g1;c9424_g1;c61229_g1;c48643_g1;c92619_g1;c47556_g1;c17053_g1;c60798_g1;c54288_g1;c50111_g1;c38662_g1;c46185_g1;c62350_g1;c69605_g1;c27305_g1;c34804_g1;c61942_g1;c65226_g1;c46632_g1;c63051_g1;c88047_g1;c18874_g1;c47123_g1;c57115_g1;c43446_g1;c54328_g1;c65937_g1;c66750_g2;c65148_g1;c66310_g1
GO:0000904	cell morphogenesis involved in differentiation	12	174	0.000325668	0.0116764	c52852_g1;c63356_g1;c61229_g1;c61784_g1;c52742_g1;c62350_g1;c56114_g1;c51967_g1;c37946_g1;c1973_g1;c53736_g1;c64629_g1
GO:0051641	cellular localization	53	1550	0.000344995	0.0121775	c55534_g1;c58630_g1;c19829_g1;c43667_g1;c57093_g1;c45755_g1;c57904_g1;c52034_g1;c1115_g1;c9424_g1;c76576_g1;c13124_g1;c49167_g1;c65937_g1;c66750_g2;c61229_g1;c48643_g1;c92619_g1;c47556_g1;c17053_g1;c46632_g1;c60798_g1;c54288_g1;c55136_g2;c50111_g1;c54981_g1;c47123_g1;c18874_g1;c38662_g1;c46185_g1;c62350_g1;c37946_g1;c56289_g1;c40481_g1;c69605_g1;c52552_g1;c27305_g1;c34804_g1;c61942_g1;c40754_g1;c…
GO:0007420	brain development	13	201	0.000347929	0.0121775	c58665_g1;c63356_g1;c65097_g2;c69864_g1;c69551_g3;c88267_g1;c52169_g1;c5531_g1;c63361_g1;c62350_g1;c65583_g1;c84924_g1;c52544_g1
GO:0044093	positive regulation of molecular function	21	433	0.000369801	0.0127353	c61229_g1;c62350_g1;c58189_g1;c48671_g1;c58325_g1;c42194_g1;c68511_g1;c47837_g1;c43818_g1;c52910_g1;c10441_g1;c57299_g1;c64103_g1;c67473_g1;c63548_g1;c47040_g1;c79164_g1;c56455_g1;c48861_g1;c75007_g1;c58245_g1
GO:0006886	intracellular protein transport	25	560	0.00037253	0.0127353	c9424_g1;c48643_g1;c92619_g1;c47556_g1;c61229_g1;c60798_g1;c38662_g1;c46185_g1;c69605_g1;c27305_g1;c61942_g1;c65226_g1;c62350_g1;c46632_g1;c63051_g1;c88047_g1;c18874_g1;c47123_g1;c57115_g1;c43446_g1;c54328_g1;c65937_g1;c66750_g2;c65148_g1;c66310_g1
GO:0051649	establishment of localization in cell	48	1370	0.000386076	0.0130467	c55534_g1;c58630_g1;c19829_g1;c43667_g1;c57093_g1;c52034_g1;c1115_g1;c9424_g1;c76576_g1;c13124_g1;c49167_g1;c65937_g1;c66750_g2;c48643_g1;c92619_g1;c47556_g1;c46632_g1;c61229_g1;c60798_g1;c55136_g2;c54981_g1;c47123_g1;c38662_g1;c46185_g1;c17053_g1;c37946_g1;c56289_g1;c40481_g1;c69605_g1;c52552_g1;c27305_g1;c61942_g1;c40754_g1;c70071_g1;c56605_g1;c43446_g1;c58429_g1;c65226_g1;c62350_g1;c63051_g1;c…
GO:0032989	cellular component morphogenesis	24	533	0.000428852	0.0141873	c52852_g1;c63356_g1;c61229_g1;c61784_g1;c52742_g1;c62350_g1;c56114_g1;c49590_g1;c58852_g1;c48671_g1;c56619_g1;c53187_g1;c61395_g1;c60242_g1;c76576_g1;c59236_g1;c61395_g2;c48647_g1;c63361_g1;c51967_g1;c37946_g1;c1973_g1;c53736_g1;c64629_g1
GO:0000730	DNA recombinase assembly	2	2	0.000439131	0.0141873	c59614_g1;c51102_g1
GO:0045003	double-strand break repair via synthesis-dependent strand annealing	2	2	0.000439131	0.0141873	c59614_g1;c51102_g1
GO:0060465	pharynx development	2	2	0.000439131	0.0141873	c38773_g1;c57824_g1
GO:0006508	proteolysis	57	1727	0.000494815	0.0158126	c58189_g1;c58325_g1;c25537_g1;c88267_g1;c52169_g1;c63330_g1;c58750_g1;c39826_g1;c59072_g1;c58995_g1;c49548_g1;c51112_g2;c47119_g1;c22772_g1;c58436_g1;c59402_g1;c67954_g2;c60031_g1;c60417_g1;c68655_g1;c64132_g1;c59313_g1;c66137_g1;c48033_g1;c42877_g1;c51112_g1;c39243_g1;c51458_g1;c65583_g1;c56162_g1;c52564_g1;c69747_g1;c66735_g1;c59984_g1;c53858_g1;c62150_g2;c52220_g1;c59499_g1;c64125_g1;c58380_g1…
GO:0060271	cilium morphogenesis	10	133	0.000512938	0.0162155	c49590_g1;c58852_g1;c53187_g1;c61395_g1;c60242_g1;c76576_g1;c59236_g1;c61395_g2;c48647_g1;c63361_g1
GO:0034613	cellular protein localization	30	741	0.000523061	0.0163356	c45755_g1;c57904_g1;c9424_g1;c61229_g1;c48643_g1;c92619_g1;c47556_g1;c17053_g1;c60798_g1;c54288_g1;c50111_g1;c38662_g1;c46185_g1;c62350_g1;c69605_g1;c27305_g1;c61942_g1;c65226_g1;c46632_g1;c63051_g1;c88047_g1;c18874_g1;c47123_g1;c57115_g1;c43446_g1;c54328_g1;c65937_g1;c66750_g2;c65148_g1;c66310_g1
GO:0060322	head development	13	210	0.000527851	0.0163356	c58665_g1;c63356_g1;c65097_g2;c69864_g1;c69551_g3;c88267_g1;c52169_g1;c5531_g1;c63361_g1;c62350_g1;c65583_g1;c84924_g1;c52544_g1
GO:0006892	post-Golgi vesicle-mediated transport	6	49	0.000539401	0.0165192	c52034_g1;c1115_g1;c61942_g1;c61229_g1;c58429_g1;c58630_g1
GO:0010541	acropetal auxin transport	4	19	0.000577702	0.0172946	c14468_g1;c75069_g1;c56607_g1;c68118_g1
GO:0018193	peptidyl-amino acid modification	23	512	0.000578827	0.0172946	c47087_g1;c51045_g1;c65242_g1;c93646_g1;c64884_g1;c47753_g1;c60164_g1;c17053_g1;c49574_g1;c19829_g1;c43667_g1;c57093_g1;c62350_g1;c35323_g1;c44776_g1;c40712_g1;c52724_g1;c46733_g1;c41037_g1;c68511_g1;c66875_g1;c65583_g1;c88318_g1
GO:0000086	G2/M transition of mitotic cell cycle	5	33	0.000582368	0.0172946	c64573_g1;c49597_g1;c58189_g1;c52990_g1;c38734_g1
GO:0002119	nematode larval development	6	50	0.000602224	0.0177054	c4637_g1;c49744_g1;c38773_g1;c70210_g2;c57824_g1;c31207_g1
GO:0007417	central nervous system development	14	241	0.00061651	0.0179459	c58665_g1;c63356_g1;c65097_g2;c69864_g1;c69551_g3;c88267_g1;c52169_g1;c5531_g1;c63361_g1;c51768_g1;c62350_g1;c65583_g1;c84924_g1;c52544_g1
GO:0006970	response to osmotic stress	13	214	0.00063009	0.0181614	c57299_g1;c68511_g1;c56325_g1;c23318_g1;c54452_g1;c57593_g1;c50878_g1;c58245_g2;c68235_g2;c38174_g1;c54945_g1;c68471_g1;c12202_g1
GO:0048193	Golgi vesicle transport	10	137	0.000647194	0.0184733	c58630_g1;c52034_g1;c1115_g1;c49167_g1;c65937_g1;c66750_g2;c61942_g1;c61229_g1;c58429_g1;c56316_g1
GO:0033036	macromolecule localization	63	1982	0.000662853	0.0187383	c45755_g1;c57904_g1;c9424_g1;c4637_g1;c43446_g1;c61229_g1;c54981_g1;c48643_g1;c92619_g1;c47556_g1;c54016_g1;c9833_g1;c56316_g1;c49590_g1;c52034_g1;c56289_g1;c70357_g1;c60739_g1;c38288_g1;c378_g1;c13249_g1;c49167_g1;c54616_g1;c1115_g1;c46260_g1;c67766_g2;c40754_g1;c48787_g1;c58630_g1;c56308_g1;c81984_g1;c38375_g1;c65148_g1;c63514_g1;c17053_g1;c46632_g1;c70124_g1;c60798_g1;c54288_g1;c55858_g1;c5971…
GO:0044839	cell cycle G2/M phase transition	5	34	0.000671108	0.018791	c64573_g1;c49597_g1;c58189_g1;c52990_g1;c38734_g1
GO:2000241	regulation of reproductive process	9	114	0.000680258	0.0188675	c42194_g1;c61501_g1;c66875_g1;c52015_g1;c58780_g1;c57904_g1;c40543_g1;c51629_g1;c58325_g1
GO:0007444	imaginal disc development	4	20	0.000710218	0.0195144	c50256_g1;c50771_g1;c62412_g1;c15692_g1
GO:0007586	digestion	5	35	0.000769586	0.0209499	c60031_g1;c60417_g1;c63330_g1;c59313_g1;c52564_g1
GO:0002164	larval development	6	53	0.000825171	0.0222569	c4637_g1;c49744_g1;c38773_g1;c70210_g2;c57824_g1;c31207_g1
GO:0044265	cellular macromolecule catabolic process	29	731	0.00088295	0.0235988	c34804_g1;c24510_g1;c58189_g1;c58325_g1;c25537_g1;c69767_g2;c58750_g1;c39826_g1;c68811_g1;c59072_g1;c58995_g1;c49548_g1;c52795_g1;c38304_g1;c58380_g1;c61614_g1;c16402_g1;c48526_g1;c60011_g1;c37819_g1;c10429_g1;c51122_g1;c38543_g1;c89579_g1;c49588_g1;c69569_g2;c69260_g1;c59432_g1;c69408_g1
GO:0050896	response to stimulus	176	6810	0.000923307	0.0244552	c70071_g1;c57299_g1;c51938_g1;c54945_g1;c42701_g1;c36933_g1;c59711_g1;c5531_g1;c46278_g1;c52015_g1;c58780_g1;c54981_g1;c48015_g1;c40630_g1;c60798_g1;c37602_g1;c65563_g2;c69864_g1;c52552_g1;c52050_g1;c49155_g1;c54452_g1;c68382_g1;c84606_g1;c69757_g3;c47837_g1;c21901_g1;c43818_g1;c51986_g1;c62350_g1;c59101_g1;c56587_g1;c60466_g1;c82824_g1;c62412_g1;c60242_g1;c57115_g1;c57593_g1;c64018_g1;c52719_g1;…
GO:0007472	wing disc morphogenesis	3	10	0.000986676	0.025671	c50771_g1;c62412_g1;c15692_g1
GO:0007476	imaginal disc-derived wing morphogenesis	3	10	0.000986676	0.025671	c50771_g1;c62412_g1;c15692_g1
GO:0042771	intrinsic apoptotic signaling pathway in response to DNA damage by p53 class mediator	4	22	0.00103725	0.0267501	c42194_g1;c52724_g1;c37819_g1;c49548_g1
GO:0016571	histone methylation	5	38	0.00113005	0.0285773	c47087_g1;c49574_g1;c19829_g1;c43667_g1;c57093_g1
GO:0008104	protein localization	55	1711	0.00113656	0.0285773	c45755_g1;c57904_g1;c9424_g1;c61229_g1;c48643_g1;c92619_g1;c47556_g1;c54016_g1;c9833_g1;c56316_g1;c49590_g1;c52034_g1;c56289_g1;c70357_g1;c60739_g1;c38288_g1;c378_g1;c13249_g1;c49167_g1;c54616_g1;c1115_g1;c46260_g1;c67766_g2;c40754_g1;c48787_g1;c58630_g1;c56308_g1;c81984_g1;c38375_g1;c65148_g1;c63514_g1;c17053_g1;c60798_g1;c54288_g1;c50111_g1;c38662_g1;c46185_g1;c62350_g1;c69605_g1;c27305_g1;c619…
GO:0010564	regulation of cell cycle process	15	286	0.00113726	0.0285773	c42194_g1;c58189_g1;c61501_g1;c52990_g1;c37946_g1;c54345_g1;c40543_g1;c57904_g1;c49597_g1;c15603_g1;c17053_g1;c57016_g1;c49548_g1;c51629_g1;c58325_g1
GO:0000079	regulation of cyclin-dependent protein serine/threonine kinase activity	7	77	0.00116542	0.0287928	c25537_g1;c57904_g1;c62398_g1;c67538_g2;c17611_g1;c65952_g1;c54046_g1
GO:1904029	regulation of cyclin-dependent protein kinase activity	7	77	0.00116542	0.0287928	c25537_g1;c57904_g1;c62398_g1;c67538_g2;c17611_g1;c65952_g1;c54046_g1
GO:0010540	basipetal auxin transport	4	23	0.00123496	0.0302564	c14468_g1;c75069_g1;c56607_g1;c68118_g1
GO:0000395	mRNA 5'-splice site recognition	2	3	0.00129903	0.031511	c48956_g1;c48415_g1
GO:0043547	positive regulation of GTPase activity	8	101	0.0013076	0.031511	c62350_g1;c64103_g1;c67473_g1;c63548_g1;c47040_g1;c79164_g1;c56455_g1;c48861_g1
GO:0043085	positive regulation of catalytic activity	17	352	0.00135508	0.0323897	c58189_g1;c58325_g1;c42194_g1;c68511_g1;c52910_g1;c10441_g1;c57299_g1;c62350_g1;c64103_g1;c67473_g1;c63548_g1;c47040_g1;c79164_g1;c56455_g1;c48861_g1;c75007_g1;c58245_g1
GO:0009404	toxin metabolic process	5	40	0.00143136	0.0339371	c59101_g1;c56587_g1;c50878_g1;c58181_g1;c57299_g1
GO:0051568	histone H3-K4 methylation	4	24	0.00145758	0.0342822	c49574_g1;c19829_g1;c43667_g1;c57093_g1
GO:0016482	cytoplasmic transport	22	517	0.0015095	0.0352217	c52034_g1;c1115_g1;c9424_g1;c49167_g1;c65937_g1;c66750_g2;c58630_g1;c48643_g1;c46632_g1;c60798_g1;c38662_g1;c46185_g1;c40481_g1;c69605_g1;c52552_g1;c27305_g1;c61942_g1;c61229_g1;c40754_g1;c65226_g1;c62350_g1;c66310_g1
GO:0045184	establishment of protein localization	50	1539	0.00152299	0.0352566	c9424_g1;c48643_g1;c92619_g1;c47556_g1;c54016_g1;c9833_g1;c56316_g1;c49590_g1;c52034_g1;c56289_g1;c70357_g1;c60739_g1;c38288_g1;c378_g1;c13249_g1;c49167_g1;c54616_g1;c1115_g1;c46260_g1;c67766_g2;c40754_g1;c48787_g1;c58630_g1;c56308_g1;c81984_g1;c38375_g1;c65148_g1;c63514_g1;c61229_g1;c60798_g1;c54288_g1;c50111_g1;c38662_g1;c46185_g1;c69605_g1;c27305_g1;c61942_g1;c65226_g1;c62350_g1;c46632_g1;c630…
GO:0007276	gamete generation	15	295	0.0015439	0.0354615	c37946_g1;c75007_g1;c43446_g1;c42194_g1;c39293_g1;c61902_g1;c69260_g1;c62412_g1;c52990_g1;c59432_g1;c63361_g1;c38460_g1;c28144_g1;c54519_g1;c75917_g1
GO:0042384	cilium assembly	8	104	0.00157829	0.0359703	c53187_g1;c61395_g1;c60242_g1;c76576_g1;c59236_g1;c61395_g2;c48647_g1;c63361_g1
GO:0051345	positive regulation of hydrolase activity	11	182	0.0016754	0.0378897	c42194_g1;c62350_g1;c64103_g1;c67473_g1;c63548_g1;c47040_g1;c79164_g1;c56455_g1;c48861_g1;c75007_g1;c58245_g1
GO:0051703	intraspecies interaction between organisms	3	12	0.00175316	0.0393458	c44272_g1;c63455_g1;c1115_g1
GO:0071824	protein-DNA complex subunit organization	8	106	0.00178212	0.0395242	c38773_g1;c57824_g1;c92539_g1;c12147_g1;c59614_g1;c51102_g1;c43745_g1;c66428_g1
GO:0018022	peptidyl-lysine methylation	5	42	0.001788	0.0395242	c64884_g1;c49574_g1;c19829_g1;c43667_g1;c57093_g1
GO:0051179	localization	144	5499	0.00193596	0.0421735	c55534_g1;c58630_g1;c19829_g1;c43667_g1;c57093_g1;c45755_g1;c57904_g1;c52034_g1;c1115_g1;c9424_g1;c4637_g1;c76576_g1;c13124_g1;c49167_g1;c65937_g1;c66750_g2;c43446_g1;c39677_g1;c27433_g1;c68235_g2;c61229_g1;c14468_g1;c75069_g1;c56607_g1;c68118_g1;c54981_g1;c54616_g1;c27305_g1;c64330_g1;c64629_g1;c18874_g1;c53349_g1;c40754_g1;c48643_g1;c92619_g1;c47556_g1;c55136_g2;c40543_g1;c54016_g1;c9833_g1;c56…
GO:0065004	protein-DNA complex assembly	7	84	0.00193654	0.0421735	c38773_g1;c57824_g1;c92539_g1;c12147_g1;c59614_g1;c51102_g1;c43745_g1
GO:0019953	sexual reproduction	18	397	0.00199419	0.0431096	c37946_g1;c75007_g1;c43446_g1;c42194_g1;c39293_g1;c61902_g1;c65126_g1;c69260_g1;c62412_g1;c52990_g1;c59432_g1;c63361_g1;c38460_g1;c28144_g1;c54519_g1;c75917_g1;c52050_g1;c31207_g1
GO:0048870	cell motility	20	465	0.00214389	0.0456742	c39677_g1;c27433_g1;c37946_g1;c35323_g1;c92444_g1;c40782_g1;c65610_g1;c68167_g1;c53845_g1;c10010_g1;c21960_g1;c19115_g1;c54465_g1;c28189_g1;c37345_g1;c64778_g1;c46839_g1;c62350_g1;c61902_g1;c28144_g1
GO:0051674	localization of cell	20	465	0.00214389	0.0456742	c39677_g1;c27433_g1;c37946_g1;c35323_g1;c92444_g1;c40782_g1;c65610_g1;c68167_g1;c53845_g1;c10010_g1;c21960_g1;c19115_g1;c54465_g1;c28189_g1;c37345_g1;c64778_g1;c46839_g1;c62350_g1;c61902_g1;c28144_g1
GO:0009793	embryo development ending in seed dormancy	4	27	0.0022907	0.0484508	c58837_g1;c51629_g1;c68471_g1;c75917_g1
GO:0051302	regulation of cell division	11	190	0.00234852	0.049319	c42194_g1;c61501_g1;c52990_g1;c54345_g1;c40543_g1;c37946_g1;c17053_g1;c58189_g1;c75917_g1;c51629_g1;c58325_g1
GO:0051783	regulation of nuclear division	8	111	0.00238325	0.0494219	c42194_g1;c54345_g1;c40543_g1;c37946_g1;c17053_g1;c58189_g1;c51629_g1;c58325_g1
GO:0043523	regulation of neuron apoptotic process	6	65	0.00240385	0.0494219	c63356_g1;c84924_g1;c52544_g1;c42194_g1;c65563_g2;c51986_g1
GO:1901214	regulation of neuron death	6	65	0.00240385	0.0494219	c63356_g1;c84924_g1;c52544_g1;c42194_g1;c65563_g2;c51986_g1
GO:0009886	post-embryonic morphogenesis	5	45	0.00243926	0.0494582	c60466_g1;c82824_g1;c50771_g1;c62412_g1;c15692_g1
GO:0048569	post-embryonic organ development	5	45	0.00243926	0.0494582	c60466_g1;c82824_g1;c50771_g1;c62412_g1;c15692_g1
GO:0009651	response to salt stress	8	112	0.00252056	0.0498812	c57593_g1;c50878_g1;c58245_g2;c68235_g2;c38174_g1;c54945_g1;c68471_g1;c12202_g1
GO:0010002	cardioblast differentiation	2	4	0.00256193	0.0498812	c88267_g1;c52169_g1
GO:0031140	induction of conjugation upon nutrient starvation	2	4	0.00256193	0.0498812	c52015_g1;c58780_g1
GO:0031142	induction of conjugation upon nitrogen starvation	2	4	0.00256193	0.0498812	c52015_g1;c58780_g1
GO:2000750	negative regulation of establishment or maintenance of bipolar cell polarity regulating cell shape	2	4	0.00256193	0.0498812	c52015_g1;c58780_g1
GO:2000770	negative regulation of establishment or maintenance of cell polarity regulating cell shape	2	4	0.00256193	0.0498812	c52015_g1;c58780_g1
GO:0040020	regulation of meiotic nuclear division	4	28	0.00262867	0.0508439	c42194_g1;c40543_g1;c51629_g1;c58325_g1
GO:0015031	protein transport	48	1507	0.00277728	0.0533277	c9424_g1;c48643_g1;c92619_g1;c47556_g1;c54016_g1;c9833_g1;c56316_g1;c49590_g1;c52034_g1;c56289_g1;c70357_g1;c60739_g1;c38288_g1;c378_g1;c13249_g1;c49167_g1;c54616_g1;c1115_g1;c46260_g1;c67766_g2;c40754_g1;c48787_g1;c58630_g1;c56308_g1;c81984_g1;c38375_g1;c65148_g1;c63514_g1;c61229_g1;c60798_g1;c38662_g1;c46185_g1;c69605_g1;c27305_g1;c61942_g1;c65226_g1;c62350_g1;c46632_g1;c63051_g1;c88047_g1;c188…
GO:0031137	regulation of conjugation with cellular fusion	3	14	0.00281149	0.0533277	c52015_g1;c58780_g1;c57904_g1
GO:0035120	post-embryonic appendage morphogenesis	3	14	0.00281149	0.0533277	c50771_g1;c62412_g1;c15692_g1
GO:0009926	auxin polar transport	4	29	0.0029993	0.0558097	c14468_g1;c75069_g1;c56607_g1;c68118_g1
GO:0060918	auxin transport	4	29	0.0029993	0.0558097	c14468_g1;c75069_g1;c56607_g1;c68118_g1
GO:0097035	regulation of membrane lipid distribution	4	29	0.0029993	0.0558097	c50111_g1;c58429_g1;c64330_g1;c57610_g1
GO:0000226	microtubule cytoskeleton organization	13	255	0.00302382	0.0559059	c43761_g1;c37946_g1;c59236_g1;c22284_g1;c49597_g1;c52990_g1;c15603_g1;c57904_g1;c63352_g1;c22538_g1;c35798_g1;c44776_g1;c63361_g1
GO:0044848	biological phase	7	91	0.00305403	0.0559059	c60798_g1;c51102_g1;c65226_g1;c39192_g1;c58189_g1;c51932_g1;c55136_g2
GO:0009057	macromolecule catabolic process	34	979	0.00306152	0.0559059	c34804_g1;c24510_g1;c58189_g1;c58325_g1;c25537_g1;c57932_g1;c69767_g2;c58750_g1;c39826_g1;c68811_g1;c59072_g1;c58995_g1;c49548_g1;c53150_g1;c67954_g2;c92868_g1;c42877_g1;c89579_g1;c52795_g1;c38304_g1;c58380_g1;c61614_g1;c16402_g1;c48526_g1;c60011_g1;c37819_g1;c10429_g1;c51122_g1;c38543_g1;c49588_g1;c69569_g2;c69260_g1;c59432_g1;c69408_g1
GO:0007283	spermatogenesis	12	226	0.00310342	0.0563213	c75007_g1;c43446_g1;c39293_g1;c61902_g1;c69260_g1;c62412_g1;c52990_g1;c59432_g1;c63361_g1;c38460_g1;c28144_g1;c54519_g1
GO:0048232	male gamete generation	12	229	0.00345133	0.06055	c75007_g1;c43446_g1;c39293_g1;c61902_g1;c69260_g1;c62412_g1;c52990_g1;c59432_g1;c63361_g1;c38460_g1;c28144_g1;c54519_g1
GO:0007560	imaginal disc morphogenesis	3	15	0.00346	0.06055	c50771_g1;c62412_g1;c15692_g1
GO:0031929	TOR signaling	3	15	0.00346	0.06055	c46278_g1;c52015_g1;c58780_g1
GO:0035114	imaginal disc-derived appendage morphogenesis	3	15	0.00346	0.06055	c50771_g1;c62412_g1;c15692_g1
GO:0048707	instar larval or pupal morphogenesis	3	15	0.00346	0.06055	c50771_g1;c62412_g1;c15692_g1
GO:0048737	imaginal disc-derived appendage development	3	15	0.00346	0.06055	c50771_g1;c62412_g1;c15692_g1
GO:0048609	multicellular organismal reproductive process	16	354	0.00356155	0.0619584	c37946_g1;c75007_g1;c43446_g1;c42194_g1;c39293_g1;c61902_g1;c69260_g1;c62412_g1;c52990_g1;c59432_g1;c63361_g1;c38460_g1;c28144_g1;c54519_g1;c2549_g1;c75917_g1
GO:0031152	aggregation involved in sorocarp development	4	31	0.00384444	0.0663796	c52910_g1;c10441_g1;c64808_g1;c61501_g1
GO:0032504	multicellular organism reproduction	16	357	0.00386248	0.0663796	c37946_g1;c75007_g1;c43446_g1;c42194_g1;c39293_g1;c61902_g1;c69260_g1;c62412_g1;c52990_g1;c59432_g1;c63361_g1;c38460_g1;c28144_g1;c54519_g1;c2549_g1;c75917_g1
GO:0007411	axon guidance	5	50	0.00388343	0.0663796	c63356_g1;c62350_g1;c51967_g1;c61229_g1;c37946_g1
GO:0048468	cell development	24	632	0.00411188	0.068	c37946_g1;c52852_g1;c11865_g1;c75007_g1;c43446_g1;c63356_g1;c42194_g1;c39293_g1;c65563_g2;c61229_g1;c61784_g1;c52742_g1;c68511_g1;c5531_g1;c62350_g1;c56114_g1;c51768_g1;c48671_g1;c52050_g1;c51967_g1;c1973_g1;c53736_g1;c64629_g1;c51938_g1
GO:0007552	metamorphosis	3	16	0.00419265	0.068	c50771_g1;c62412_g1;c15692_g1
GO:0007291	sperm individualization	2	5	0.00421058	0.068	c75007_g1;c43446_g1
GO:0010514	induction of conjugation with cellular fusion	2	5	0.00421058	0.068	c52015_g1;c58780_g1
GO:0018872	arsonoacetate metabolic process	2	5	0.00421058	0.068	c59101_g1;c56587_g1
GO:0031136	positive regulation of conjugation	2	5	0.00421058	0.068	c52015_g1;c58780_g1
GO:0031139	positive regulation of conjugation with cellular fusion	2	5	0.00421058	0.068	c52015_g1;c58780_g1
GO:0044011	single-species biofilm formation on inanimate substrate	2	5	0.00421058	0.068	c44272_g1;c63455_g1
GO:2000099	regulation of establishment or maintenance of bipolar cell polarity	2	5	0.00421058	0.068	c52015_g1;c58780_g1
GO:2000100	regulation of establishment or maintenance of bipolar cell polarity regulating cell shape	2	5	0.00421058	0.068	c52015_g1;c58780_g1
GO:0097485	neuron projection guidance	5	51	0.00423265	0.068	c63356_g1;c62350_g1;c51967_g1;c61229_g1;c37946_g1
GO:0043087	regulation of GTPase activity	8	122	0.00426075	0.0680794	c62350_g1;c79164_g1;c56455_g1;c64103_g1;c67473_g1;c63548_g1;c47040_g1;c48861_g1
GO:0040008	regulation of growth	14	297	0.0042985	0.0683113	c46524_g1;c47837_g1;c43818_g1;c51938_g1;c63352_g1;c22538_g1;c35798_g1;c43446_g1;c64963_g1;c38773_g1;c57824_g1;c31207_g1;c62412_g1;c75917_g1
GO:0034968	histone lysine methylation	4	32	0.00432183	0.0683128	c49574_g1;c19829_g1;c43667_g1;c57093_g1
GO:0035295	tube development	10	178	0.00450376	0.0708077	c56249_g1;c51112_g1;c35323_g1;c50256_g1;c50771_g1;c62412_g1;c15692_g1;c38773_g1;c57824_g1;c2549_g1
GO:0006888	ER to Golgi vesicle-mediated transport	5	53	0.0049973	0.0779721	c52034_g1;c49167_g1;c65937_g1;c66750_g2;c58630_g1
GO:0006493	protein O-linked glycosylation	3	17	0.00501249	0.0779721	c47795_g1;c4637_g1;c34959_g1
GO:0009267	cellular response to starvation	10	181	0.00505956	0.07829	c52015_g1;c58780_g1;c54452_g1;c57904_g1;c52910_g1;c10441_g1;c64808_g1;c61501_g1;c58897_g1;c66875_g1
GO:0016569	covalent chromatin modification	9	153	0.00512137	0.0788315	c47087_g1;c49574_g1;c51045_g1;c17053_g1;c19829_g1;c43667_g1;c57093_g1;c58837_g1;c69569_g2
GO:0007166	cell surface receptor signaling pathway	16	368	0.00514981	0.0788565	c62350_g1;c50494_g1;c45755_g1;c68487_g1;c56619_g1;c56114_g1;c52724_g1;c56249_g1;c51458_g1;c53349_g1;c20898_g1;c62412_g1;c49744_g1;c66428_g1;c47556_g1;c65226_g1
GO:1902580	single-organism cellular localization	17	403	0.00538832	0.0817313	c9424_g1;c76576_g1;c13124_g1;c61229_g1;c48643_g1;c60798_g1;c54288_g1;c38662_g1;c46185_g1;c37946_g1;c69605_g1;c27305_g1;c61942_g1;c43446_g1;c65226_g1;c47556_g1;c66310_g1
GO:0072332	intrinsic apoptotic signaling pathway by p53 class mediator	4	34	0.00539316	0.0817313	c42194_g1;c52724_g1;c37819_g1;c49548_g1
GO:0007126	meiotic nuclear division	11	214	0.00576192	0.0854847	c59614_g1;c66982_g1;c51102_g1;c39293_g1;c38460_g1;c53193_g1;c35624_g1;c40428_g1;c50496_g1;c50256_g1;c42194_g1
GO:0044699	single-organism process	420	18661	0.00578173	0.0854847	c70071_g1;c64963_g1;c56249_g1;c55534_g1;c51938_g1;c2226_g1;c57016_g1;c46510_g1;c49597_g1;c59924_g1;c61235_g1;c92690_g1;c54345_g1;c74834_g1;c58189_g1;c57904_g1;c10456_g1;c16402_g1;c52990_g1;c39192_g1;c62398_g1;c67538_g2;c60242_g1;c52910_g1;c58325_g1;c10441_g1;c66332_g1;c55060_g1;c75917_g1;c67473_g1;c56619_g1;c61784_g1;c60798_g1;c52742_g1;c40281_g1;c63548_g1;c44776_g1;c56135_g1;c47607_g1;c65952_g1;…
GO:0032411	positive regulation of transporter activity	3	18	0.00592225	0.0854847	c61229_g1;c47837_g1;c43818_g1
GO:0042308	negative regulation of protein import into nucleus	3	18	0.00592225	0.0854847	c62350_g1;c56114_g1;c5531_g1
GO:0046999	regulation of conjugation	3	18	0.00592225	0.0854847	c52015_g1;c58780_g1;c57904_g1
GO:1900181	negative regulation of protein localization to nucleus	3	18	0.00592225	0.0854847	c62350_g1;c56114_g1;c5531_g1
GO:1904590	negative regulation of protein import	3	18	0.00592225	0.0854847	c62350_g1;c56114_g1;c5531_g1
GO:0030097	hemopoiesis	8	129	0.00594558	0.0854847	c42194_g1;c37946_g1;c35323_g1;c51045_g1;c39677_g1;c51102_g1;c65563_g2;c40712_g1
GO:0009628	response to abiotic stimulus	33	985	0.00595267	0.0854847	c57299_g1;c51938_g1;c59711_g1;c60466_g1;c82824_g1;c21901_g1;c68511_g1;c56325_g1;c23318_g1;c59072_g1;c54945_g1;c51629_g1;c50878_g1;c68471_g1;c55136_g2;c54452_g1;c65563_g2;c48671_g1;c42194_g1;c12202_g1;c57593_g1;c58245_g2;c68235_g2;c38174_g1;c75984_g1;c41238_g1;c56708_g1;c21960_g1;c51768_g1;c79092_g1;c37819_g1;c60242_g1;c35624_g1
GO:0044763	single-organism cellular process	367	16064	0.0059576	0.0854847	c70071_g1;c2226_g1;c57016_g1;c46510_g1;c49597_g1;c59924_g1;c61235_g1;c92690_g1;c54345_g1;c74834_g1;c58189_g1;c57904_g1;c10456_g1;c16402_g1;c52990_g1;c39192_g1;c62398_g1;c67538_g2;c60242_g1;c52910_g1;c58325_g1;c10441_g1;c66332_g1;c55060_g1;c75917_g1;c67473_g1;c56619_g1;c61784_g1;c60798_g1;c52742_g1;c40281_g1;c63548_g1;c44776_g1;c56135_g1;c47607_g1;c65952_g1;c41813_g1;c56435_g1;c46278_g1;c52015_g1;…
GO:0006325	chromatin organization	16	374	0.00598727	0.0854847	c60605_g1;c57115_g1;c47087_g1;c49574_g1;c51045_g1;c17053_g1;c19829_g1;c43667_g1;c57093_g1;c38773_g1;c57824_g1;c92539_g1;c12147_g1;c66428_g1;c58837_g1;c69569_g2
GO:0048580	regulation of post-embryonic development	4	35	0.00598975	0.0854847	c57299_g1;c46524_g1;c54452_g1;c68471_g1
GO:0031667	response to nutrient levels	14	310	0.00621587	0.0880349	c52015_g1;c58780_g1;c54452_g1;c2549_g1;c75984_g1;c57904_g1;c52910_g1;c10441_g1;c64808_g1;c61501_g1;c58897_g1;c66875_g1;c55136_g2;c65563_g2
GO:0051534	negative regulation of NFAT protein import into nucleus	2	6	0.00622832	0.0880349	c62350_g1;c56114_g1
GO:0099402	plant organ development	7	104	0.00636067	0.0894754	c60466_g1;c82824_g1;c57299_g1;c68235_g2;c54452_g1;c75917_g1;c93570_g1
GO:0009914	hormone transport	4	36	0.00662866	0.0928012	c14468_g1;c75069_g1;c56607_g1;c68118_g1
GO:0040011	locomotion	32	955	0.00668546	0.0931529	c39677_g1;c27433_g1;c63356_g1;c37946_g1;c35323_g1;c62350_g1;c51967_g1;c61229_g1;c64808_g1;c61501_g1;c92444_g1;c40782_g1;c65610_g1;c68167_g1;c53845_g1;c10010_g1;c21960_g1;c19115_g1;c54465_g1;c28189_g1;c37345_g1;c64778_g1;c46839_g1;c66449_g3;c62283_g1;c52910_g1;c10441_g1;c38773_g1;c57824_g1;c46524_g1;c61902_g1;c28144_g1
GO:0051336	regulation of hydrolase activity	14	313	0.00674336	0.0935164	c42194_g1;c62350_g1;c79164_g1;c56455_g1;c64103_g1;c67473_g1;c63548_g1;c47040_g1;c48861_g1;c52910_g1;c10441_g1;c75007_g1;c63356_g1;c58245_g1
GO:0002520	immune system development	9	160	0.00681696	0.0940933	c42194_g1;c50139_g1;c37946_g1;c35323_g1;c51045_g1;c39677_g1;c51102_g1;c65563_g2;c40712_g1
GO:0002165	instar larval or pupal development	3	19	0.00692435	0.0942481	c50771_g1;c62412_g1;c15692_g1
GO:0006995	cellular response to nitrogen starvation	3	19	0.00692435	0.0942481	c52015_g1;c58780_g1;c57904_g1
GO:0043562	cellular response to nitrogen levels	3	19	0.00692435	0.0942481	c52015_g1;c58780_g1;c57904_g1
GO:0001539	cilium or flagellum-dependent cell motility	13	283	0.00715863	0.0969879	c92444_g1;c40782_g1;c65610_g1;c68167_g1;c53845_g1;c10010_g1;c21960_g1;c19115_g1;c54465_g1;c28189_g1;c37345_g1;c64778_g1;c46839_g1
GO:0008630	intrinsic apoptotic signaling pathway in response to DNA damage	4	37	0.00731111	0.0981492	c42194_g1;c52724_g1;c37819_g1;c49548_g1
GO:0050770	regulation of axonogenesis	4	37	0.00731111	0.0981492	c63352_g1;c22538_g1;c35798_g1;c47824_g1
GO:0048534	hematopoietic or lymphoid organ development	8	134	0.00742898	0.0992782	c42194_g1;c37946_g1;c35323_g1;c51045_g1;c39677_g1;c51102_g1;c65563_g2;c40712_g1
GO:0009893	positive regulation of metabolic process	37	1156	0.00756908	0.100693	c58189_g1;c48671_g1;c62350_g1;c18874_g1;c88318_g1;c58325_g1;c42194_g1;c67538_g2;c51045_g1;c60605_g1;c64884_g1;c45755_g1;c68511_g1;c61229_g1;c39677_g1;c56249_g1;c52724_g1;c55136_g2;c65563_g2;c21901_g1;c66428_g1;c43745_g1;c52910_g1;c10441_g1;c57299_g1;c69414_g1;c64103_g1;c67473_g1;c63548_g1;c47040_g1;c40211_g1;c79164_g1;c56455_g1;c48861_g1;c75007_g1;c59614_g1;c58245_g1
GO:0048736	appendage development	5	59	0.00787188	0.104249	c50771_g1;c62412_g1;c15692_g1;c56249_g1;c76576_g1
GO:0030516	regulation of axon extension	3	20	0.00802096	0.105747	c63352_g1;c22538_g1;c35798_g1
GO:0006470	protein dephosphorylation	8	136	0.00809448	0.10624	c50256_g1;c4637_g1;c58245_g1;c68776_g1;c69398_g1;c61235_g1;c47824_g1;c12202_g1
GO:0065009	regulation of molecular function	33	1007	0.00814952	0.106487	c61229_g1;c62350_g1;c58189_g1;c48671_g1;c25537_g1;c54945_g1;c58325_g1;c42194_g1;c68511_g1;c47837_g1;c43818_g1;c61109_g1;c52910_g1;c10441_g1;c57299_g1;c17053_g1;c79164_g1;c56455_g1;c64103_g1;c67473_g1;c63548_g1;c47040_g1;c65563_g2;c48861_g1;c75007_g1;c63356_g1;c57904_g1;c62398_g1;c67538_g2;c17611_g1;c65952_g1;c54046_g1;c58245_g1
GO:0043010	camera-type eye development	6	84	0.00848811	0.110398	c58325_g1;c65583_g1;c58852_g1;c48396_g1;c58665_g1;c69551_g3
GO:0045429	positive regulation of nitric oxide biosynthetic process	2	7	0.00859899	0.110398	c55136_g2;c65563_g2
GO:1903428	positive regulation of reactive oxygen species biosynthetic process	2	7	0.00859899	0.110398	c55136_g2;c65563_g2
GO:1904407	positive regulation of nitric oxide metabolic process	2	7	0.00859899	0.110398	c55136_g2;c65563_g2
GO:0048863	stem cell differentiation	4	39	0.00881134	0.112144	c62350_g1;c56114_g1;c88267_g1;c52169_g1
GO:0051445	regulation of meiotic cell cycle	4	39	0.00881134	0.112144	c42194_g1;c40543_g1;c51629_g1;c58325_g1
GO:0044772	mitotic cell cycle phase transition	6	85	0.00897534	0.113348	c51102_g1;c64573_g1;c49597_g1;c58189_g1;c52990_g1;c38734_g1
GO:0051656	establishment of organelle localization	7	111	0.00898303	0.113348	c76576_g1;c13124_g1;c17053_g1;c37946_g1;c60798_g1;c43446_g1;c31207_g1
GO:0009860	pollen tube growth	3	21	0.00921397	0.115354	c1973_g1;c53736_g1;c64629_g1
GO:0009266	response to temperature stimulus	12	260	0.00922045	0.115354	c59072_g1;c51938_g1;c57299_g1;c51629_g1;c50878_g1;c54945_g1;c68471_g1;c48671_g1;c55136_g2;c41238_g1;c58245_g2;c56708_g1
GO:0031669	cellular response to nutrient levels	10	198	0.00929542	0.115799	c52015_g1;c58780_g1;c54452_g1;c57904_g1;c52910_g1;c10441_g1;c64808_g1;c61501_g1;c58897_g1;c66875_g1
GO:0022403	cell cycle phase	6	86	0.00948224	0.117134	c60798_g1;c51102_g1;c65226_g1;c39192_g1;c58189_g1;c51932_g1
GO:0044770	cell cycle phase transition	6	86	0.00948224	0.117134	c51102_g1;c64573_g1;c49597_g1;c58189_g1;c52990_g1;c38734_g1
GO:0001654	eye development	7	113	0.00985961	0.121286	c43446_g1;c65583_g1;c58325_g1;c58852_g1;c48396_g1;c58665_g1;c69551_g3
GO:0007346	regulation of mitotic cell cycle	11	231	0.00995488	0.121947	c58189_g1;c43761_g1;c52015_g1;c58780_g1;c75917_g1;c37946_g1;c54345_g1;c17053_g1;c57904_g1;c42194_g1;c49548_g1
GO:0048666	neuron development	10	201	0.0102632	0.122074	c52852_g1;c11865_g1;c63356_g1;c65563_g2;c61229_g1;c5531_g1;c48671_g1;c62350_g1;c51967_g1;c37946_g1
GO:0010769	regulation of cell morphogenesis involved in differentiation	5	63	0.0103267	0.122074	c62350_g1;c63352_g1;c22538_g1;c35798_g1;c47824_g1
GO:0048367	shoot system development	5	63	0.0103267	0.122074	c93570_g1;c55455_g1;c57299_g1;c68235_g2;c62710_g1
GO:0010817	regulation of hormone levels	8	142	0.0103602	0.122074	c64963_g1;c14468_g1;c75069_g1;c56607_g1;c68118_g1;c88267_g1;c52169_g1;c36170_g1
GO:0000087	mitotic M phase	3	22	0.010505	0.122074	c60798_g1;c39192_g1;c58189_g1
GO:0006893	Golgi to plasma membrane transport	3	22	0.010505	0.122074	c61942_g1;c61229_g1;c58630_g1
GO:0021692	cerebellar Purkinje cell layer morphogenesis	3	22	0.010505	0.122074	c84924_g1;c52544_g1;c65583_g1
GO:0021694	cerebellar Purkinje cell layer formation	3	22	0.010505	0.122074	c84924_g1;c52544_g1;c65583_g1
GO:0021702	cerebellar Purkinje cell differentiation	3	22	0.010505	0.122074	c84924_g1;c52544_g1;c65583_g1
GO:0048563	post-embryonic organ morphogenesis	3	22	0.010505	0.122074	c50771_g1;c62412_g1;c15692_g1
GO:0051298	centrosome duplication	3	22	0.010505	0.122074	c49597_g1;c52990_g1;c15603_g1
GO:0090002	establishment of protein localization to plasma membrane	3	22	0.010505	0.122074	c61229_g1;c54288_g1;c61942_g1
GO:1990542	mitochondrial transmembrane transport	3	22	0.010505	0.122074	c9424_g1;c48643_g1;c66310_g1
GO:0019954	asexual reproduction	7	115	0.010797	0.124094	c52910_g1;c10441_g1;c64808_g1;c61501_g1;c58897_g1;c66875_g1;c51938_g1
GO:0048812	neuron projection morphogenesis	7	115	0.010797	0.124094	c52852_g1;c63356_g1;c61229_g1;c48671_g1;c62350_g1;c51967_g1;c37946_g1
GO:0050790	regulation of catalytic activity	28	836	0.0108055	0.124094	c58189_g1;c25537_g1;c58325_g1;c42194_g1;c68511_g1;c61109_g1;c52910_g1;c10441_g1;c57299_g1;c62350_g1;c17053_g1;c79164_g1;c56455_g1;c64103_g1;c67473_g1;c63548_g1;c47040_g1;c65563_g2;c48861_g1;c75007_g1;c63356_g1;c57904_g1;c62398_g1;c67538_g2;c17611_g1;c65952_g1;c54046_g1;c58245_g1
GO:0002088	lens development in camera-type eye	2	8	0.0113069	0.126397	c58325_g1;c48396_g1
GO:0006939	smooth muscle contraction	2	8	0.0113069	0.126397	c52552_g1;c55136_g2
GO:0007349	cellularization	2	8	0.0113069	0.126397	c75007_g1;c43446_g1
GO:0040024	dauer larval development	2	8	0.0113069	0.126397	c4637_g1;c49744_g1
GO:0045835	negative regulation of meiotic nuclear division	2	8	0.0113069	0.126397	c42194_g1;c40543_g1
GO:0051532	regulation of NFAT protein import into nucleus	2	8	0.0113069	0.126397	c62350_g1;c56114_g1
GO:2000769	regulation of establishment or maintenance of cell polarity regulating cell shape	2	8	0.0113069	0.126397	c52015_g1;c58780_g1
GO:0010015	root morphogenesis	4	42	0.0114163	0.126656	c60466_g1;c82824_g1;c54452_g1;c75917_g1
GO:0031047	gene silencing by RNA	4	42	0.0114163	0.126656	c69701_g2;c49365_g1;c39293_g1;c38460_g1
GO:0007423	sensory organ development	8	145	0.011655	0.128818	c43446_g1;c65583_g1;c58325_g1;c58852_g1;c48396_g1;c58665_g1;c69551_g3;c53349_g1
GO:0000910	cytokinesis	11	237	0.0118929	0.129051	c17053_g1;c47123_g1;c18874_g1;c61229_g1;c61501_g1;c49590_g1;c51932_g1;c51629_g1;c43761_g1;c31207_g1;c66875_g1
GO:0009452	7-methylguanosine RNA capping	3	23	0.0118955	0.129051	c47584_g1;c49365_g1;c60108_g1
GO:0009555	pollen development	3	23	0.0118955	0.129051	c57964_g1;c51629_g1;c35624_g1
GO:0036260	RNA capping	3	23	0.0118955	0.129051	c47584_g1;c49365_g1;c60108_g1
GO:0046823	negative regulation of nucleocytoplasmic transport	3	23	0.0118955	0.129051	c62350_g1;c56114_g1;c5531_g1
GO:0048646	anatomical structure formation involved in morphogenesis	21	582	0.0119883	0.12958	c41813_g1;c37946_g1;c60466_g1;c82824_g1;c75007_g1;c43446_g1;c56249_g1;c53187_g1;c61395_g1;c60242_g1;c76576_g1;c59236_g1;c61395_g2;c48647_g1;c63361_g1;c62350_g1;c84924_g1;c52544_g1;c65583_g1;c35323_g1;c51938_g1
GO:0071900	regulation of protein serine/threonine kinase activity	9	176	0.0122843	0.132293	c25537_g1;c57299_g1;c62350_g1;c57904_g1;c62398_g1;c67538_g2;c17611_g1;c65952_g1;c54046_g1
GO:0051704	multi-organism process	43	1435	0.0124245	0.133314	c69757_g3;c37946_g1;c65226_g1;c9528_g1;c69687_g1;c44272_g1;c63455_g1;c75007_g1;c43446_g1;c53150_g1;c50878_g1;c54452_g1;c42194_g1;c39293_g1;c65563_g2;c53736_g1;c64629_g1;c61902_g1;c57964_g1;c1115_g1;c65126_g1;c69260_g1;c62412_g1;c52990_g1;c59432_g1;c63361_g1;c38460_g1;c28144_g1;c54519_g1;c65097_g2;c73362_g1;c62588_g1;c51938_g1;c57299_g1;c89579_g1;c2549_g1;c1973_g1;c6176_g1;c75917_g1;c62487_g1;c520…
GO:0061564	axon development	6	92	0.0129595	0.138092	c63356_g1;c61229_g1;c5531_g1;c62350_g1;c51967_g1;c37946_g1
GO:1903046	meiotic cell cycle process	11	240	0.0129637	0.138092	c59614_g1;c66982_g1;c51102_g1;c39293_g1;c38460_g1;c53193_g1;c35624_g1;c40428_g1;c50496_g1;c50256_g1;c42194_g1
GO:0006909	phagocytosis	5	67	0.01326	0.138729	c70124_g1;c58897_g1;c61501_g1;c9641_g1;c44805_g1
GO:0018209	peptidyl-serine modification	5	67	0.01326	0.138729	c17053_g1;c62350_g1;c35323_g1;c44776_g1;c66875_g1
GO:0007204	positive regulation of cytosolic calcium ion concentration	3	24	0.0133867	0.138729	c52552_g1;c55803_g1;c55136_g2
GO:0090317	negative regulation of intracellular protein transport	3	24	0.0133867	0.138729	c62350_g1;c56114_g1;c5531_g1
GO:1903650	negative regulation of cytoplasmic transport	3	24	0.0133867	0.138729	c62350_g1;c56114_g1;c5531_g1
GO:1903828	negative regulation of cellular protein localization	3	24	0.0133867	0.138729	c62350_g1;c56114_g1;c5531_g1
GO:2000242	negative regulation of reproductive process	3	24	0.0133867	0.138729	c42194_g1;c57904_g1;c40543_g1
GO:0051784	negative regulation of nuclear division	4	44	0.013401	0.138729	c42194_g1;c40543_g1;c17053_g1;c58189_g1
GO:0042594	response to starvation	10	210	0.0136292	0.140596	c52015_g1;c58780_g1;c54452_g1;c57904_g1;c52910_g1;c10441_g1;c64808_g1;c61501_g1;c58897_g1;c66875_g1
GO:0051321	meiotic cell cycle	11	242	0.0137172	0.141009	c59614_g1;c66982_g1;c51102_g1;c39293_g1;c38460_g1;c53193_g1;c35624_g1;c40428_g1;c50496_g1;c50256_g1;c42194_g1
GO:0016570	histone modification	8	150	0.0140721	0.143652	c47087_g1;c49574_g1;c51045_g1;c17053_g1;c19829_g1;c43667_g1;c57093_g1;c69569_g2
GO:0030031	cell projection assembly	8	150	0.0140721	0.143652	c53187_g1;c61395_g1;c60242_g1;c76576_g1;c59236_g1;c61395_g2;c48647_g1;c63361_g1
GO:0010029	regulation of seed germination	2	9	0.0143371	0.144849	c54452_g1;c68471_g1
GO:0010091	trichome branching	2	9	0.0143371	0.144849	c61784_g1;c52742_g1
GO:0045901	positive regulation of translational elongation	2	9	0.0143371	0.144849	c88318_g1;c40211_g1
GO:0071216	cellular response to biotic stimulus	4	45	0.0144704	0.14569	c62350_g1;c65097_g2;c51938_g1;c64018_g1
GO:0051128	regulation of cellular component organization	34	1090	0.0145194	0.14569	c42194_g1;c52015_g1;c58780_g1;c62350_g1;c88318_g1;c43446_g1;c47837_g1;c43818_g1;c47119_g1;c69747_g1;c52220_g1;c48132_g1;c5531_g1;c37946_g1;c57115_g1;c63352_g1;c22538_g1;c35798_g1;c54345_g1;c47824_g1;c40543_g1;c64330_g1;c48861_g1;c46278_g1;c62412_g1;c49597_g1;c15603_g1;c17053_g1;c58189_g1;c68511_g1;c58897_g1;c75917_g1;c51629_g1;c58325_g1
GO:0022622	root system development	5	69	0.0149179	0.147452	c60466_g1;c82824_g1;c54452_g1;c75917_g1;c93570_g1
GO:0048364	root development	5	69	0.0149179	0.147452	c60466_g1;c82824_g1;c54452_g1;c75917_g1;c93570_g1
GO:0006531	aspartate metabolic process	3	25	0.0149794	0.147452	c56398_g1;c56046_g1;c55858_g1
GO:0042303	molting cycle	3	25	0.0149794	0.147452	c43446_g1;c31207_g1;c55136_g2
GO:0048868	pollen tube development	3	25	0.0149794	0.147452	c1973_g1;c53736_g1;c64629_g1
GO:0060562	epithelial tube morphogenesis	6	95	0.0149959	0.147452	c56249_g1;c51112_g1;c35323_g1;c50771_g1;c62412_g1;c15692_g1
GO:0048316	seed development	4	46	0.0155923	0.149852	c58837_g1;c51629_g1;c68471_g1;c75917_g1
GO:0000075	cell cycle checkpoint	8	153	0.0156868	0.149852	c58325_g1;c21901_g1;c51102_g1;c17053_g1;c58189_g1;c37819_g1;c42194_g1;c49548_g1
GO:0031175	neuron projection development	8	154	0.0162537	0.149852	c52852_g1;c63356_g1;c61229_g1;c5531_g1;c48671_g1;c62350_g1;c51967_g1;c37946_g1
GO:0016049	cell growth	6	97	0.0164708	0.149852	c61784_g1;c52742_g1;c52050_g1;c1973_g1;c53736_g1;c64629_g1
GO:0009932	cell tip growth	3	26	0.0166745	0.149852	c1973_g1;c53736_g1;c64629_g1
GO:0032387	negative regulation of intracellular transport	3	26	0.0166745	0.149852	c62350_g1;c56114_g1;c5531_g1
GO:0061387	regulation of extent of cell growth	3	26	0.0166745	0.149852	c63352_g1;c22538_g1;c35798_g1
GO:0007009	plasma membrane organization	4	47	0.0167675	0.149852	c61229_g1;c54288_g1;c61942_g1;c57610_g1
GO:0010154	fruit development	4	47	0.0167675	0.149852	c58837_g1;c51629_g1;c68471_g1;c75917_g1
GO:0048017	inositol lipid-mediated signaling	4	47	0.0167675	0.149852	c70210_g2;c62350_g1;c44272_g1;c64808_g1
GO:0007169	transmembrane receptor protein tyrosine kinase signaling pathway	6	98	0.0172444	0.149852	c62350_g1;c51458_g1;c20898_g1;c62412_g1;c49744_g1;c66428_g1
GO:0009409	response to cold	5	72	0.0176557	0.149852	c57299_g1;c51629_g1;c50878_g1;c54945_g1;c68471_g1
GO:0006154	adenosine catabolic process	2	10	0.0176746	0.149852	c59864_g2;c52371_g1
GO:0006895	Golgi to endosome transport	2	10	0.0176746	0.149852	c52034_g1;c1115_g1
GO:0007190	activation of adenylate cyclase activity	2	10	0.0176746	0.149852	c52910_g1;c10441_g1
GO:0009664	plant-type cell wall organization	2	10	0.0176746	0.149852	c53736_g1;c64629_g1
GO:0009827	plant-type cell wall modification	2	10	0.0176746	0.149852	c53736_g1;c64629_g1
GO:0031281	positive regulation of cyclase activity	2	10	0.0176746	0.149852	c52910_g1;c10441_g1
GO:0045762	positive regulation of adenylate cyclase activity	2	10	0.0176746	0.149852	c52910_g1;c10441_g1
GO:0046717	acid secretion	2	10	0.0176746	0.149852	c55136_g2;c61902_g1
GO:0050931	pigment cell differentiation	2	10	0.0176746	0.149852	c62901_g1;c65563_g2
GO:0051322	anaphase	2	10	0.0176746	0.149852	c58189_g1;c51932_g1
GO:0051344	negative regulation of cyclic-nucleotide phosphodiesterase activity	2	10	0.0176746	0.149852	c52910_g1;c10441_g1
GO:1900140	regulation of seedling development	2	10	0.0176746	0.149852	c54452_g1;c68471_g1
GO:0072331	signal transduction by p53 class mediator	4	48	0.0179966	0.149852	c42194_g1;c52724_g1;c37819_g1;c49548_g1
GO:0030587	sorocarp development	6	99	0.0180427	0.149852	c52910_g1;c10441_g1;c64808_g1;c61501_g1;c58897_g1;c66875_g1
GO:0035239	tube morphogenesis	6	99	0.0180427	0.149852	c56249_g1;c51112_g1;c35323_g1;c50771_g1;c62412_g1;c15692_g1
GO:0044706	multi-multicellular organism process	6	99	0.0180427	0.149852	c53736_g1;c64629_g1;c62588_g1;c65126_g1;c2549_g1;c1973_g1
GO:0009607	response to biotic stimulus	14	354	0.0181752	0.149852	c51938_g1;c69757_g3;c62350_g1;c69687_g1;c53150_g1;c50878_g1;c54452_g1;c65563_g2;c57964_g1;c65097_g2;c57299_g1;c89579_g1;c6176_g1;c64018_g1
GO:0007224	smoothened signaling pathway	3	27	0.0184725	0.149852	c52724_g1;c56249_g1;c47556_g1
GO:0032409	regulation of transporter activity	3	27	0.0184725	0.149852	c61229_g1;c47837_g1;c43818_g1
GO:0044743	intracellular protein transmembrane import	3	27	0.0184725	0.149852	c9424_g1;c48643_g1;c66310_g1
GO:0098763	mitotic cell cycle phase	5	73	0.0186373	0.149852	c60798_g1;c51102_g1;c65226_g1;c39192_g1;c58189_g1
GO:0030582	fruiting body development	6	100	0.0188659	0.149852	c52910_g1;c10441_g1;c64808_g1;c61501_g1;c58897_g1;c66875_g1
GO:0051258	protein polymerization	6	100	0.0188659	0.149852	c49597_g1;c37490_g1;c50377_g1;c37820_g1;c63673_g1;c15603_g1
GO:0075259	spore-bearing organ development	6	100	0.0188659	0.149852	c52910_g1;c10441_g1;c64808_g1;c61501_g1;c58897_g1;c66875_g1
GO:0051348	negative regulation of transferase activity	6	101	0.0197144	0.149852	c25537_g1;c61109_g1;c58189_g1;c17053_g1;c62350_g1;c68511_g1
GO:0043933	macromolecular complex subunit organization	42	1439	0.0198677	0.149852	c48956_g1;c48415_g1;c49563_g1;c59614_g1;c23334_g1;c38791_g1;c60605_g1;c57115_g1;c43761_g1;c37946_g1;c47087_g1;c49574_g1;c51045_g1;c49079_g1;c48861_g1;c17053_g1;c19829_g1;c43667_g1;c57093_g1;c38773_g1;c57824_g1;c92539_g1;c12147_g1;c65563_g2;c49597_g1;c61032_g1;c18874_g1;c65126_g1;c51102_g1;c44776_g1;c66428_g1;c37490_g1;c50377_g1;c37820_g1;c63673_g1;c15603_g1;c58837_g1;c43745_g1;c49726_g1;c66875_g1…
GO:0021533	cell differentiation in hindbrain	3	28	0.0203737	0.149852	c84924_g1;c52544_g1;c65583_g1
GO:0021696	cerebellar cortex morphogenesis	3	28	0.0203737	0.149852	c84924_g1;c52544_g1;c65583_g1
GO:0021697	cerebellar cortex formation	3	28	0.0203737	0.149852	c84924_g1;c52544_g1;c65583_g1
GO:0048638	regulation of developmental growth	6	102	0.0205884	0.149852	c46524_g1;c63352_g1;c22538_g1;c35798_g1;c62412_g1;c75917_g1
GO:0048608	reproductive structure development	14	360	0.0206568	0.149852	c54945_g1;c57299_g1;c58837_g1;c51629_g1;c68471_g1;c42194_g1;c62710_g1;c52910_g1;c10441_g1;c64808_g1;c61501_g1;c75917_g1;c58897_g1;c66875_g1
GO:0061458	reproductive system development	14	360	0.0206568	0.149852	c54945_g1;c57299_g1;c58837_g1;c51629_g1;c68471_g1;c42194_g1;c62710_g1;c52910_g1;c10441_g1;c64808_g1;c61501_g1;c75917_g1;c58897_g1;c66875_g1
GO:0000282	cellular bud site selection	1	1	0.020973	0.149852	c18874_g1
GO:0000717	nucleotide-excision repair, DNA duplex unwinding	1	1	0.020973	0.149852	c21901_g1
GO:0001410	chlamydospore formation	1	1	0.020973	0.149852	c51938_g1
GO:0001575	globoside metabolic process	1	1	0.020973	0.149852	c13124_g1
GO:0001660	fever generation	1	1	0.020973	0.149852	c55136_g2
GO:0002024	diet induced thermogenesis	1	1	0.020973	0.149852	c55136_g2
GO:0002543	activation of blood coagulation via clotting cascade	1	1	0.020973	0.149852	c57610_g1
GO:0006678	glucosylceramide metabolic process	1	1	0.020973	0.149852	c13124_g1
GO:0007567	parturition	1	1	0.020973	0.149852	c2549_g1
GO:0009730	detection of carbohydrate stimulus	1	1	0.020973	0.149852	c40543_g1
GO:0009732	detection of hexose stimulus	1	1	0.020973	0.149852	c40543_g1
GO:0010030	positive regulation of seed germination	1	1	0.020973	0.149852	c68471_g1
GO:0010064	embryonic shoot morphogenesis	1	1	0.020973	0.149852	c55455_g1
GO:0010086	embryonic root morphogenesis	1	1	0.020973	0.149852	c54452_g1
GO:0010087	phloem or xylem histogenesis	1	1	0.020973	0.149852	c57016_g1
GO:0010264	myo-inositol hexakisphosphate biosynthetic process	1	1	0.020973	0.149852	c65163_g1
GO:0010511	regulation of phosphatidylinositol biosynthetic process	1	1	0.020973	0.149852	c18874_g1
GO:0010513	positive regulation of phosphatidylinositol biosynthetic process	1	1	0.020973	0.149852	c18874_g1
GO:0014856	skeletal muscle cell proliferation	1	1	0.020973	0.149852	c2549_g1
GO:0015761	mannose transport	1	1	0.020973	0.149852	c40543_g1
GO:0016145	S-glycoside catabolic process	1	1	0.020973	0.149852	c58294_g1
GO:0017121	phospholipid scrambling	1	1	0.020973	0.149852	c57610_g1
GO:0019759	glycosinolate catabolic process	1	1	0.020973	0.149852	c58294_g1
GO:0019762	glucosinolate catabolic process	1	1	0.020973	0.149852	c58294_g1
GO:0031290	retinal ganglion cell axon guidance	1	1	0.020973	0.149852	c63356_g1
GO:0033517	myo-inositol hexakisphosphate metabolic process	1	1	0.020973	0.149852	c65163_g1
GO:0034287	detection of monosaccharide stimulus	1	1	0.020973	0.149852	c40543_g1
GO:0035752	lysosomal lumen pH elevation	1	1	0.020973	0.149852	c13124_g1
GO:0036168	filamentous growth of a population of unicellular organisms in response to heat	1	1	0.020973	0.149852	c51938_g1
GO:0036176	response to neutral pH	1	1	0.020973	0.149852	c51938_g1
GO:0036177	filamentous growth of a population of unicellular organisms in response to pH	1	1	0.020973	0.149852	c51938_g1
GO:0036178	filamentous growth of a population of unicellular organisms in response to neutral pH	1	1	0.020973	0.149852	c51938_g1
GO:0036244	cellular response to neutral pH	1	1	0.020973	0.149852	c51938_g1
GO:0042118	endothelial cell activation	1	1	0.020973	0.149852	c47087_g1
GO:0042637	catagen	1	1	0.020973	0.149852	c55136_g2
GO:0043936	asexual sporulation resulting in formation of a cellular spore	1	1	0.020973	0.149852	c51938_g1
GO:0048755	branching morphogenesis of a nerve	1	1	0.020973	0.149852	c63356_g1
GO:0050898	nitrile metabolic process	1	1	0.020973	0.149852	c58294_g1
GO:0051414	response to cortisol	1	1	0.020973	0.149852	c2549_g1
GO:0051594	detection of glucose	1	1	0.020973	0.149852	c40543_g1
GO:0052746	inositol phosphorylation	1	1	0.020973	0.149852	c65163_g1
GO:0060138	fetal process involved in parturition	1	1	0.020973	0.149852	c2549_g1
GO:0060453	regulation of gastric acid secretion	1	1	0.020973	0.149852	c55136_g2
GO:0060454	positive regulation of gastric acid secretion	1	1	0.020973	0.149852	c55136_g2
GO:0061246	establishment or maintenance of bipolar cell polarity regulating cell shape	1	1	0.020973	0.149852	c46278_g1
GO:0071071	regulation of phospholipid biosynthetic process	1	1	0.020973	0.149852	c18874_g1
GO:0071073	positive regulation of phospholipid biosynthetic process	1	1	0.020973	0.149852	c18874_g1
GO:0071324	cellular response to disaccharide stimulus	1	1	0.020973	0.149852	c54452_g1
GO:0071329	cellular response to sucrose stimulus	1	1	0.020973	0.149852	c54452_g1
GO:0071630	nucleus-associated proteasomal ubiquitin-dependent protein catabolic process	1	1	0.020973	0.149852	c25537_g1
GO:0080028	nitrile biosynthetic process	1	1	0.020973	0.149852	c58294_g1
GO:0090033	positive regulation of filamentous growth	1	1	0.020973	0.149852	c51938_g1
GO:0090210	regulation of establishment of blood-brain barrier	1	1	0.020973	0.149852	c55136_g2
GO:0090212	negative regulation of establishment of blood-brain barrier	1	1	0.020973	0.149852	c55136_g2
GO:0097045	phosphatidylserine exposure on blood platelet	1	1	0.020973	0.149852	c57610_g1
GO:1900428	regulation of filamentous growth of a population of unicellular organisms	1	1	0.020973	0.149852	c51938_g1
GO:1900430	positive regulation of filamentous growth of a population of unicellular organisms	1	1	0.020973	0.149852	c51938_g1
GO:1900440	regulation of filamentous growth of a population of unicellular organisms in response to neutral pH	1	1	0.020973	0.149852	c51938_g1
GO:1900442	positive regulation of filamentous growth of a population of unicellular organisms in response to neutral pH	1	1	0.020973	0.149852	c51938_g1
GO:1900443	regulation of filamentous growth of a population of unicellular organisms in response to biotic stimulus	1	1	0.020973	0.149852	c51938_g1
GO:1900445	positive regulation of filamentous growth of a population of unicellular organisms in response to biotic stimulus	1	1	0.020973	0.149852	c51938_g1
GO:1900741	regulation of filamentous growth of a population of unicellular organisms in response to pH	1	1	0.020973	0.149852	c51938_g1
GO:1900743	positive regulation of filamentous growth of a population of unicellular organisms in response to pH	1	1	0.020973	0.149852	c51938_g1
GO:1902408	mitotic cytokinesis, site selection	1	1	0.020973	0.149852	c18874_g1
GO:1990845	adaptive thermogenesis	1	1	0.020973	0.149852	c55136_g2
GO:2000077	negative regulation of type B pancreatic cell development	1	1	0.020973	0.149852	c62350_g1
GO:0072594	establishment of protein localization to organelle	10	225	0.0209876	0.149852	c9424_g1;c48643_g1;c60798_g1;c50111_g1;c38662_g1;c46185_g1;c69605_g1;c27305_g1;c65226_g1;c66310_g1
GO:0006376	mRNA splice site selection	2	11	0.0213055	0.149852	c48956_g1;c48415_g1
GO:0010090	trichome morphogenesis	2	11	0.0213055	0.149852	c61784_g1;c52742_g1
GO:0045747	positive regulation of Notch signaling pathway	2	11	0.0213055	0.149852	c53349_g1;c43446_g1
GO:0048265	response to pain	2	11	0.0213055	0.149852	c56605_g1;c55136_g2
GO:0051342	regulation of cyclic-nucleotide phosphodiesterase activity	2	11	0.0213055	0.149852	c52910_g1;c10441_g1
GO:0051349	positive regulation of lyase activity	2	11	0.0213055	0.149852	c52910_g1;c10441_g1
GO:0071669	plant-type cell wall organization or biogenesis	2	11	0.0213055	0.149852	c53736_g1;c64629_g1
GO:0090626	plant epidermis morphogenesis	2	11	0.0213055	0.149852	c61784_g1;c52742_g1
GO:0016568	chromatin modification	12	293	0.0216517	0.151923	c60605_g1;c57115_g1;c47087_g1;c49574_g1;c51045_g1;c17053_g1;c19829_g1;c43667_g1;c57093_g1;c66428_g1;c58837_g1;c69569_g2
GO:0021680	cerebellar Purkinje cell layer development	3	29	0.0223784	0.156649	c84924_g1;c52544_g1;c65583_g1
GO:0043161	proteasome-mediated ubiquitin-dependent protein catabolic process	7	134	0.0231521	0.161297	c58189_g1;c58325_g1;c25537_g1;c59072_g1;c58995_g1;c49548_g1;c52795_g1
GO:0051640	organelle localization	7	134	0.0231521	0.161297	c76576_g1;c13124_g1;c17053_g1;c37946_g1;c60798_g1;c43446_g1;c31207_g1
GO:0016197	endosomal transport	6	105	0.0233673	0.162411	c19829_g1;c43667_g1;c57093_g1;c52034_g1;c1115_g1;c40754_g1
GO:0018105	peptidyl-serine phosphorylation	4	52	0.0234645	0.162702	c17053_g1;c62350_g1;c35323_g1;c44776_g1
GO:0061024	membrane organization	13	332	0.0239408	0.165331	c61229_g1;c48643_g1;c54288_g1;c46632_g1;c50111_g1;c58429_g1;c44805_g1;c64330_g1;c61942_g1;c57610_g1;c47123_g1;c43446_g1;c47556_g1
GO:0010498	proteasomal protein catabolic process	7	135	0.023994	0.165331	c58189_g1;c58325_g1;c25537_g1;c59072_g1;c58995_g1;c49548_g1;c52795_g1
GO:0048522	positive regulation of cellular process	42	1458	0.0240123	0.165331	c51629_g1;c51102_g1;c58325_g1;c53349_g1;c43446_g1;c61229_g1;c58189_g1;c52015_g1;c58780_g1;c48671_g1;c62350_g1;c18874_g1;c61501_g1;c63356_g1;c45755_g1;c88318_g1;c61032_g1;c52552_g1;c67538_g2;c51045_g1;c60605_g1;c64884_g1;c55136_g2;c68511_g1;c39677_g1;c56249_g1;c52724_g1;c65563_g2;c21901_g1;c66428_g1;c43745_g1;c52910_g1;c10441_g1;c57299_g1;c62412_g1;c69414_g1;c58897_g1;c40211_g1;c75007_g1;c59614_g1…
GO:0016458	gene silencing	5	78	0.0240824	0.165426	c69701_g2;c49365_g1;c39293_g1;c38460_g1;c58837_g1
GO:0010212	response to ionizing radiation	6	106	0.0243468	0.166261	c65563_g2;c42194_g1;c51768_g1;c60242_g1;c37819_g1;c35624_g1
GO:0000279	M phase	3	30	0.0244867	0.166261	c60798_g1;c39192_g1;c58189_g1
GO:0006626	protein targeting to mitochondrion	3	30	0.0244867	0.166261	c9424_g1;c48643_g1;c66310_g1
GO:0006972	hyperosmotic response	3	30	0.0244867	0.166261	c68511_g1;c56325_g1;c23318_g1
GO:0009733	response to auxin	3	30	0.0244867	0.166261	c75917_g1;c46260_g1;c54945_g1
GO:0006109	regulation of carbohydrate metabolic process	4	53	0.0249721	0.169166	c58995_g1;c52724_g1;c51938_g1;c62350_g1
GO:0009788	negative regulation of abscisic acid-activated signaling pathway	2	12	0.025216	0.169258	c67610_g2;c55807_g1
GO:0010118	stomatal movement	2	12	0.025216	0.169258	c64629_g1;c75984_g1
GO:0051447	negative regulation of meiotic cell cycle	2	12	0.025216	0.169258	c42194_g1;c40543_g1
GO:1901420	negative regulation of response to alcohol	2	12	0.025216	0.169258	c67610_g2;c55807_g1
GO:0007409	axonogenesis	5	79	0.0252818	0.169313	c63356_g1;c61229_g1;c62350_g1;c51967_g1;c37946_g1
GO:0051239	regulation of multicellular organismal process	22	667	0.0257029	0.171742	c57299_g1;c61501_g1;c66875_g1;c46524_g1;c68511_g1;c62350_g1;c54452_g1;c52050_g1;c56605_g1;c57610_g1;c75007_g1;c5531_g1;c63352_g1;c22538_g1;c35798_g1;c47824_g1;c68471_g1;c69864_g1;c55136_g2;c62412_g1;c48671_g1;c35323_g1
GO:0010948	negative regulation of cell cycle process	6	108	0.0263872	0.175915	c42194_g1;c40543_g1;c57904_g1;c17053_g1;c58189_g1;c49548_g1
GO:0060284	regulation of cell development	8	169	0.0266192	0.176389	c62350_g1;c75007_g1;c63352_g1;c22538_g1;c35798_g1;c47824_g1;c48671_g1;c55136_g2
GO:0009856	pollination	3	31	0.0266984	0.176389	c53736_g1;c64629_g1;c1973_g1
GO:0065002	intracellular protein transmembrane transport	3	31	0.0266984	0.176389	c9424_g1;c48643_g1;c66310_g1
GO:0072655	establishment of protein localization to mitochondrion	3	31	0.0266984	0.176389	c9424_g1;c48643_g1;c66310_g1
GO:0019748	secondary metabolic process	6	109	0.0274487	0.18094	c59101_g1;c56587_g1;c50878_g1;c58181_g1;c57299_g1;c58294_g1
GO:0007626	locomotory behavior	5	81	0.0277936	0.182804	c65583_g1;c56605_g1;c65563_g2;c1115_g1;c52050_g1
GO:0048667	cell morphogenesis involved in neuron differentiation	6	110	0.0285381	0.186641	c52852_g1;c63356_g1;c61229_g1;c62350_g1;c51967_g1;c37946_g1
GO:0009826	unidimensional cell growth	3	32	0.0290132	0.186641	c1973_g1;c53736_g1;c64629_g1
GO:0021587	cerebellum morphogenesis	3	32	0.0290132	0.186641	c84924_g1;c52544_g1;c65583_g1
GO:0048229	gametophyte development	3	32	0.0290132	0.186641	c57964_g1;c51629_g1;c35624_g1
GO:0051049	regulation of transport	14	377	0.029074	0.186641	c61229_g1;c62350_g1;c43446_g1;c52552_g1;c56114_g1;c47837_g1;c43818_g1;c68511_g1;c64330_g1;c56605_g1;c58897_g1;c55136_g2;c5531_g1;c65226_g1
GO:0001952	regulation of cell-matrix adhesion	2	13	0.0293928	0.186641	c5531_g1;c62350_g1
GO:0006370	7-methylguanosine mRNA capping	2	13	0.0293928	0.186641	c49365_g1;c60108_g1
GO:0010026	trichome differentiation	2	13	0.0293928	0.186641	c61784_g1;c52742_g1
GO:0010677	negative regulation of cellular carbohydrate metabolic process	2	13	0.0293928	0.186641	c58995_g1;c62350_g1
GO:0031288	sorocarp morphogenesis	2	13	0.0293928	0.186641	c58897_g1;c66875_g1
GO:0042992	negative regulation of transcription factor import into nucleus	2	13	0.0293928	0.186641	c62350_g1;c56114_g1
GO:0045428	regulation of nitric oxide biosynthetic process	2	13	0.0293928	0.186641	c55136_g2;c65563_g2
GO:0046085	adenosine metabolic process	2	13	0.0293928	0.186641	c59864_g2;c52371_g1
GO:0046599	regulation of centriole replication	2	13	0.0293928	0.186641	c49597_g1;c15603_g1
GO:0048066	developmental pigmentation	2	13	0.0293928	0.186641	c62901_g1;c65563_g2
GO:1903426	regulation of reactive oxygen species biosynthetic process	2	13	0.0293928	0.186641	c55136_g2;c65563_g2
GO:0017038	protein import	7	141	0.0294901	0.186855	c9424_g1;c48643_g1;c60798_g1;c38662_g1;c46185_g1;c65226_g1;c66310_g1
GO:0045664	regulation of neuron differentiation	6	111	0.0296555	0.187499	c62350_g1;c63352_g1;c22538_g1;c35798_g1;c47824_g1;c48671_g1
GO:0051234	establishment of localization	122	4961	0.0300573	0.189632	c55534_g1;c58630_g1;c19829_g1;c43667_g1;c57093_g1;c52034_g1;c1115_g1;c9424_g1;c76576_g1;c13124_g1;c49167_g1;c65937_g1;c66750_g2;c43446_g1;c68235_g2;c14468_g1;c75069_g1;c56607_g1;c68118_g1;c54981_g1;c54616_g1;c27305_g1;c64330_g1;c64629_g1;c18874_g1;c53349_g1;c40754_g1;c48643_g1;c92619_g1;c47556_g1;c55136_g2;c40543_g1;c54016_g1;c9833_g1;c56316_g1;c49590_g1;c56289_g1;c70357_g1;c60739_g1;c38288_g1;c3…
GO:0009968	negative regulation of signal transduction	10	239	0.0301413	0.189755	c5531_g1;c68511_g1;c37946_g1;c56114_g1;c62350_g1;c67610_g2;c55807_g1;c50494_g1;c45755_g1;c61109_g1
GO:0016055	Wnt signaling pathway	6	112	0.0308013	0.193495	c50494_g1;c45755_g1;c68487_g1;c56619_g1;c56114_g1;c62350_g1
GO:0015914	phospholipid transport	3	33	0.0314308	0.195776	c70124_g1;c50111_g1;c58429_g1
GO:0021575	hindbrain morphogenesis	3	33	0.0314308	0.195776	c84924_g1;c52544_g1;c65583_g1
GO:0043473	pigmentation	3	33	0.0314308	0.195776	c76576_g1;c62901_g1;c65563_g2
GO:0070585	protein localization to mitochondrion	3	33	0.0314308	0.195776	c9424_g1;c48643_g1;c66310_g1
GO:0035107	appendage morphogenesis	4	57	0.0315766	0.195855	c50771_g1;c62412_g1;c15692_g1;c56249_g1
GO:0051782	negative regulation of cell division	4	57	0.0315766	0.195855	c42194_g1;c40543_g1;c17053_g1;c58189_g1
GO:0010975	regulation of neuron projection development	5	84	0.031849	0.197129	c62350_g1;c63352_g1;c22538_g1;c35798_g1;c47824_g1
GO:0006486	protein glycosylation	6	114	0.0331786	0.203703	c47795_g1;c4637_g1;c34959_g1;c40712_g1;c69315_g1;c62234_g1
GO:0043413	macromolecule glycosylation	6	114	0.0331786	0.203703	c47795_g1;c4637_g1;c34959_g1;c40712_g1;c69315_g1;c62234_g1
GO:0001837	epithelial to mesenchymal transition	2	14	0.033823	0.203703	c62350_g1;c56114_g1
GO:0009407	toxin catabolic process	2	14	0.033823	0.203703	c50878_g1;c58181_g1
GO:0016128	phytosteroid metabolic process	2	14	0.033823	0.203703	c64963_g1;c42143_g1
GO:0031279	regulation of cyclase activity	2	14	0.033823	0.203703	c52910_g1;c10441_g1
GO:0032878	regulation of establishment or maintenance of cell polarity	2	14	0.033823	0.203703	c52015_g1;c58780_g1
GO:0042545	cell wall modification	2	14	0.033823	0.203703	c53736_g1;c64629_g1
GO:0043001	Golgi to plasma membrane protein transport	2	14	0.033823	0.203703	c61942_g1;c61229_g1
GO:0045761	regulation of adenylate cyclase activity	2	14	0.033823	0.203703	c52910_g1;c10441_g1
GO:0045912	negative regulation of carbohydrate metabolic process	2	14	0.033823	0.203703	c58995_g1;c62350_g1
GO:0071218	cellular response to misfolded protein	2	14	0.033823	0.203703	c25537_g1;c59072_g1
GO:0010171	body morphogenesis	3	34	0.0339505	0.203703	c58852_g1;c38773_g1;c57824_g1
GO:0010810	regulation of cell-substrate adhesion	3	34	0.0339505	0.203703	c5531_g1;c59072_g1;c62350_g1
GO:0051480	regulation of cytosolic calcium ion concentration	3	34	0.0339505	0.203703	c52552_g1;c55803_g1;c55136_g2
GO:0009101	glycoprotein biosynthetic process	6	116	0.0356718	0.212596	c47795_g1;c4637_g1;c34959_g1;c40712_g1;c69315_g1;c62234_g1
GO:0000377	RNA splicing, via transesterification reactions with bulged adenosine as nucleophile	7	147	0.0357779	0.212596	c48956_g1;c48415_g1;c17054_g1;c52852_g1;c69515_g1;c49365_g1;c47087_g1
GO:0000398	mRNA splicing, via spliceosome	7	147	0.0357779	0.212596	c48956_g1;c48415_g1;c17054_g1;c52852_g1;c69515_g1;c49365_g1;c47087_g1
GO:0001558	regulation of cell growth	7	147	0.0357779	0.212596	c47837_g1;c43818_g1;c63352_g1;c22538_g1;c35798_g1;c62412_g1;c75917_g1
GO:0006810	transport	120	4905	0.0358732	0.212596	c55534_g1;c58630_g1;c19829_g1;c43667_g1;c57093_g1;c52034_g1;c1115_g1;c9424_g1;c76576_g1;c13124_g1;c49167_g1;c65937_g1;c66750_g2;c43446_g1;c68235_g2;c14468_g1;c75069_g1;c56607_g1;c68118_g1;c54981_g1;c54616_g1;c27305_g1;c64330_g1;c64629_g1;c18874_g1;c53349_g1;c40754_g1;c48643_g1;c92619_g1;c47556_g1;c55136_g2;c40543_g1;c54016_g1;c9833_g1;c56316_g1;c49590_g1;c56289_g1;c70357_g1;c60739_g1;c38288_g1;c3…
GO:0044802	single-organism membrane organization	11	281	0.0359364	0.212596	c61229_g1;c48643_g1;c54288_g1;c46632_g1;c50111_g1;c58429_g1;c64330_g1;c61942_g1;c57610_g1;c47123_g1;c47556_g1
GO:0033365	protein localization to organelle	12	317	0.036478	0.212596	c9424_g1;c48643_g1;c17053_g1;c60798_g1;c50111_g1;c38662_g1;c46185_g1;c62350_g1;c69605_g1;c27305_g1;c65226_g1;c66310_g1
GO:0021695	cerebellar cortex development	3	35	0.0365719	0.212596	c84924_g1;c52544_g1;c65583_g1
GO:0034728	nucleosome organization	5	88	0.0378041	0.212596	c38773_g1;c57824_g1;c92539_g1;c12147_g1;c66428_g1
GO:0002566	somatic diversification of immune receptors via somatic mutation	2	15	0.0384942	0.212596	c42194_g1;c50139_g1
GO:0006999	nuclear pore organization	2	15	0.0384942	0.212596	c49563_g1;c65226_g1
GO:0009846	pollen germination	2	15	0.0384942	0.212596	c53736_g1;c64629_g1
GO:0016446	somatic hypermutation of immunoglobulin genes	2	15	0.0384942	0.212596	c42194_g1;c50139_g1
GO:0016486	peptide hormone processing	2	15	0.0384942	0.212596	c88267_g1;c52169_g1
GO:0034453	microtubule anchoring	2	15	0.0384942	0.212596	c59236_g1;c22284_g1
GO:0042073	intraciliary transport	2	15	0.0384942	0.212596	c92619_g1;c47556_g1
GO:0051339	regulation of lyase activity	2	15	0.0384942	0.212596	c52910_g1;c10441_g1
GO:0098840	protein transport along microtubule	2	15	0.0384942	0.212596	c92619_g1;c47556_g1
GO:0009723	response to ethylene	3	36	0.039294	0.212596	c54945_g1;c59711_g1;c68382_g1
GO:0030178	negative regulation of Wnt signaling pathway	3	36	0.039294	0.212596	c62350_g1;c50494_g1;c45755_g1
GO:0046605	regulation of centrosome cycle	3	36	0.039294	0.212596	c37946_g1;c49597_g1;c15603_g1
GO:0072659	protein localization to plasma membrane	3	36	0.039294	0.212596	c61229_g1;c54288_g1;c61942_g1
GO:0045927	positive regulation of growth	6	119	0.039632	0.212596	c46524_g1;c51938_g1;c38773_g1;c57824_g1;c31207_g1;c62412_g1
GO:0046488	phosphatidylinositol metabolic process	6	120	0.0410115	0.212596	c55045_g1;c62710_g1;c54616_g1;c69923_g2;c44272_g1;c64808_g1
GO:0070085	glycosylation	6	120	0.0410115	0.212596	c47795_g1;c4637_g1;c34959_g1;c40712_g1;c69315_g1;c62234_g1
GO:2000026	regulation of multicellular organismal development	14	396	0.0411926	0.212596	c57299_g1;c61501_g1;c66875_g1;c46524_g1;c62350_g1;c54452_g1;c75007_g1;c63352_g1;c22538_g1;c35798_g1;c47824_g1;c68471_g1;c48671_g1;c35323_g1
GO:0000169	activation of MAPK activity involved in osmosensory signaling pathway	1	2	0.0415069	0.212596	c57299_g1
GO:0000718	nucleotide-excision repair, DNA damage removal	1	2	0.0415069	0.212596	c51102_g1
GO:0001682	tRNA 5'-leader removal	1	2	0.0415069	0.212596	c68811_g1
GO:0001774	microglial cell activation	1	2	0.0415069	0.212596	c55136_g2
GO:0002021	response to dietary excess	1	2	0.0415069	0.212596	c55136_g2
GO:0003068	regulation of systemic arterial blood pressure by acetylcholine	1	2	0.0415069	0.212596	c65563_g2
GO:0003069	vasodilation by acetylcholine involved in regulation of systemic arterial blood pressure	1	2	0.0415069	0.212596	c65563_g2
GO:0003070	regulation of systemic arterial blood pressure by neurotransmitter	1	2	0.0415069	0.212596	c65563_g2
GO:0007594	puparial adhesion	1	2	0.0415069	0.212596	c43446_g1
GO:0010071	root meristem specification	1	2	0.0415069	0.212596	c75917_g1
GO:0010107	potassium ion import	1	2	0.0415069	0.212596	c75984_g1
GO:0010268	brassinosteroid homeostasis	1	2	0.0415069	0.212596	c64963_g1
GO:0014047	glutamate secretion	1	2	0.0415069	0.212596	c55136_g2
GO:0016143	S-glycoside metabolic process	1	2	0.0415069	0.212596	c58294_g1
GO:0016183	synaptic vesicle coating	1	2	0.0415069	0.212596	c43446_g1
GO:0016185	synaptic vesicle budding from presynaptic endocytic zone membrane	1	2	0.0415069	0.212596	c43446_g1
GO:0019757	glycosinolate metabolic process	1	2	0.0415069	0.212596	c58294_g1
GO:0019760	glucosinolate metabolic process	1	2	0.0415069	0.212596	c58294_g1
GO:0022608	multicellular organism adhesion	1	2	0.0415069	0.212596	c43446_g1
GO:0022609	multicellular organism adhesion to substrate	1	2	0.0415069	0.212596	c43446_g1
GO:0030723	ovarian fusome organization	1	2	0.0415069	0.212596	c37946_g1
GO:0031649	heat generation	1	2	0.0415069	0.212596	c55136_g2
GO:0032364	oxygen homeostasis	1	2	0.0415069	0.212596	c65563_g2
GO:0033333	fin development	1	2	0.0415069	0.212596	c76576_g1
GO:0033339	pectoral fin development	1	2	0.0415069	0.212596	c76576_g1
GO:0033483	gas homeostasis	1	2	0.0415069	0.212596	c65563_g2
GO:0034021	response to silicon dioxide	1	2	0.0415069	0.212596	c65563_g2
GO:0034441	plasma lipoprotein particle oxidation	1	2	0.0415069	0.212596	c61032_g1
GO:0034969	histone arginine methylation	1	2	0.0415069	0.212596	c47087_g1
GO:0035002	liquid clearance, open tracheal system	1	2	0.0415069	0.212596	c43446_g1
GO:0035099	hemocyte migration	1	2	0.0415069	0.212596	c37946_g1
GO:0035151	regulation of tube size, open tracheal system	1	2	0.0415069	0.212596	c43446_g1
GO:0035159	regulation of tube length, open tracheal system	1	2	0.0415069	0.212596	c43446_g1
GO:0036180	filamentous growth of a population of unicellular organisms in response to biotic stimulus	1	2	0.0415069	0.212596	c51938_g1
GO:0042116	macrophage activation	1	2	0.0415069	0.212596	c55136_g2
GO:0042160	lipoprotein modification	1	2	0.0415069	0.212596	c61032_g1
GO:0042161	lipoprotein oxidation	1	2	0.0415069	0.212596	c61032_g1
GO:0042779	tRNA 3'-trailer cleavage	1	2	0.0415069	0.212596	c9610_g1
GO:0044026	DNA hypermethylation	1	2	0.0415069	0.212596	c62350_g1
GO:0044027	hypermethylation of CpG island	1	2	0.0415069	0.212596	c62350_g1
GO:0044337	canonical Wnt signaling pathway involved in positive regulation of apoptotic process	1	2	0.0415069	0.212596	c62350_g1
GO:0044349	DNA excision	1	2	0.0415069	0.212596	c51102_g1
GO:0044851	hair cycle phase	1	2	0.0415069	0.212596	c55136_g2
GO:0045478	fusome organization	1	2	0.0415069	0.212596	c37946_g1
GO:0046667	compound eye retinal cell programmed cell death	1	2	0.0415069	0.212596	c43446_g1
GO:0048773	erythrophore differentiation	1	2	0.0415069	0.212596	c65563_g2
GO:0048820	hair follicle maturation	1	2	0.0415069	0.212596	c55136_g2
GO:0050968	detection of chemical stimulus involved in sensory perception of pain	1	2	0.0415069	0.212596	c55136_g2
GO:0060073	micturition	1	2	0.0415069	0.212596	c55136_g2
GO:0060083	smooth muscle contraction involved in micturition	1	2	0.0415069	0.212596	c55136_g2
GO:0060154	cellular process regulating host cell cycle in response to virus	1	2	0.0415069	0.212596	c89579_g1
GO:0060456	positive regulation of digestive system process	1	2	0.0415069	0.212596	c55136_g2
GO:0070142	synaptic vesicle budding	1	2	0.0415069	0.212596	c43446_g1
GO:0071109	superior temporal gyrus development	1	2	0.0415069	0.212596	c62350_g1
GO:0071502	cellular response to temperature stimulus	1	2	0.0415069	0.212596	c55136_g2
GO:2000074	regulation of type B pancreatic cell development	1	2	0.0415069	0.212596	c62350_g1
GO:2000466	negative regulation of glycogen (starch) synthase activity	1	2	0.0415069	0.212596	c62350_g1
GO:2000775	histone H3-S10 phosphorylation involved in chromosome condensation	1	2	0.0415069	0.212596	c17053_g1
GO:0018205	peptidyl-lysine modification	7	152	0.0416488	0.212952	c51045_g1;c64884_g1;c49574_g1;c19829_g1;c43667_g1;c57093_g1;c88318_g1
GO:0043255	regulation of carbohydrate biosynthetic process	3	37	0.042116	0.214594	c58995_g1;c52724_g1;c62350_g1
GO:1990778	protein localization to cell periphery	3	37	0.042116	0.214594	c61229_g1;c54288_g1;c61942_g1
GO:0000375	RNA splicing, via transesterification reactions	7	153	0.0428935	0.217713	c48956_g1;c48415_g1;c17054_g1;c52852_g1;c69515_g1;c49365_g1;c47087_g1
GO:0006469	negative regulation of protein kinase activity	4	63	0.0432321	0.217713	c25537_g1;c61109_g1;c62350_g1;c68511_g1
GO:1901700	response to oxygen-containing compound	23	745	0.04338	0.217713	c54945_g1;c52552_g1;c52050_g1;c54452_g1;c65563_g2;c2549_g1;c68613_g2;c40543_g1;c65097_g2;c75984_g1;c68511_g1;c59711_g1;c57299_g1;c68471_g1;c64808_g1;c61501_g1;c5531_g1;c62412_g1;c49744_g1;c66428_g1;c64018_g1;c55136_g2;c38174_g1
GO:0005979	regulation of glycogen biosynthetic process	2	16	0.0433945	0.217713	c52724_g1;c62350_g1
GO:0021681	cerebellar granular layer development	2	16	0.0433945	0.217713	c84924_g1;c52544_g1
GO:0046785	microtubule polymerization	2	16	0.0433945	0.217713	c49597_g1;c15603_g1
GO:0070873	regulation of glycogen metabolic process	2	16	0.0433945	0.217713	c52724_g1;c62350_g1
GO:0090487	secondary metabolite catabolic process	2	16	0.0433945	0.217713	c50878_g1;c58181_g1
GO:2000379	positive regulation of reactive oxygen species metabolic process	2	16	0.0433945	0.217713	c55136_g2;c65563_g2
GO:0097190	apoptotic signaling pathway	5	92	0.044397	0.222363	c42194_g1;c52724_g1;c37819_g1;c49548_g1;c65563_g2
GO:0006103	2-oxoglutarate metabolic process	3	38	0.0450369	0.224421	c56398_g1;c56046_g1;c55858_g1
GO:0046685	response to arsenic-containing substance	3	38	0.0450369	0.224421	c51768_g1;c59101_g1;c56587_g1
GO:0048565	digestive tract development	3	38	0.0450369	0.224421	c38773_g1;c57824_g1;c2549_g1
GO:0042742	defense response to bacterium	4	64	0.04538	0.225367	c69687_g1;c53150_g1;c50878_g1;c54452_g1
GO:0048588	developmental cell growth	4	64	0.04538	0.225367	c52050_g1;c1973_g1;c53736_g1;c64629_g1
GO:0010033	response to organic substance	33	1155	0.0461285	0.228016	c54945_g1;c59711_g1;c69864_g1;c52552_g1;c52050_g1;c54452_g1;c62350_g1;c2549_g1;c68382_g1;c65563_g2;c69687_g1;c65097_g2;c40543_g1;c51768_g1;c25537_g1;c68511_g1;c55136_g2;c75917_g1;c46260_g1;c57299_g1;c68471_g1;c6176_g1;c64808_g1;c61501_g1;c52795_g1;c62412_g1;c49744_g1;c66428_g1;c64018_g1;c59072_g1;c38174_g1;c65226_g1;c58245_g1
GO:0006333	chromatin assembly or disassembly	5	93	0.046146	0.228016	c38773_g1;c57824_g1;c92539_g1;c12147_g1;c66428_g1
GO:0007163	establishment or maintenance of cell polarity	5	93	0.046146	0.228016	c18874_g1;c62350_g1;c61501_g1;c46278_g1;c37946_g1
GO:0009617	response to bacterium	8	189	0.0465682	0.229716	c69687_g1;c53150_g1;c50878_g1;c54452_g1;c65563_g2;c65097_g2;c57299_g1;c64018_g1
GO:0022607	cellular component assembly	41	1491	0.0474369	0.233609	c48956_g1;c48415_g1;c49563_g1;c59614_g1;c23334_g1;c38791_g1;c43761_g1;c37946_g1;c38773_g1;c57824_g1;c92539_g1;c12147_g1;c65563_g2;c68511_g1;c49597_g1;c52990_g1;c15603_g1;c18874_g1;c65126_g1;c51102_g1;c44776_g1;c37490_g1;c50377_g1;c37820_g1;c63673_g1;c53187_g1;c61395_g1;c60242_g1;c76576_g1;c59236_g1;c61395_g2;c48647_g1;c61229_g1;c63361_g1;c62588_g1;c62412_g1;c43745_g1;c49726_g1;c47087_g1;c65226_g1…
GO:0046854	phosphatidylinositol phosphorylation	4	65	0.0475865	0.233954	c55045_g1;c62710_g1;c54616_g1;c69923_g2
GO:0009593	detection of chemical stimulus	3	39	0.0480557	0.234581	c40543_g1;c55136_g2;c65563_g2
GO:0010906	regulation of glucose metabolic process	3	39	0.0480557	0.234581	c58995_g1;c52724_g1;c62350_g1
GO:0035150	regulation of tube size	3	39	0.0480557	0.234581	c65563_g2;c52552_g1;c43446_g1
GO:0009100	glycoprotein metabolic process	6	125	0.0483611	0.234581	c47795_g1;c4637_g1;c34959_g1;c40712_g1;c69315_g1;c62234_g1
GO:0008593	regulation of Notch signaling pathway	2	17	0.0485121	0.234581	c53349_g1;c43446_g1
GO:0009787	regulation of abscisic acid-activated signaling pathway	2	17	0.0485121	0.234581	c67610_g2;c55807_g1
GO:0030816	positive regulation of cAMP metabolic process	2	17	0.0485121	0.234581	c52910_g1;c10441_g1
GO:0030819	positive regulation of cAMP biosynthetic process	2	17	0.0485121	0.234581	c52910_g1;c10441_g1
GO:0040023	establishment of nucleus localization	2	17	0.0485121	0.234581	c60798_g1;c31207_g1
GO:0051647	nucleus localization	2	17	0.0485121	0.234581	c60798_g1;c31207_g1
GO:0009888	tissue development	20	636	0.0487134	0.235168	c56249_g1;c5531_g1;c57016_g1;c51112_g1;c35323_g1;c61784_g1;c52742_g1;c62901_g1;c68511_g1;c62350_g1;c56114_g1;c51768_g1;c50256_g1;c58325_g1;c21901_g1;c50771_g1;c62412_g1;c15692_g1;c75917_g1;c55136_g2
GO:0042787	protein ubiquitination involved in ubiquitin-dependent protein catabolic process	5	95	0.0497654	0.239092	c49588_g1;c69569_g2;c69260_g1;c59432_g1;c69408_g1
GO:0006334	nucleosome assembly	4	66	0.0498514	0.239092	c38773_g1;c57824_g1;c92539_g1;c12147_g1
GO:0046834	lipid phosphorylation	4	66	0.0498514	0.239092	c55045_g1;c62710_g1;c54616_g1;c69923_g2
GO:0048871	multicellular organismal homeostasis	4	66	0.0498514	0.239092	c51102_g1;c90364_g1;c48647_g1;c55136_g2
GO:0045786	negative regulation of cell cycle	8	192	0.050224	0.240486	c42194_g1;c25537_g1;c40543_g1;c57904_g1;c17053_g1;c58189_g1;c58364_g1;c49548_g1
GO:0009719	response to endogenous stimulus	20	639	0.0506529	0.242146	c54945_g1;c59711_g1;c69864_g1;c52552_g1;c62350_g1;c2549_g1;c68382_g1;c68511_g1;c75917_g1;c46260_g1;c57299_g1;c64808_g1;c61501_g1;c62412_g1;c49744_g1;c66428_g1;c64018_g1;c55136_g2;c38174_g1;c68471_g1
GO:0071702	organic substance transport	65	2529	0.0507752	0.242336	c55534_g1;c9424_g1;c43446_g1;c54981_g1;c48643_g1;c92619_g1;c47556_g1;c40543_g1;c54016_g1;c9833_g1;c56316_g1;c49590_g1;c52034_g1;c56289_g1;c70357_g1;c60739_g1;c38288_g1;c378_g1;c13249_g1;c49167_g1;c54616_g1;c1115_g1;c46260_g1;c67766_g2;c40754_g1;c48787_g1;c58630_g1;c56308_g1;c81984_g1;c38375_g1;c65148_g1;c63514_g1;c46632_g1;c61902_g1;c61229_g1;c70124_g1;c60798_g1;c64269_g1;c55858_g1;c59711_g1;c551…
GO:0007005	mitochondrion organization	7	159	0.0508658	0.242375	c41813_g1;c31207_g1;c65583_g1;c9424_g1;c48643_g1;c65563_g2;c66310_g1
GO:0010970	establishment of localization by movement along microtubule	3	40	0.0511712	0.243043	c13124_g1;c92619_g1;c47556_g1
GO:0040010	positive regulation of growth rate	3	40	0.0511712	0.243043	c38773_g1;c57824_g1;c31207_g1
GO:0007610	behavior	8	193	0.0514827	0.244128	c65583_g1;c54574_g1;c52050_g1;c56605_g1;c65563_g2;c1115_g1;c48671_g1;c55136_g2
GO:0031325	positive regulation of cellular metabolic process	28	963	0.0525416	0.248131	c58189_g1;c48671_g1;c62350_g1;c18874_g1;c88318_g1;c58325_g1;c67538_g2;c51045_g1;c60605_g1;c64884_g1;c45755_g1;c68511_g1;c39677_g1;c56249_g1;c52724_g1;c55136_g2;c65563_g2;c21901_g1;c66428_g1;c43745_g1;c52910_g1;c10441_g1;c57299_g1;c69414_g1;c40211_g1;c75007_g1;c59614_g1;c58245_g1
GO:0023057	negative regulation of signaling	10	264	0.0529099	0.248131	c5531_g1;c68511_g1;c37946_g1;c56114_g1;c62350_g1;c67610_g2;c55807_g1;c50494_g1;c45755_g1;c61109_g1
GO:0001764	neuron migration	2	18	0.0538358	0.248131	c39677_g1;c27433_g1
GO:0010101	post-embryonic root morphogenesis	2	18	0.0538358	0.248131	c60466_g1;c82824_g1
GO:0010102	lateral root morphogenesis	2	18	0.0538358	0.248131	c60466_g1;c82824_g1
GO:0010311	lateral root formation	2	18	0.0538358	0.248131	c60466_g1;c82824_g1
GO:0010962	regulation of glucan biosynthetic process	2	18	0.0538358	0.248131	c52724_g1;c62350_g1
GO:0018345	protein palmitoylation	2	18	0.0538358	0.248131	c54288_g1;c46253_g1
GO:0030801	positive regulation of cyclic nucleotide metabolic process	2	18	0.0538358	0.248131	c52910_g1;c10441_g1
GO:0030804	positive regulation of cyclic nucleotide biosynthetic process	2	18	0.0538358	0.248131	c52910_g1;c10441_g1
GO:0030810	positive regulation of nucleotide biosynthetic process	2	18	0.0538358	0.248131	c52910_g1;c10441_g1
GO:0032881	regulation of polysaccharide metabolic process	2	18	0.0538358	0.248131	c52724_g1;c62350_g1
GO:0032885	regulation of polysaccharide biosynthetic process	2	18	0.0538358	0.248131	c52724_g1;c62350_g1
GO:0045292	mRNA cis splicing, via spliceosome	2	18	0.0538358	0.248131	c48956_g1;c48415_g1
GO:0090609	single-species submerged biofilm formation	2	18	0.0538358	0.248131	c44272_g1;c63455_g1
GO:1900373	positive regulation of purine nucleotide biosynthetic process	2	18	0.0538358	0.248131	c52910_g1;c10441_g1
GO:0010648	negative regulation of cell communication	10	265	0.0540068	0.248131	c5531_g1;c68511_g1;c37946_g1;c56114_g1;c62350_g1;c67610_g2;c55807_g1;c50494_g1;c45755_g1;c61109_g1
GO:0051129	negative regulation of cellular component organization	8	195	0.0540606	0.248131	c42194_g1;c62350_g1;c5531_g1;c37946_g1;c40543_g1;c64330_g1;c17053_g1;c58189_g1
GO:0040009	regulation of growth rate	3	41	0.0543821	0.248131	c38773_g1;c57824_g1;c31207_g1
GO:0006839	mitochondrial transport	4	68	0.0545561	0.248131	c55534_g1;c9424_g1;c48643_g1;c66310_g1
GO:0033673	negative regulation of kinase activity	4	68	0.0545561	0.248131	c25537_g1;c61109_g1;c62350_g1;c68511_g1
GO:0051338	regulation of transferase activity	15	451	0.0548233	0.248131	c58189_g1;c25537_g1;c58325_g1;c68511_g1;c61109_g1;c57299_g1;c17053_g1;c62350_g1;c57904_g1;c62398_g1;c67538_g2;c17611_g1;c65952_g1;c54046_g1;c58245_g1
GO:0050793	regulation of developmental process	26	886	0.0550406	0.248131	c57299_g1;c61501_g1;c66875_g1;c46524_g1;c58325_g1;c52015_g1;c58780_g1;c62350_g1;c54452_g1;c47119_g1;c69747_g1;c52220_g1;c48132_g1;c75007_g1;c63352_g1;c22538_g1;c35798_g1;c47824_g1;c68471_g1;c46278_g1;c62412_g1;c75917_g1;c48671_g1;c35323_g1;c55136_g2;c65563_g2
GO:0051050	positive regulation of transport	8	196	0.05538	0.248131	c61229_g1;c62350_g1;c43446_g1;c52552_g1;c47837_g1;c43818_g1;c58897_g1;c55136_g2
GO:0006997	nucleus organization	4	69	0.0569954	0.248131	c49563_g1;c17053_g1;c46632_g1;c65226_g1
GO:0050808	synapse organization	3	42	0.0576872	0.248131	c61229_g1;c62005_g1;c62412_g1
GO:0008219	cell death	18	572	0.0588623	0.248131	c21901_g1;c62901_g1;c38791_g1;c65583_g1;c1115_g1;c84924_g1;c52544_g1;c62412_g1;c31207_g1;c56162_g1;c43446_g1;c42194_g1;c52724_g1;c37819_g1;c49548_g1;c65563_g2;c75007_g1;c63356_g1
GO:0010224	response to UV-B	2	19	0.0593548	0.248131	c42194_g1;c12202_g1
GO:0014031	mesenchymal cell development	2	19	0.0593548	0.248131	c62350_g1;c56114_g1
GO:0015758	glucose transport	2	19	0.0593548	0.248131	c40543_g1;c65226_g1
GO:0045981	positive regulation of nucleotide metabolic process	2	19	0.0593548	0.248131	c52910_g1;c10441_g1
GO:1900544	positive regulation of purine nucleotide metabolic process	2	19	0.0593548	0.248131	c52910_g1;c10441_g1
GO:1902115	regulation of organelle assembly	2	19	0.0593548	0.248131	c49597_g1;c15603_g1
GO:0043207	response to external biotic stimulus	12	343	0.0594024	0.248131	c69757_g3;c69687_g1;c53150_g1;c50878_g1;c54452_g1;c65563_g2;c57964_g1;c65097_g2;c57299_g1;c89579_g1;c6176_g1;c64018_g1
GO:0051707	response to other organism	12	343	0.0594024	0.248131	c69757_g3;c69687_g1;c53150_g1;c50878_g1;c54452_g1;c65563_g2;c57964_g1;c65097_g2;c57299_g1;c89579_g1;c6176_g1;c64018_g1
GO:0016265	death	18	573	0.059646	0.248131	c21901_g1;c62901_g1;c38791_g1;c65583_g1;c1115_g1;c84924_g1;c52544_g1;c62412_g1;c31207_g1;c56162_g1;c43446_g1;c42194_g1;c52724_g1;c37819_g1;c49548_g1;c65563_g2;c75007_g1;c63356_g1
GO:0007167	enzyme linked receptor protein signaling pathway	6	132	0.0599339	0.248131	c62350_g1;c51458_g1;c20898_g1;c62412_g1;c49744_g1;c66428_g1
GO:0006605	protein targeting	10	271	0.0609039	0.248131	c9424_g1;c48643_g1;c61229_g1;c60798_g1;c38662_g1;c46185_g1;c69605_g1;c27305_g1;c65226_g1;c66310_g1
GO:0001315	age-dependent response to reactive oxygen species	1	3	0.0616108	0.248131	c65563_g2
GO:0001562	response to protozoan	1	3	0.0616108	0.248131	c69687_g1
GO:0001672	regulation of chromatin assembly or disassembly	1	3	0.0616108	0.248131	c57115_g1
GO:0006498	N-terminal protein lipidation	1	3	0.0616108	0.248131	c55455_g1
GO:0006499	N-terminal protein myristoylation	1	3	0.0616108	0.248131	c55455_g1
GO:0006622	protein targeting to lysosome	1	3	0.0616108	0.248131	c69605_g1
GO:0006850	mitochondrial pyruvate transport	1	3	0.0616108	0.248131	c55534_g1
GO:0007039	protein catabolic process in the vacuole	1	3	0.0616108	0.248131	c58995_g1
GO:0007042	lysosomal lumen acidification	1	3	0.0616108	0.248131	c13124_g1
GO:0007105	cytokinesis, site selection	1	3	0.0616108	0.248131	c18874_g1
GO:0007175	negative regulation of epidermal growth factor-activated receptor activity	1	3	0.0616108	0.248131	c61109_g1
GO:0007282	cystoblast division	1	3	0.0616108	0.248131	c37946_g1
GO:0007591	molting cycle, chitin-based cuticle	1	3	0.0616108	0.248131	c43446_g1
GO:0008039	synaptic target recognition	1	3	0.0616108	0.248131	c11865_g1
GO:0010014	meristem initiation	1	3	0.0616108	0.248131	c75917_g1
GO:0010120	camalexin biosynthetic process	1	3	0.0616108	0.248131	c57299_g1
GO:0014832	urinary bladder smooth muscle contraction	1	3	0.0616108	0.248131	c55136_g2
GO:0014848	urinary tract smooth muscle contraction	1	3	0.0616108	0.248131	c55136_g2
GO:0016131	brassinosteroid metabolic process	1	3	0.0616108	0.248131	c64963_g1
GO:0016325	oocyte microtubule cytoskeleton organization	1	3	0.0616108	0.248131	c37946_g1
GO:0018195	peptidyl-arginine modification	1	3	0.0616108	0.248131	c47087_g1
GO:0018216	peptidyl-arginine methylation	1	3	0.0616108	0.248131	c47087_g1
GO:0018377	protein myristoylation	1	3	0.0616108	0.248131	c55455_g1
GO:0019343	cysteine biosynthetic process via cystathionine	1	3	0.0616108	0.248131	c53342_g1
GO:0030150	protein import into mitochondrial matrix	1	3	0.0616108	0.248131	c66310_g1
GO:0030436	asexual sporulation	1	3	0.0616108	0.248131	c51938_g1
GO:0031134	sister chromatid biorientation	1	3	0.0616108	0.248131	c17053_g1
GO:0032201	telomere maintenance via semi-conservative replication	1	3	0.0616108	0.248131	c51102_g1
GO:0033591	response to L-ascorbic acid	1	3	0.0616108	0.248131	c65563_g2
GO:0035152	regulation of tube architecture, open tracheal system	1	3	0.0616108	0.248131	c43446_g1
GO:0035670	plant-type ovary development	1	3	0.0616108	0.248131	c57299_g1
GO:0035751	regulation of lysosomal lumen pH	1	3	0.0616108	0.248131	c13124_g1
GO:0042832	defense response to protozoan	1	3	0.0616108	0.248131	c69687_g1
GO:0042987	amyloid precursor protein catabolic process	1	3	0.0616108	0.248131	c13124_g1
GO:0045041	protein import into mitochondrial intermembrane space	1	3	0.0616108	0.248131	c9424_g1
GO:0046666	retinal cell programmed cell death	1	3	0.0616108	0.248131	c43446_g1
GO:0046668	regulation of retinal cell programmed cell death	1	3	0.0616108	0.248131	c75007_g1
GO:0046669	regulation of compound eye retinal cell programmed cell death	1	3	0.0616108	0.248131	c75007_g1
GO:0048481	plant ovule development	1	3	0.0616108	0.248131	c57299_g1
GO:0048508	embryonic meristem development	1	3	0.0616108	0.248131	c75917_g1
GO:0050774	negative regulation of dendrite morphogenesis	1	3	0.0616108	0.248131	c62350_g1
GO:0051105	regulation of DNA ligation	1	3	0.0616108	0.248131	c59614_g1
GO:0051106	positive regulation of DNA ligation	1	3	0.0616108	0.248131	c59614_g1
GO:0051666	actin cortical patch localization	1	3	0.0616108	0.248131	c18874_g1
GO:0052317	camalexin metabolic process	1	3	0.0616108	0.248131	c57299_g1
GO:0060587	regulation of lipoprotein lipid oxidation	1	3	0.0616108	0.248131	c5531_g1
GO:0060588	negative regulation of lipoprotein lipid oxidation	1	3	0.0616108	0.248131	c5531_g1
GO:0060830	ciliary receptor clustering involved in smoothened signaling pathway	1	3	0.0616108	0.248131	c47556_g1
GO:0061091	regulation of phospholipid translocation	1	3	0.0616108	0.248131	c64330_g1
GO:0061093	negative regulation of phospholipid translocation	1	3	0.0616108	0.248131	c64330_g1
GO:0070306	lens fiber cell differentiation	1	3	0.0616108	0.248131	c58325_g1
GO:0080136	priming of cellular response to stress	1	3	0.0616108	0.248131	c57299_g1
GO:0090025	regulation of monocyte chemotaxis	1	3	0.0616108	0.248131	c61032_g1
GO:0090026	positive regulation of monocyte chemotaxis	1	3	0.0616108	0.248131	c61032_g1
GO:0090421	embryonic meristem initiation	1	3	0.0616108	0.248131	c75917_g1
GO:0098901	regulation of cardiac muscle cell action potential	1	3	0.0616108	0.248131	c61229_g1
GO:0098902	regulation of membrane depolarization during action potential	1	3	0.0616108	0.248131	c61229_g1
GO:1900015	regulation of cytokine production involved in inflammatory response	1	3	0.0616108	0.248131	c5531_g1
GO:1900016	negative regulation of cytokine production involved in inflammatory response	1	3	0.0616108	0.248131	c5531_g1
GO:1900825	regulation of membrane depolarization during cardiac muscle cell action potential	1	3	0.0616108	0.248131	c61229_g1
GO:1900827	positive regulation of membrane depolarization during cardiac muscle cell action potential	1	3	0.0616108	0.248131	c61229_g1
GO:1902307	positive regulation of sodium ion transmembrane transport	1	3	0.0616108	0.248131	c61229_g1
GO:2000037	regulation of stomatal complex patterning	1	3	0.0616108	0.248131	c57299_g1
GO:2000038	regulation of stomatal complex development	1	3	0.0616108	0.248131	c57299_g1
GO:2000097	regulation of smooth muscle cell-matrix adhesion	1	3	0.0616108	0.248131	c5531_g1
GO:2000098	negative regulation of smooth muscle cell-matrix adhesion	1	3	0.0616108	0.248131	c5531_g1
GO:2000171	negative regulation of dendrite development	1	3	0.0616108	0.248131	c62350_g1
GO:2000402	negative regulation of lymphocyte migration	1	3	0.0616108	0.248131	c5531_g1
GO:2000405	negative regulation of T cell migration	1	3	0.0616108	0.248131	c5531_g1
GO:2000465	regulation of glycogen (starch) synthase activity	1	3	0.0616108	0.248131	c62350_g1
GO:2000651	positive regulation of sodium ion transmembrane transporter activity	1	3	0.0616108	0.248131	c61229_g1
GO:2001139	negative regulation of phospholipid transport	1	3	0.0616108	0.248131	c64330_g1
GO:0006950	response to stress	86	3491	0.0627849	0.252514	c70071_g1;c57299_g1;c42701_g1;c36933_g1;c5531_g1;c52015_g1;c58780_g1;c54981_g1;c48015_g1;c40630_g1;c60798_g1;c37602_g1;c65563_g2;c69757_g3;c47837_g1;c21901_g1;c43818_g1;c51986_g1;c62412_g1;c60242_g1;c57115_g1;c62350_g1;c69687_g1;c68511_g1;c56325_g1;c23318_g1;c59072_g1;c51938_g1;c53150_g1;c50878_g1;c54452_g1;c52990_g1;c50139_g1;c51629_g1;c54945_g1;c68471_g1;c58325_g1;c57610_g1;c63361_g1;c57964_g1;…
GO:0007098	centrosome cycle	3	44	0.0645741	0.257945	c49597_g1;c52990_g1;c15603_g1
GO:0048015	phosphatidylinositol-mediated signaling	3	44	0.0645741	0.257945	c62350_g1;c44272_g1;c64808_g1
GO:0051224	negative regulation of protein transport	3	44	0.0645741	0.257945	c62350_g1;c56114_g1;c5531_g1
GO:0055123	digestive system development	3	44	0.0645741	0.257945	c38773_g1;c57824_g1;c2549_g1
GO:1904950	negative regulation of establishment of protein localization	3	44	0.0645741	0.257945	c62350_g1;c56114_g1;c5531_g1
GO:0007528	neuromuscular junction development	2	20	0.0650585	0.258127	c62005_g1;c62412_g1
GO:0045332	phospholipid translocation	2	20	0.0650585	0.258127	c50111_g1;c58429_g1
GO:0045494	photoreceptor cell maintenance	2	20	0.0650585	0.258127	c90364_g1;c48647_g1
GO:0048762	mesenchymal cell differentiation	2	20	0.0650585	0.258127	c62350_g1;c56114_g1
GO:1901419	regulation of response to alcohol	2	20	0.0650585	0.258127	c67610_g2;c55807_g1
GO:0002009	morphogenesis of an epithelium	6	135	0.0653562	0.258958	c56249_g1;c51112_g1;c35323_g1;c50771_g1;c62412_g1;c15692_g1
GO:0010256	endomembrane system organization	6	136	0.0672254	0.266006	c61229_g1;c54288_g1;c46632_g1;c43446_g1;c61942_g1;c57610_g1
GO:0007286	spermatid development	3	45	0.0681529	0.268592	c75007_g1;c43446_g1;c39293_g1
GO:0021549	cerebellum development	3	45	0.0681529	0.268592	c84924_g1;c52544_g1;c65583_g1
GO:0030705	cytoskeleton-dependent intracellular transport	3	45	0.0681529	0.268592	c13124_g1;c92619_g1;c47556_g1
GO:0007010	cytoskeleton organization	18	585	0.0696186	0.274001	c43761_g1;c37946_g1;c49079_g1;c48861_g1;c59236_g1;c22284_g1;c49597_g1;c52990_g1;c15603_g1;c18874_g1;c57904_g1;c63352_g1;c22538_g1;c35798_g1;c44776_g1;c48132_g1;c63361_g1;c66875_g1
GO:0031497	chromatin assembly	4	74	0.0700497	0.275329	c38773_g1;c57824_g1;c92539_g1;c12147_g1
GO:0003407	neural retina development	2	21	0.0709369	0.276598	c58665_g1;c69551_g3
GO:0009958	positive gravitropism	2	21	0.0709369	0.276598	c60466_g1;c82824_g1
GO:0030317	sperm motility	2	21	0.0709369	0.276598	c61902_g1;c28144_g1
GO:0031145	anaphase-promoting complex-dependent proteasomal ubiquitin-dependent protein catabolic process	2	21	0.0709369	0.276598	c58189_g1;c58325_g1
GO:0048527	lateral root development	2	21	0.0709369	0.276598	c60466_g1;c82824_g1
GO:0051788	response to misfolded protein	2	21	0.0709369	0.276598	c25537_g1;c59072_g1
GO:0050767	regulation of neurogenesis	6	138	0.0710563	0.276696	c62350_g1;c63352_g1;c22538_g1;c35798_g1;c47824_g1;c48671_g1
GO:0021953	central nervous system neuron differentiation	3	46	0.0718199	0.278563	c84924_g1;c52544_g1;c65583_g1
GO:0022037	metencephalon development	3	46	0.0718199	0.278563	c84924_g1;c52544_g1;c65583_g1
GO:0048515	spermatid differentiation	3	46	0.0718199	0.278563	c75007_g1;c43446_g1;c39293_g1
GO:0033043	regulation of organelle organization	13	393	0.0725994	0.281215	c42194_g1;c37946_g1;c57115_g1;c54345_g1;c40543_g1;c48861_g1;c49597_g1;c15603_g1;c47824_g1;c17053_g1;c58189_g1;c51629_g1;c58325_g1
GO:0051051	negative regulation of transport	4	75	0.0728295	0.2815	c62350_g1;c56114_g1;c64330_g1;c5531_g1
GO:0048519	negative regulation of biological process	44	1673	0.0728645	0.2815	c5531_g1;c42194_g1;c62350_g1;c13124_g1;c62412_g1;c65563_g2;c57904_g1;c46524_g1;c58325_g1;c52015_g1;c58780_g1;c25537_g1;c54945_g1;c68511_g1;c37946_g1;c69701_g2;c49365_g1;c39293_g1;c38460_g1;c58995_g1;c56114_g1;c50494_g1;c67610_g2;c55807_g1;c45755_g1;c49548_g1;c61331_g1;c61109_g1;c58189_g1;c40543_g1;c64330_g1;c51986_g1;c58837_g1;c17053_g1;c58364_g1;c51045_g1;c65789_g1;c39677_g1;c52910_g1;c10441_g1;…
GO:0098542	defense response to other organism	6	139	0.073018	0.281723	c69757_g3;c69687_g1;c53150_g1;c50878_g1;c54452_g1;c57964_g1
GO:0006542	glutamine biosynthetic process	3	47	0.0755735	0.281892	c58977_g2;c65904_g1;c58977_g1
GO:0008286	insulin receptor signaling pathway	3	47	0.0755735	0.281892	c62412_g1;c49744_g1;c66428_g1
GO:0043524	negative regulation of neuron apoptotic process	3	47	0.0755735	0.281892	c42194_g1;c65563_g2;c51986_g1
GO:0060041	retina development in camera-type eye	3	47	0.0755735	0.281892	c65583_g1;c58665_g1;c69551_g3
GO:1901215	negative regulation of neuron death	3	47	0.0755735	0.281892	c42194_g1;c65563_g2;c51986_g1
GO:0090066	regulation of anatomical structure size	8	210	0.0760094	0.281892	c62412_g1;c65563_g2;c63352_g1;c22538_g1;c35798_g1;c47824_g1;c52552_g1;c43446_g1
GO:0070925	organelle assembly	14	435	0.0764431	0.281892	c43761_g1;c37946_g1;c49597_g1;c52990_g1;c15603_g1;c44776_g1;c53187_g1;c61395_g1;c60242_g1;c76576_g1;c59236_g1;c61395_g2;c48647_g1;c63361_g1
GO:0002526	acute inflammatory response	2	22	0.0769801	0.281892	c57610_g1;c55136_g2
GO:0006048	UDP-N-acetylglucosamine biosynthetic process	2	22	0.0769801	0.281892	c4637_g1;c40712_g1
GO:0007566	embryo implantation	2	22	0.0769801	0.281892	c62588_g1;c65126_g1
GO:0031155	regulation of fruiting body development	2	22	0.0769801	0.281892	c61501_g1;c66875_g1
GO:0031156	regulation of sorocarp development	2	22	0.0769801	0.281892	c61501_g1;c66875_g1
GO:0048678	response to axon injury	2	22	0.0769801	0.281892	c65563_g2;c5531_g1
GO:0051443	positive regulation of ubiquitin-protein transferase activity	2	22	0.0769801	0.281892	c58189_g1;c58325_g1
GO:0075260	regulation of spore-bearing organ development	2	22	0.0769801	0.281892	c61501_g1;c66875_g1
GO:0000077	DNA damage checkpoint	4	77	0.0785549	0.281892	c58325_g1;c37819_g1;c42194_g1;c49548_g1
GO:0046686	response to cadmium ion	6	142	0.0790873	0.281892	c92868_g1;c61614_g1;c41238_g1;c49167_g1;c65563_g2;c54945_g1
GO:0002376	immune system process	16	516	0.0792785	0.281892	c69757_g3;c63330_g1;c46315_g1;c42194_g1;c50139_g1;c37946_g1;c63361_g1;c49744_g1;c55136_g2;c69687_g1;c35323_g1;c51045_g1;c39677_g1;c51102_g1;c65563_g2;c40712_g1
GO:0005977	glycogen metabolic process	5	109	0.0796319	0.281892	c57932_g1;c62350_g1;c4637_g1;c56114_g1;c64994_g1
GO:0031400	negative regulation of protein modification process	7	177	0.0800896	0.281892	c25537_g1;c50494_g1;c61109_g1;c58189_g1;c17053_g1;c62350_g1;c68511_g1
GO:0051960	regulation of nervous system development	6	143	0.0811716	0.281892	c62350_g1;c63352_g1;c22538_g1;c35798_g1;c47824_g1;c48671_g1
GO:0001306	age-dependent response to oxidative stress	1	4	0.0812938	0.281892	c65563_g2
GO:0001954	positive regulation of cell-matrix adhesion	1	4	0.0812938	0.281892	c62350_g1
GO:0001976	neurological system process involved in regulation of systemic arterial blood pressure	1	4	0.0812938	0.281892	c65563_g2
GO:0002238	response to molecule of fungal origin	1	4	0.0812938	0.281892	c6176_g1
GO:0003032	detection of oxygen	1	4	0.0812938	0.281892	c65563_g2
GO:0003085	negative regulation of systemic arterial blood pressure	1	4	0.0812938	0.281892	c65563_g2
GO:0003309	type B pancreatic cell differentiation	1	4	0.0812938	0.281892	c68511_g1
GO:0003323	type B pancreatic cell development	1	4	0.0812938	0.281892	c68511_g1
GO:0006311	meiotic gene conversion	1	4	0.0812938	0.281892	c42194_g1
GO:0006346	methylation-dependent chromatin silencing	1	4	0.0812938	0.281892	c58837_g1
GO:0006681	galactosylceramide metabolic process	1	4	0.0812938	0.281892	c13124_g1
GO:0006848	pyruvate transport	1	4	0.0812938	0.281892	c55534_g1
GO:0007293	germarium-derived egg chamber formation	1	4	0.0812938	0.281892	c37946_g1
GO:0007571	age-dependent general metabolic decline	1	4	0.0812938	0.281892	c65563_g2
GO:0009700	indole phytoalexin biosynthetic process	1	4	0.0812938	0.281892	c57299_g1
GO:0010216	maintenance of DNA methylation	1	4	0.0812938	0.281892	c69569_g2
GO:0010351	lithium ion transport	1	4	0.0812938	0.281892	c68235_g2
GO:0010515	negative regulation of induction of conjugation with cellular fusion	1	4	0.0812938	0.281892	c57904_g1
GO:0010765	positive regulation of sodium ion transport	1	4	0.0812938	0.281892	c61229_g1
GO:0014012	peripheral nervous system axon regeneration	1	4	0.0812938	0.281892	c5531_g1
GO:0014820	tonic smooth muscle contraction	1	4	0.0812938	0.281892	c52552_g1
GO:0014824	artery smooth muscle contraction	1	4	0.0812938	0.281892	c52552_g1
GO:0014855	striated muscle cell proliferation	1	4	0.0812938	0.281892	c2549_g1
GO:0015755	fructose transport	1	4	0.0812938	0.281892	c40543_g1
GO:0017186	peptidyl-pyroglutamic acid biosynthetic process, using glutaminyl-peptide cyclotransferase	1	4	0.0812938	0.281892	c41037_g1
GO:0018199	peptidyl-glutamine modification	1	4	0.0812938	0.281892	c41037_g1
GO:0019374	galactolipid metabolic process	1	4	0.0812938	0.281892	c13124_g1
GO:0031135	negative regulation of conjugation	1	4	0.0812938	0.281892	c57904_g1
GO:0031138	negative regulation of conjugation with cellular fusion	1	4	0.0812938	0.281892	c57904_g1
GO:0032682	negative regulation of chemokine production	1	4	0.0812938	0.281892	c5531_g1
GO:0032958	inositol phosphate biosynthetic process	1	4	0.0812938	0.281892	c65163_g1
GO:0033227	dsRNA transport	1	4	0.0812938	0.281892	c43446_g1
GO:0034442	regulation of lipoprotein oxidation	1	4	0.0812938	0.281892	c5531_g1
GO:0034443	negative regulation of lipoprotein oxidation	1	4	0.0812938	0.281892	c5531_g1
GO:0034503	protein localization to nucleolar rDNA repeats	1	4	0.0812938	0.281892	c17053_g1
GO:0035162	embryonic hemopoiesis	1	4	0.0812938	0.281892	c37946_g1
GO:0035372	protein localization to microtubule	1	4	0.0812938	0.281892	c62350_g1
GO:0035456	response to interferon-beta	1	4	0.0812938	0.281892	c69687_g1
GO:0035458	cellular response to interferon-beta	1	4	0.0812938	0.281892	c69687_g1
GO:0035883	enteroendocrine cell differentiation	1	4	0.0812938	0.281892	c68511_g1
GO:0042982	amyloid precursor protein metabolic process	1	4	0.0812938	0.281892	c13124_g1
GO:0045128	negative regulation of reciprocal meiotic recombination	1	4	0.0812938	0.281892	c42194_g1
GO:0045838	positive regulation of membrane potential	1	4	0.0812938	0.281892	c61229_g1
GO:0046104	thymidine metabolic process	1	4	0.0812938	0.281892	c2549_g1
GO:0046125	pyrimidine deoxyribonucleoside metabolic process	1	4	0.0812938	0.281892	c2549_g1
GO:0046217	indole phytoalexin metabolic process	1	4	0.0812938	0.281892	c57299_g1
GO:0046835	carbohydrate phosphorylation	1	4	0.0812938	0.281892	c65163_g1
GO:0047484	regulation of response to osmotic stress	1	4	0.0812938	0.281892	c57299_g1
GO:0048829	root cap development	1	4	0.0812938	0.281892	c75917_g1
GO:0050746	regulation of lipoprotein metabolic process	1	4	0.0812938	0.281892	c5531_g1
GO:0050748	negative regulation of lipoprotein metabolic process	1	4	0.0812938	0.281892	c5531_g1
GO:0051124	synaptic growth at neuromuscular junction	1	4	0.0812938	0.281892	c62412_g1
GO:0051315	attachment of mitotic spindle microtubules to kinetochore	1	4	0.0812938	0.281892	c37946_g1
GO:0052315	phytoalexin biosynthetic process	1	4	0.0812938	0.281892	c57299_g1
GO:0061099	negative regulation of protein tyrosine kinase activity	1	4	0.0812938	0.281892	c61109_g1
GO:0061462	protein localization to lysosome	1	4	0.0812938	0.281892	c69605_g1
GO:0070941	eisosome assembly	1	4	0.0812938	0.281892	c64330_g1
GO:0071637	regulation of monocyte chemotactic protein-1 production	1	4	0.0812938	0.281892	c5531_g1
GO:0071638	negative regulation of monocyte chemotactic protein-1 production	1	4	0.0812938	0.281892	c5531_g1
GO:0072658	maintenance of protein location in membrane	1	4	0.0812938	0.281892	c61229_g1
GO:0072660	maintenance of protein location in plasma membrane	1	4	0.0812938	0.281892	c61229_g1
GO:0090344	negative regulation of cell aging	1	4	0.0812938	0.281892	c58325_g1
GO:1904181	positive regulation of membrane depolarization	1	4	0.0812938	0.281892	c61229_g1
GO:0006874	cellular calcium ion homeostasis	4	78	0.0814993	0.281892	c55386_g1;c52552_g1;c55803_g1;c55136_g2
GO:0007034	vacuolar transport	4	78	0.0814993	0.281892	c13124_g1;c40481_g1;c69605_g1;c27305_g1
GO:0042445	hormone metabolic process	4	78	0.0814993	0.281892	c64963_g1;c88267_g1;c52169_g1;c36170_g1
GO:0097193	intrinsic apoptotic signaling pathway	4	78	0.0814993	0.281892	c42194_g1;c52724_g1;c37819_g1;c49548_g1
GO:0071310	cellular response to organic substance	18	598	0.0816324	0.28202	c52552_g1;c54452_g1;c62350_g1;c68382_g1;c69687_g1;c65097_g2;c65563_g2;c25537_g1;c68511_g1;c55136_g2;c62412_g1;c49744_g1;c66428_g1;c64018_g1;c51768_g1;c59072_g1;c65226_g1;c58245_g1
GO:0031344	regulation of cell projection organization	5	110	0.0820649	0.282911	c62350_g1;c63352_g1;c22538_g1;c35798_g1;c47824_g1
GO:0006468	protein phosphorylation	22	761	0.0824003	0.282911	c52050_g1;c49155_g1;c54452_g1;c68382_g1;c84606_g1;c17053_g1;c66449_g3;c62283_g1;c62350_g1;c35323_g1;c44776_g1;c52724_g1;c64573_g1;c90364_g1;c48671_g1;c64330_g1;c58293_g1;c57299_g1;c52910_g1;c10441_g1;c68511_g1;c66875_g1
GO:0001895	retina homeostasis	2	23	0.0831786	0.282911	c90364_g1;c48647_g1
GO:0006312	mitotic recombination	2	23	0.0831786	0.282911	c59614_g1;c51102_g1
GO:0006611	protein export from nucleus	2	23	0.0831786	0.282911	c62350_g1;c46632_g1
GO:0008608	attachment of spindle microtubules to kinetochore	2	23	0.0831786	0.282911	c37946_g1;c17053_g1
GO:0031109	microtubule polymerization or depolymerization	2	23	0.0831786	0.282911	c49597_g1;c15603_g1
GO:0032048	cardiolipin metabolic process	2	23	0.0831786	0.282911	c48015_g1;c40630_g1
GO:0034204	lipid translocation	2	23	0.0831786	0.282911	c50111_g1;c58429_g1
GO:0048528	post-embryonic root development	2	23	0.0831786	0.282911	c60466_g1;c82824_g1
GO:0048864	stem cell development	2	23	0.0831786	0.282911	c62350_g1;c56114_g1
GO:0051351	positive regulation of ligase activity	2	23	0.0831786	0.282911	c58189_g1;c58325_g1
GO:1903305	regulation of regulated secretory pathway	2	23	0.0831786	0.282911	c52552_g1;c68511_g1
GO:0030010	establishment of cell polarity	3	49	0.0833336	0.282911	c18874_g1;c62350_g1;c61501_g1
GO:0051650	establishment of vesicle localization	3	49	0.0833336	0.282911	c76576_g1;c13124_g1;c43446_g1
GO:0006606	protein import into nucleus	4	79	0.0844976	0.285872	c60798_g1;c38662_g1;c46185_g1;c65226_g1
GO:0044744	protein targeting to nucleus	4	79	0.0844976	0.285872	c60798_g1;c38662_g1;c46185_g1;c65226_g1
GO:1902593	single-organism nuclear import	4	79	0.0844976	0.285872	c60798_g1;c38662_g1;c46185_g1;c65226_g1
GO:0009790	embryo development	18	602	0.0855874	0.289226	c56249_g1;c42194_g1;c51102_g1;c65126_g1;c58852_g1;c37946_g1;c38773_g1;c70210_g2;c57824_g1;c31207_g1;c55455_g1;c50256_g1;c54452_g1;c58837_g1;c51629_g1;c68471_g1;c2549_g1;c75917_g1
GO:0010675	regulation of cellular carbohydrate metabolic process	3	50	0.0873367	0.294123	c58995_g1;c52724_g1;c62350_g1
GO:0018200	peptidyl-glutamic acid modification	3	50	0.0873367	0.294123	c65242_g1;c93646_g1;c65583_g1
GO:0035335	peptidyl-tyrosine dephosphorylation	3	50	0.0873367	0.294123	c61235_g1;c47824_g1;c12202_g1
GO:0055074	calcium ion homeostasis	4	80	0.0875491	0.294502	c55386_g1;c52552_g1;c55803_g1;c55136_g2
GO:0007173	epidermal growth factor receptor signaling pathway	2	24	0.0895234	0.299089	c62350_g1;c20898_g1
GO:0030817	regulation of cAMP biosynthetic process	2	24	0.0895234	0.299089	c52910_g1;c10441_g1
GO:0033555	multicellular organismal response to stress	2	24	0.0895234	0.299089	c56605_g1;c55136_g2
GO:0034661	ncRNA catabolic process	2	24	0.0895234	0.299089	c34804_g1;c68811_g1
GO:0038127	ERBB signaling pathway	2	24	0.0895234	0.299089	c62350_g1;c20898_g1
GO:0043327	chemotaxis to cAMP	2	24	0.0895234	0.299089	c64808_g1;c61501_g1
GO:0008361	regulation of cell size	4	81	0.0906533	0.302521	c62412_g1;c63352_g1;c22538_g1;c35798_g1
GO:0009314	response to radiation	10	293	0.0909267	0.303013	c59711_g1;c21901_g1;c54945_g1;c65563_g2;c42194_g1;c12202_g1;c37819_g1;c51768_g1;c60242_g1;c35624_g1
GO:0001894	tissue homeostasis	3	51	0.0914193	0.303013	c51102_g1;c90364_g1;c48647_g1
GO:0042306	regulation of protein import into nucleus	3	51	0.0914193	0.303013	c62350_g1;c56114_g1;c5531_g1
GO:0051648	vesicle localization	3	51	0.0914193	0.303013	c76576_g1;c13124_g1;c43446_g1
GO:1900180	regulation of protein localization to nucleus	3	51	0.0914193	0.303013	c62350_g1;c56114_g1;c5531_g1
GO:1904589	regulation of protein import	3	51	0.0914193	0.303013	c62350_g1;c56114_g1;c5531_g1
GO:0009725	response to hormone	15	488	0.0921022	0.304933	c54945_g1;c59711_g1;c69864_g1;c52552_g1;c2549_g1;c68382_g1;c68511_g1;c75917_g1;c46260_g1;c62412_g1;c49744_g1;c66428_g1;c55136_g2;c38174_g1;c68471_g1
GO:0007281	germ cell development	5	115	0.0948119	0.308622	c37946_g1;c75007_g1;c43446_g1;c42194_g1;c39293_g1
GO:0006497	protein lipidation	3	52	0.0955798	0.308622	c54288_g1;c46253_g1;c55455_g1
GO:0010876	lipid localization	7	185	0.095653	0.308622	c4637_g1;c54981_g1;c70124_g1;c55858_g1;c59711_g1;c50111_g1;c58429_g1
GO:0030814	regulation of cAMP metabolic process	2	25	0.0960054	0.308622	c52910_g1;c10441_g1
GO:0031503	protein complex localization	2	25	0.0960054	0.308622	c92619_g1;c47556_g1
GO:0042990	regulation of transcription factor import into nucleus	2	25	0.0960054	0.308622	c62350_g1;c56114_g1
GO:0044209	AMP salvage	2	25	0.0960054	0.308622	c52766_g1;c47080_g1
GO:0006935	chemotaxis	11	335	0.0968196	0.308622	c63356_g1;c62350_g1;c51967_g1;c61229_g1;c37946_g1;c64808_g1;c61501_g1;c66449_g3;c62283_g1;c52910_g1;c10441_g1
GO:0007088	regulation of mitotic nuclear division	4	83	0.0970172	0.308622	c54345_g1;c37946_g1;c17053_g1;c58189_g1
GO:0051340	regulation of ligase activity	3	53	0.0998163	0.308622	c58189_g1;c58325_g1;c17053_g1
GO:0000059	protein import into nucleus, docking	1	5	0.100565	0.308622	c65226_g1
GO:0000320	re-entry into mitotic cell cycle	1	5	0.100565	0.308622	c62350_g1
GO:0000387	spliceosomal snRNP assembly	1	5	0.100565	0.308622	c47087_g1
GO:0002068	glandular epithelial cell development	1	5	0.100565	0.308622	c68511_g1
GO:0002437	inflammatory response to antigenic stimulus	1	5	0.100565	0.308622	c63361_g1
GO:0006041	glucosamine metabolic process	1	5	0.100565	0.308622	c40712_g1
GO:0006449	regulation of translational termination	1	5	0.100565	0.308622	c88318_g1
GO:0006452	translational frameshifting	1	5	0.100565	0.308622	c88318_g1
GO:0006702	androgen biosynthetic process	1	5	0.100565	0.308622	c36170_g1
GO:0007308	oocyte construction	1	5	0.100565	0.308622	c37946_g1
GO:0007424	open tracheal system development	1	5	0.100565	0.308622	c43446_g1
GO:0009650	UV protection	1	5	0.100565	0.308622	c21901_g1
GO:0009694	jasmonic acid metabolic process	1	5	0.100565	0.308622	c57964_g1
GO:0009695	jasmonic acid biosynthetic process	1	5	0.100565	0.308622	c57964_g1
GO:0010200	response to chitin	1	5	0.100565	0.308622	c57299_g1
GO:0010520	regulation of reciprocal meiotic recombination	1	5	0.100565	0.308622	c42194_g1
GO:0010591	regulation of lamellipodium assembly	1	5	0.100565	0.308622	c47824_g1
GO:0010667	negative regulation of cardiac muscle cell apoptotic process	1	5	0.100565	0.308622	c68511_g1
GO:0014829	vascular smooth muscle contraction	1	5	0.100565	0.308622	c52552_g1
GO:0016572	histone phosphorylation	1	5	0.100565	0.308622	c17053_g1
GO:0018401	peptidyl-proline hydroxylation to 4-hydroxy-L-proline	1	5	0.100565	0.308622	c46733_g1
GO:0018996	molting cycle, collagen and cuticulin-based cuticle	1	5	0.100565	0.308622	c31207_g1
GO:0019471	4-hydroxyproline metabolic process	1	5	0.100565	0.308622	c46733_g1
GO:0019511	peptidyl-proline hydroxylation	1	5	0.100565	0.308622	c46733_g1
GO:0031120	snRNA pseudouridine synthesis	1	5	0.100565	0.308622	c42479_g1
GO:0032957	inositol trisphosphate metabolic process	1	5	0.100565	0.308622	c65163_g1
GO:0033003	regulation of mast cell activation	1	5	0.100565	0.308622	c68511_g1
GO:0033006	regulation of mast cell activation involved in immune response	1	5	0.100565	0.308622	c68511_g1
GO:0033683	nucleotide-excision repair, DNA incision	1	5	0.100565	0.308622	c21901_g1
GO:0034244	negative regulation of transcription elongation from RNA polymerase II promoter	1	5	0.100565	0.308622	c39677_g1
GO:0035046	pronuclear migration	1	5	0.100565	0.308622	c31207_g1
GO:0035404	histone-serine phosphorylation	1	5	0.100565	0.308622	c17053_g1
GO:0040031	snRNA modification	1	5	0.100565	0.308622	c42479_g1
GO:0043300	regulation of leukocyte degranulation	1	5	0.100565	0.308622	c68511_g1
GO:0043304	regulation of mast cell degranulation	1	5	0.100565	0.308622	c68511_g1
GO:0043987	histone H3-S10 phosphorylation	1	5	0.100565	0.308622	c17053_g1
GO:0044182	filamentous growth of a population of unicellular organisms	1	5	0.100565	0.308622	c51938_g1
GO:0045599	negative regulation of fat cell differentiation	1	5	0.100565	0.308622	c65563_g2
GO:0045719	negative regulation of glycogen biosynthetic process	1	5	0.100565	0.308622	c62350_g1
GO:0045721	negative regulation of gluconeogenesis	1	5	0.100565	0.308622	c58995_g1
GO:0045760	positive regulation of action potential	1	5	0.100565	0.308622	c61229_g1
GO:0045823	positive regulation of heart contraction	1	5	0.100565	0.308622	c69864_g1
GO:0045905	positive regulation of translational termination	1	5	0.100565	0.308622	c88318_g1
GO:0048266	behavioral response to pain	1	5	0.100565	0.308622	c55136_g2
GO:0051123	RNA polymerase II transcriptional preinitiation complex assembly	1	5	0.100565	0.308622	c43745_g1
GO:0051895	negative regulation of focal adhesion assembly	1	5	0.100565	0.308622	c5531_g1
GO:0052314	phytoalexin metabolic process	1	5	0.100565	0.308622	c57299_g1
GO:0061014	positive regulation of mRNA catabolic process	1	5	0.100565	0.308622	c69414_g1
GO:0070317	negative regulation of G0 to G1 transition	1	5	0.100565	0.308622	c57904_g1
GO:0070874	negative regulation of glycogen metabolic process	1	5	0.100565	0.308622	c62350_g1
GO:0070897	DNA-templated transcriptional preinitiation complex assembly	1	5	0.100565	0.308622	c43745_g1
GO:0071030	nuclear mRNA surveillance of spliceosomal pre-mRNA splicing	1	5	0.100565	0.308622	c34804_g1
GO:0071048	nuclear retention of unspliced pre-mRNA at the site of transcription	1	5	0.100565	0.308622	c34804_g1
GO:0098900	regulation of action potential	1	5	0.100565	0.308622	c61229_g1
GO:1901889	negative regulation of cell junction assembly	1	5	0.100565	0.308622	c5531_g1
GO:1902305	regulation of sodium ion transmembrane transport	1	5	0.100565	0.308622	c61229_g1
GO:1903392	negative regulation of adherens junction organization	1	5	0.100565	0.308622	c5531_g1
GO:2000272	negative regulation of receptor activity	1	5	0.100565	0.308622	c61109_g1
GO:2000649	regulation of sodium ion transmembrane transporter activity	1	5	0.100565	0.308622	c61229_g1
GO:2001138	regulation of phospholipid transport	1	5	0.100565	0.308622	c64330_g1
GO:0000245	spliceosomal complex assembly	2	26	0.102616	0.311344	c48956_g1;c48415_g1
GO:0009753	response to jasmonic acid	2	26	0.102616	0.311344	c54945_g1;c59711_g1
GO:0010824	regulation of centrosome duplication	2	26	0.102616	0.311344	c49597_g1;c15603_g1
GO:0018094	protein polyglycylation	2	26	0.102616	0.311344	c47318_g1;c63352_g2
GO:0018107	peptidyl-threonine phosphorylation	2	26	0.102616	0.311344	c68511_g1;c66875_g1
GO:0018210	peptidyl-threonine modification	2	26	0.102616	0.311344	c68511_g1;c66875_g1
GO:0030802	regulation of cyclic nucleotide biosynthetic process	2	26	0.102616	0.311344	c52910_g1;c10441_g1
GO:0030808	regulation of nucleotide biosynthetic process	2	26	0.102616	0.311344	c52910_g1;c10441_g1
GO:0046130	purine ribonucleoside catabolic process	2	26	0.102616	0.311344	c59864_g2;c52371_g1
GO:1900371	regulation of purine nucleotide biosynthetic process	2	26	0.102616	0.311344	c52910_g1;c10441_g1
GO:1903664	regulation of asexual reproduction	2	26	0.102616	0.311344	c61501_g1;c66875_g1
GO:0032886	regulation of microtubule-based process	5	118	0.102916	0.311931	c37946_g1;c49597_g1;c15603_g1;c62350_g1;c56114_g1
GO:0006750	glutathione biosynthetic process	3	54	0.104127	0.313983	c44551_g1;c27417_g1;c38776_g1
GO:0015748	organophosphate ester transport	3	54	0.104127	0.313983	c70124_g1;c50111_g1;c58429_g1
GO:0030902	hindbrain development	3	54	0.104127	0.313983	c84924_g1;c52544_g1;c65583_g1
GO:0051438	regulation of ubiquitin-protein transferase activity	3	54	0.104127	0.313983	c58189_g1;c58325_g1;c17053_g1
GO:1903533	regulation of protein targeting	3	54	0.104127	0.313983	c62350_g1;c56114_g1;c5531_g1
GO:0009887	organ morphogenesis	12	380	0.105971	0.319076	c56249_g1;c62350_g1;c66428_g1;c65126_g1;c35323_g1;c51112_g1;c43446_g1;c65583_g1;c58852_g1;c50771_g1;c62412_g1;c15692_g1
GO:0042330	taxis	11	341	0.106033	0.319076	c63356_g1;c62350_g1;c51967_g1;c61229_g1;c37946_g1;c64808_g1;c61501_g1;c66449_g3;c62283_g1;c52910_g1;c10441_g1
GO:0060429	epithelium development	13	421	0.108219	0.324535	c56249_g1;c51112_g1;c35323_g1;c62901_g1;c68511_g1;c51768_g1;c50256_g1;c58325_g1;c21901_g1;c50771_g1;c62412_g1;c15692_g1;c55136_g2
GO:0034622	cellular macromolecular complex assembly	19	664	0.108294	0.324535	c48956_g1;c48415_g1;c49563_g1;c38773_g1;c57824_g1;c92539_g1;c12147_g1;c49597_g1;c65126_g1;c59614_g1;c51102_g1;c37490_g1;c50377_g1;c37820_g1;c63673_g1;c15603_g1;c43745_g1;c47087_g1;c65226_g1
GO:1901990	regulation of mitotic cell cycle phase transition	5	120	0.108504	0.324535	c58189_g1;c54345_g1;c17053_g1;c57904_g1;c49548_g1
GO:0030071	regulation of mitotic metaphase/anaphase transition	3	55	0.10851	0.324535	c54345_g1;c17053_g1;c58189_g1
GO:1901658	glycosyl compound catabolic process	3	55	0.10851	0.324535	c59864_g2;c52371_g1;c58294_g1
GO:1902099	regulation of metaphase/anaphase transition of cell cycle	3	55	0.10851	0.324535	c54345_g1;c17053_g1;c58189_g1
GO:0007269	neurotransmitter secretion	2	27	0.109348	0.326378	c56605_g1;c43446_g1
GO:0009630	gravitropism	2	27	0.109348	0.326378	c60466_g1;c82824_g1
GO:0022604	regulation of cell morphogenesis	13	422	0.109655	0.326963	c52015_g1;c58780_g1;c47119_g1;c69747_g1;c52220_g1;c48132_g1;c62350_g1;c63352_g1;c22538_g1;c35798_g1;c47824_g1;c46278_g1;c75917_g1
GO:0045732	positive regulation of protein catabolic process	4	87	0.110349	0.328365	c58189_g1;c45755_g1;c62350_g1;c58325_g1
GO:0051170	nuclear import	4	87	0.110349	0.328365	c60798_g1;c38662_g1;c46185_g1;c65226_g1
GO:0006112	energy reserve metabolic process	5	121	0.111352	0.330683	c57932_g1;c62350_g1;c4637_g1;c56114_g1;c64994_g1
GO:1901987	regulation of cell cycle phase transition	5	121	0.111352	0.330683	c58189_g1;c54345_g1;c17053_g1;c57904_g1;c49548_g1
GO:0010959	regulation of metal ion transport	3	56	0.112963	0.334789	c61229_g1;c52552_g1;c56605_g1
GO:0010965	regulation of mitotic sister chromatid separation	3	56	0.112963	0.334789	c54345_g1;c17053_g1;c58189_g1
GO:0001933	negative regulation of protein phosphorylation	4	88	0.113803	0.336331	c25537_g1;c61109_g1;c62350_g1;c68511_g1
GO:0007093	mitotic cell cycle checkpoint	4	88	0.113803	0.336331	c17053_g1;c58189_g1;c42194_g1;c49548_g1
GO:0065008	regulation of biological quality	54	2180	0.114566	0.336331	c70071_g1;c64963_g1;c62412_g1;c65563_g2;c4637_g1;c52015_g1;c58780_g1;c13124_g1;c46247_g1;c51102_g1;c61229_g1;c14468_g1;c75069_g1;c56607_g1;c68118_g1;c88267_g1;c52169_g1;c47119_g1;c69747_g1;c52220_g1;c48132_g1;c44157_g1;c68235_g2;c56605_g1;c57610_g1;c55386_g1;c50111_g1;c58429_g1;c63352_g1;c22538_g1;c35798_g1;c65226_g1;c36170_g1;c69864_g1;c73362_g1;c52552_g1;c46733_g1;c76793_g1;c64330_g1;c65126_g1;…
GO:0045859	regulation of protein kinase activity	12	386	0.115122	0.336331	c25537_g1;c68511_g1;c61109_g1;c57299_g1;c62350_g1;c57904_g1;c62398_g1;c67538_g2;c17611_g1;c65952_g1;c54046_g1;c58245_g1
GO:0006383	transcription from RNA polymerase III promoter	2	28	0.116192	0.336331	c60809_g1;c44072_g1
GO:0007094	mitotic spindle assembly checkpoint	2	28	0.116192	0.336331	c17053_g1;c58189_g1
GO:0009268	response to pH	2	28	0.116192	0.336331	c51938_g1;c55136_g2
GO:0019886	antigen processing and presentation of exogenous peptide antigen via MHC class II	2	28	0.116192	0.336331	c63330_g1;c46315_g1
GO:0071555	cell wall organization	2	28	0.116192	0.336331	c53736_g1;c64629_g1
GO:0099531	presynaptic process involved in synaptic transmission	2	28	0.116192	0.336331	c56605_g1;c43446_g1
GO:1904667	negative regulation of ubiquitin protein ligase activity	2	28	0.116192	0.336331	c17053_g1;c58189_g1
GO:0051173	positive regulation of nitrogen compound metabolic process	19	671	0.11637	0.336331	c48671_g1;c88318_g1;c67538_g2;c51045_g1;c60605_g1;c64884_g1;c39677_g1;c55136_g2;c65563_g2;c62350_g1;c21901_g1;c66428_g1;c43745_g1;c52910_g1;c10441_g1;c69414_g1;c40211_g1;c59614_g1;c58245_g1
GO:0009896	positive regulation of catabolic process	5	123	0.117156	0.336331	c58189_g1;c45755_g1;c69414_g1;c62350_g1;c58325_g1
GO:0032869	cellular response to insulin stimulus	4	89	0.117305	0.336331	c68511_g1;c62412_g1;c49744_g1;c66428_g1
GO:0001505	regulation of neurotransmitter levels	3	57	0.117484	0.336331	c56605_g1;c43446_g1;c65583_g1
GO:0009566	fertilization	3	57	0.117484	0.336331	c61902_g1;c65126_g1;c31207_g1
GO:0033047	regulation of mitotic sister chromatid segregation	3	57	0.117484	0.336331	c54345_g1;c17053_g1;c58189_g1
GO:0043086	negative regulation of catalytic activity	8	233	0.118681	0.336331	c25537_g1;c61109_g1;c58189_g1;c17053_g1;c62350_g1;c68511_g1;c52910_g1;c10441_g1
GO:0001953	negative regulation of cell-matrix adhesion	1	6	0.119432	0.336331	c5531_g1
GO:0002213	defense response to insect	1	6	0.119432	0.336331	c57964_g1
GO:0006677	glycosylceramide metabolic process	1	6	0.119432	0.336331	c13124_g1
GO:0007164	establishment of tissue polarity	1	6	0.119432	0.336331	c64629_g1
GO:0007176	regulation of epidermal growth factor-activated receptor activity	1	6	0.119432	0.336331	c61109_g1
GO:0008054	negative regulation of cyclin-dependent protein serine/threonine kinase by cyclin degradation	1	6	0.119432	0.336331	c25537_g1
GO:0010664	negative regulation of striated muscle cell apoptotic process	1	6	0.119432	0.336331	c68511_g1
GO:0010833	telomere maintenance via telomere lengthening	1	6	0.119432	0.336331	c51102_g1
GO:0015820	leucine transport	1	6	0.119432	0.336331	c451_g1
GO:0030431	sleep	1	6	0.119432	0.336331	c50256_g1
GO:0031118	rRNA pseudouridine synthesis	1	6	0.119432	0.336331	c42479_g1
GO:0031952	regulation of protein autophosphorylation	1	6	0.119432	0.336331	c63356_g1
GO:0032801	receptor catabolic process	1	6	0.119432	0.336331	c67954_g2
GO:0032889	regulation of vacuole fusion, non-autophagic	1	6	0.119432	0.336331	c48861_g1
GO:0035822	gene conversion	1	6	0.119432	0.336331	c42194_g1
GO:0040027	negative regulation of vulval development	1	6	0.119432	0.336331	c46524_g1
GO:0040040	thermosensory behavior	1	6	0.119432	0.336331	c48671_g1
GO:0042554	superoxide anion generation	1	6	0.119432	0.336331	c65563_g2
GO:0043053	dauer entry	1	6	0.119432	0.336331	c49744_g1
GO:0043146	spindle stabilization	1	6	0.119432	0.336331	c37946_g1
GO:0043148	mitotic spindle stabilization	1	6	0.119432	0.336331	c37946_g1
GO:0044058	regulation of digestive system process	1	6	0.119432	0.336331	c55136_g2
GO:0044380	protein localization to cytoskeleton	1	6	0.119432	0.336331	c62350_g1
GO:0045039	protein import into mitochondrial inner membrane	1	6	0.119432	0.336331	c48643_g1
GO:0046602	regulation of mitotic centrosome separation	1	6	0.119432	0.336331	c37946_g1
GO:0055115	entry into diapause	1	6	0.119432	0.336331	c49744_g1
GO:0060631	regulation of meiosis I	1	6	0.119432	0.336331	c42194_g1
GO:0061064	negative regulation of nematode larval development	1	6	0.119432	0.336331	c46524_g1
GO:0071033	nuclear retention of pre-mRNA at the site of transcription	1	6	0.119432	0.336331	c34804_g1
GO:0071224	cellular response to peptidoglycan	1	6	0.119432	0.336331	c64018_g1
GO:0071361	cellular response to ethanol	1	6	0.119432	0.336331	c65563_g2
GO:0072698	protein localization to microtubule cytoskeleton	1	6	0.119432	0.336331	c62350_g1
GO:0098586	cellular response to virus	1	6	0.119432	0.336331	c89579_g1
GO:1902743	regulation of lamellipodium organization	1	6	0.119432	0.336331	c47824_g1
GO:0009411	response to UV	4	90	0.120853	0.340007	c21901_g1;c42194_g1;c12202_g1;c37819_g1
GO:0008016	regulation of heart contraction	3	58	0.122072	0.343109	c52050_g1;c56605_g1;c69864_g1
GO:0006152	purine nucleoside catabolic process	2	29	0.123141	0.343813	c59864_g2;c52371_g1
GO:0006515	misfolded or incompletely synthesized protein catabolic process	2	29	0.123141	0.343813	c59072_g1;c25537_g1
GO:0008645	hexose transport	2	29	0.123141	0.343813	c40543_g1;c65226_g1
GO:0030799	regulation of cyclic nucleotide metabolic process	2	29	0.123141	0.343813	c52910_g1;c10441_g1
GO:0034605	cellular response to heat	2	29	0.123141	0.343813	c59072_g1;c51938_g1
GO:0043467	regulation of generation of precursor metabolites and energy	2	29	0.123141	0.343813	c52724_g1;c62350_g1
GO:0090501	RNA phosphodiester bond hydrolysis	2	29	0.123141	0.343813	c42479_g1;c9610_g1
GO:0031570	DNA integrity checkpoint	4	91	0.124447	0.346799	c58325_g1;c37819_g1;c42194_g1;c49548_g1
GO:0072503	cellular divalent inorganic cation homeostasis	4	91	0.124447	0.346799	c55386_g1;c52552_g1;c55803_g1;c55136_g2
GO:0043414	macromolecule methylation	8	236	0.125033	0.348102	c47087_g1;c49574_g1;c64884_g1;c19829_g1;c43667_g1;c57093_g1;c51096_g1;c67259_g1
GO:0010639	negative regulation of organelle organization	5	126	0.126125	0.350479	c42194_g1;c37946_g1;c40543_g1;c17053_g1;c58189_g1
GO:0030155	regulation of cell adhesion	5	126	0.126125	0.350479	c63356_g1;c5531_g1;c35323_g1;c59072_g1;c62350_g1
GO:0048585	negative regulation of response to stimulus	10	314	0.12658	0.350819	c5531_g1;c68511_g1;c37946_g1;c56114_g1;c62350_g1;c67610_g2;c55807_g1;c50494_g1;c45755_g1;c61109_g1
GO:0031397	negative regulation of protein ubiquitination	3	59	0.126724	0.350819	c50494_g1;c58189_g1;c17053_g1
GO:0048592	eye morphogenesis	3	59	0.126724	0.350819	c43446_g1;c65583_g1;c58852_g1
GO:0051225	spindle assembly	3	59	0.126724	0.350819	c43761_g1;c37946_g1;c44776_g1
GO:0022412	cellular process involved in reproduction in multicellular organism	5	127	0.129183	0.356272	c37946_g1;c75007_g1;c43446_g1;c42194_g1;c39293_g1
GO:0009987	cellular process	487	22697	0.12977	0.356272	c70071_g1;c58294_g1;c21901_g1;c34804_g1;c24510_g1;c48956_g1;c48415_g1;c58189_g1;c58325_g1;c2226_g1;c57016_g1;c46510_g1;c49597_g1;c59924_g1;c61235_g1;c92690_g1;c54345_g1;c74834_g1;c57904_g1;c10456_g1;c16402_g1;c52990_g1;c39192_g1;c62398_g1;c67538_g2;c60242_g1;c52910_g1;c10441_g1;c66332_g1;c55060_g1;c75917_g1;c67473_g1;c56619_g1;c61784_g1;c60798_g1;c52742_g1;c40281_g1;c63548_g1;c44776_g1;c56135_g1;…
GO:0002495	antigen processing and presentation of peptide antigen via MHC class II	2	30	0.130188	0.356272	c63330_g1;c46315_g1
GO:0002504	antigen processing and presentation of peptide or polysaccharide antigen via MHC class II	2	30	0.130188	0.356272	c63330_g1;c46315_g1
GO:0006623	protein targeting to vacuole	2	30	0.130188	0.356272	c69605_g1;c27305_g1
GO:0019933	cAMP-mediated signaling	2	30	0.130188	0.356272	c52910_g1;c10441_g1
GO:0030856	regulation of epithelial cell differentiation	2	30	0.130188	0.356272	c62350_g1;c35323_g1
GO:0072666	establishment of protein localization to vacuole	2	30	0.130188	0.356272	c69605_g1;c27305_g1
GO:0032879	regulation of localization	16	558	0.130306	0.356272	c61229_g1;c68511_g1;c61032_g1;c62350_g1;c43446_g1;c52552_g1;c5531_g1;c56114_g1;c47837_g1;c43818_g1;c64330_g1;c56605_g1;c35323_g1;c58897_g1;c55136_g2;c65226_g1
GO:0045595	regulation of cell differentiation	10	316	0.130324	0.356272	c62350_g1;c75007_g1;c63352_g1;c22538_g1;c35798_g1;c47824_g1;c48671_g1;c35323_g1;c55136_g2;c65563_g2
GO:0000724	double-strand break repair via homologous recombination	3	60	0.131439	0.356272	c59614_g1;c51102_g1;c10456_g1
GO:0030111	regulation of Wnt signaling pathway	3	60	0.131439	0.356272	c45755_g1;c62350_g1;c50494_g1
GO:0035967	cellular response to topologically incorrect protein	3	60	0.131439	0.356272	c25537_g1;c59072_g1;c58245_g1
GO:0051297	centrosome organization	3	60	0.131439	0.356272	c49597_g1;c52990_g1;c15603_g1
GO:0016485	protein processing	5	128	0.132274	0.356272	c88267_g1;c52169_g1;c63330_g1;c75007_g1;c39243_g1
GO:0042157	lipoprotein metabolic process	4	94	0.135494	0.356272	c61032_g1;c54288_g1;c46253_g1;c55455_g1
GO:0033554	cellular response to stress	48	1944	0.135591	0.356272	c42701_g1;c36933_g1;c52015_g1;c58780_g1;c54981_g1;c48015_g1;c40630_g1;c60798_g1;c37602_g1;c62412_g1;c60242_g1;c57115_g1;c62350_g1;c59072_g1;c51938_g1;c54452_g1;c52990_g1;c50139_g1;c58325_g1;c51102_g1;c21901_g1;c42194_g1;c52724_g1;c37819_g1;c49548_g1;c59614_g1;c5531_g1;c57299_g1;c65563_g2;c25537_g1;c57904_g1;c40434_g1;c10456_g1;c52910_g1;c10441_g1;c64808_g1;c61501_g1;c58897_g1;c66875_g1;c52795_g1;…
GO:0009414	response to water deprivation	2	31	0.137325	0.356272	c54452_g1;c75984_g1
GO:0009606	tropism	2	31	0.137325	0.356272	c60466_g1;c82824_g1
GO:0016445	somatic diversification of immunoglobulins	2	31	0.137325	0.356272	c42194_g1;c50139_g1
GO:0018095	protein polyglutamylation	2	31	0.137325	0.356272	c65242_g1;c93646_g1
GO:0019935	cyclic-nucleotide-mediated signaling	2	31	0.137325	0.356272	c52910_g1;c10441_g1
GO:0071173	spindle assembly checkpoint	2	31	0.137325	0.356272	c17053_g1;c58189_g1
GO:0090558	plant epidermis development	2	31	0.137325	0.356272	c61784_g1;c52742_g1
GO:0000011	vacuole inheritance	1	7	0.137904	0.356272	c27305_g1
GO:0001935	endothelial cell proliferation	1	7	0.137904	0.356272	c35323_g1
GO:0002067	glandular epithelial cell differentiation	1	7	0.137904	0.356272	c68511_g1
GO:0002833	positive regulation of response to biotic stimulus	1	7	0.137904	0.356272	c51938_g1
GO:0006356	regulation of transcription from RNA polymerase I promoter	1	7	0.137904	0.356272	c42747_g1
GO:0006983	ER overload response	1	7	0.137904	0.356272	c62350_g1
GO:0007007	inner mitochondrial membrane organization	1	7	0.137904	0.356272	c48643_g1
GO:0007045	cell-substrate adherens junction assembly	1	7	0.137904	0.356272	c68511_g1
GO:0007549	dosage compensation	1	7	0.137904	0.356272	c34804_g1
GO:0009048	dosage compensation by inactivation of X chromosome	1	7	0.137904	0.356272	c34804_g1
GO:0009625	response to insect	1	7	0.137904	0.356272	c57964_g1
GO:0009853	photorespiration	1	7	0.137904	0.356272	c79092_g1
GO:0009933	meristem structural organization	1	7	0.137904	0.356272	c75917_g1
GO:0010640	regulation of platelet-derived growth factor receptor signaling pathway	1	7	0.137904	0.356272	c5531_g1
GO:0010642	negative regulation of platelet-derived growth factor receptor signaling pathway	1	7	0.137904	0.356272	c5531_g1
GO:0010656	negative regulation of muscle cell apoptotic process	1	7	0.137904	0.356272	c68511_g1
GO:0010665	regulation of cardiac muscle cell apoptotic process	1	7	0.137904	0.356272	c68511_g1
GO:0010800	positive regulation of peptidyl-threonine phosphorylation	1	7	0.137904	0.356272	c62350_g1
GO:0015837	amine transport	1	7	0.137904	0.356272	c61902_g1
GO:0018026	peptidyl-lysine monomethylation	1	7	0.137904	0.356272	c64884_g1
GO:0019226	transmission of nerve impulse	1	7	0.137904	0.356272	c61229_g1
GO:0019228	neuronal action potential	1	7	0.137904	0.356272	c61229_g1
GO:0031103	axon regeneration	1	7	0.137904	0.356272	c5531_g1
GO:0031573	intra-S DNA damage checkpoint	1	7	0.137904	0.356272	c42194_g1
GO:0032148	activation of protein kinase B activity	1	7	0.137904	0.356272	c68511_g1
GO:0032369	negative regulation of lipid transport	1	7	0.137904	0.356272	c64330_g1
GO:0032494	response to peptidoglycan	1	7	0.137904	0.356272	c64018_g1
GO:0032875	regulation of DNA endoreduplication	1	7	0.137904	0.356272	c57016_g1
GO:0032974	amino acid transmembrane export from vacuole	1	7	0.137904	0.356272	c40481_g1
GO:0033002	muscle cell proliferation	1	7	0.137904	0.356272	c2549_g1
GO:0033363	secretory granule organization	1	7	0.137904	0.356272	c43446_g1
GO:0034487	vacuolar amino acid transmembrane transport	1	7	0.137904	0.356272	c40481_g1
GO:0035176	social behavior	1	7	0.137904	0.356272	c1115_g1
GO:0040028	regulation of vulval development	1	7	0.137904	0.356272	c46524_g1
GO:0043103	hypoxanthine salvage	1	7	0.137904	0.356272	c59864_g2
GO:0044088	regulation of vacuole organization	1	7	0.137904	0.356272	c48861_g1
GO:0044746	amino acid transmembrane export	1	7	0.137904	0.356272	c40481_g1
GO:0045776	negative regulation of blood pressure	1	7	0.137904	0.356272	c65563_g2
GO:0046103	inosine biosynthetic process	1	7	0.137904	0.356272	c59864_g2
GO:0048041	focal adhesion assembly	1	7	0.137904	0.356272	c68511_g1
GO:0048509	regulation of meristem development	1	7	0.137904	0.356272	c54452_g1
GO:0048793	pronephros development	1	7	0.137904	0.356272	c48647_g1
GO:0050665	hydrogen peroxide biosynthetic process	1	7	0.137904	0.356272	c65563_g2
GO:0051893	regulation of focal adhesion assembly	1	7	0.137904	0.356272	c5531_g1
GO:0061097	regulation of protein tyrosine kinase activity	1	7	0.137904	0.356272	c61109_g1
GO:0070121	Kupffer's vesicle development	1	7	0.137904	0.356272	c76576_g1
GO:0070316	regulation of G0 to G1 transition	1	7	0.137904	0.356272	c57904_g1
GO:0080167	response to karrikin	1	7	0.137904	0.356272	c50878_g1
GO:0090109	regulation of cell-substrate junction assembly	1	7	0.137904	0.356272	c5531_g1
GO:1903391	regulation of adherens junction organization	1	7	0.137904	0.356272	c5531_g1
GO:2000404	regulation of T cell migration	1	7	0.137904	0.356272	c5531_g1
GO:2000696	regulation of epithelial cell differentiation involved in kidney development	1	7	0.137904	0.356272	c35323_g1
GO:0008283	cell proliferation	7	204	0.138737	0.35811	c58897_g1;c61235_g1;c37819_g1;c46315_g1;c63548_g1;c2549_g1;c35323_g1
GO:0006885	regulation of pH	3	62	0.141049	0.363121	c13124_g1;c44157_g1;c68235_g2
GO:0060560	developmental growth involved in morphogenesis	3	62	0.141049	0.363121	c1973_g1;c53736_g1;c64629_g1
GO:1903321	negative regulation of protein modification by small protein conjugation or removal	3	62	0.141049	0.363121	c50494_g1;c58189_g1;c17053_g1
GO:0072507	divalent inorganic cation homeostasis	4	96	0.143072	0.368006	c55386_g1;c52552_g1;c55803_g1;c55136_g2
GO:0043549	regulation of kinase activity	12	403	0.14343	0.368605	c25537_g1;c68511_g1;c61109_g1;c57299_g1;c62350_g1;c57904_g1;c62398_g1;c67538_g2;c17611_g1;c65952_g1;c54046_g1;c58245_g1
GO:0070887	cellular response to chemical stimulus	24	905	0.143807	0.369251	c42701_g1;c36933_g1;c52552_g1;c54452_g1;c62350_g1;c59101_g1;c56587_g1;c68382_g1;c69687_g1;c65097_g2;c65563_g2;c25537_g1;c68511_g1;c55136_g2;c67259_g1;c38776_g1;c62412_g1;c49744_g1;c66428_g1;c64018_g1;c51768_g1;c59072_g1;c65226_g1;c58245_g1
GO:0023061	signal release	2	32	0.144546	0.369856	c56605_g1;c43446_g1
GO:0035725	sodium ion transmembrane transport	2	32	0.144546	0.369856	c70012_g1;c69864_g1
GO:0051436	negative regulation of ubiquitin-protein ligase activity involved in mitotic cell cycle	2	32	0.144546	0.369856	c58189_g1;c17053_g1
GO:0071174	mitotic spindle checkpoint	2	32	0.144546	0.369856	c17053_g1;c58189_g1
GO:0006869	lipid transport	6	169	0.14562	0.372128	c54981_g1;c70124_g1;c55858_g1;c59711_g1;c50111_g1;c58429_g1
GO:0032270	positive regulation of cellular protein metabolic process	11	364	0.145871	0.372128	c58189_g1;c62350_g1;c88318_g1;c58325_g1;c45755_g1;c68511_g1;c56249_g1;c57299_g1;c40211_g1;c75007_g1;c58245_g1
GO:0033045	regulation of sister chromatid segregation	3	63	0.14594	0.372128	c54345_g1;c17053_g1;c58189_g1
GO:0043101	purine-containing compound salvage	3	63	0.14594	0.372128	c59864_g2;c52766_g1;c47080_g1
GO:0016579	protein deubiquitination	4	97	0.146922	0.373661	c59072_g1;c58380_g1;c37819_g1;c10429_g1
GO:0042326	negative regulation of phosphorylation	4	97	0.146922	0.373661	c25537_g1;c61109_g1;c62350_g1;c68511_g1
GO:0043269	regulation of ion transport	4	97	0.146922	0.373661	c61229_g1;c64330_g1;c52552_g1;c56605_g1
GO:0001101	response to acid chemical	8	246	0.147446	0.374669	c54945_g1;c68613_g2;c54452_g1;c75984_g1;c59711_g1;c38174_g1;c68471_g1;c65563_g2
GO:0012501	programmed cell death	15	529	0.148535	0.376217	c21901_g1;c62901_g1;c84924_g1;c52544_g1;c62412_g1;c31207_g1;c56162_g1;c43446_g1;c42194_g1;c52724_g1;c37819_g1;c49548_g1;c65563_g2;c75007_g1;c63356_g1
GO:0006650	glycerophospholipid metabolic process	8	247	0.14979	0.376217	c55045_g1;c62710_g1;c54616_g1;c69923_g2;c44272_g1;c64808_g1;c48015_g1;c40630_g1
GO:0031328	positive regulation of cellular biosynthetic process	18	656	0.151067	0.376217	c48671_g1;c18874_g1;c88318_g1;c67538_g2;c51045_g1;c60605_g1;c64884_g1;c39677_g1;c52724_g1;c55136_g2;c65563_g2;c62350_g1;c21901_g1;c66428_g1;c43745_g1;c52910_g1;c10441_g1;c40211_g1
GO:0009605	response to external stimulus	34	1345	0.151141	0.376217	c52015_g1;c58780_g1;c69757_g3;c60466_g1;c82824_g1;c69687_g1;c53150_g1;c50878_g1;c54452_g1;c63356_g1;c65563_g2;c57964_g1;c65097_g2;c57299_g1;c62350_g1;c51967_g1;c61229_g1;c37946_g1;c2549_g1;c75984_g1;c89579_g1;c57904_g1;c6176_g1;c64808_g1;c61501_g1;c52910_g1;c10441_g1;c66449_g3;c62283_g1;c58897_g1;c66875_g1;c21960_g1;c64018_g1;c55136_g2
GO:0050877	neurological system process	9	287	0.151487	0.376217	c54574_g1;c65563_g2;c52050_g1;c68655_g1;c64132_g1;c76576_g1;c55136_g2;c65583_g1;c61229_g1
GO:0007368	determination of left/right symmetry	2	33	0.151844	0.376217	c56249_g1;c76576_g1
GO:0009415	response to water	2	33	0.151844	0.376217	c54452_g1;c75984_g1
GO:0009629	response to gravity	2	33	0.151844	0.376217	c60466_g1;c82824_g1
GO:0033046	negative regulation of sister chromatid segregation	2	33	0.151844	0.376217	c17053_g1;c58189_g1
GO:0033048	negative regulation of mitotic sister chromatid segregation	2	33	0.151844	0.376217	c17053_g1;c58189_g1
GO:0042454	ribonucleoside catabolic process	2	33	0.151844	0.376217	c59864_g2;c52371_g1
GO:0045841	negative regulation of mitotic metaphase/anaphase transition	2	33	0.151844	0.376217	c17053_g1;c58189_g1
GO:0050730	regulation of peptidyl-tyrosine phosphorylation	2	33	0.151844	0.376217	c61109_g1;c63356_g1
GO:0051985	negative regulation of chromosome segregation	2	33	0.151844	0.376217	c17053_g1;c58189_g1
GO:1902100	negative regulation of metaphase/anaphase transition of cell cycle	2	33	0.151844	0.376217	c17053_g1;c58189_g1
GO:2000816	negative regulation of mitotic sister chromatid separation	2	33	0.151844	0.376217	c17053_g1;c58189_g1
GO:0065003	macromolecular complex assembly	26	998	0.152025	0.376217	c48956_g1;c48415_g1;c49563_g1;c59614_g1;c23334_g1;c38791_g1;c43761_g1;c37946_g1;c38773_g1;c57824_g1;c92539_g1;c12147_g1;c65563_g2;c49597_g1;c65126_g1;c51102_g1;c44776_g1;c37490_g1;c50377_g1;c37820_g1;c63673_g1;c15603_g1;c43745_g1;c49726_g1;c47087_g1;c65226_g1
GO:0009408	response to heat	6	172	0.154239	0.376217	c59072_g1;c51938_g1;c55136_g2;c41238_g1;c58245_g2;c56708_g1
GO:0042176	regulation of protein catabolic process	6	172	0.154239	0.376217	c58189_g1;c45755_g1;c27433_g1;c17053_g1;c62350_g1;c58325_g1
GO:0009894	regulation of catabolic process	8	249	0.15453	0.376217	c58189_g1;c45755_g1;c27433_g1;c17053_g1;c69414_g1;c62588_g1;c62350_g1;c58325_g1
GO:0031023	microtubule organizing center organization	3	65	0.155884	0.376217	c49597_g1;c52990_g1;c15603_g1
GO:0034284	response to monosaccharide	3	65	0.155884	0.376217	c40543_g1;c68471_g1;c65563_g2
GO:0000768	syncytium formation by plasma membrane fusion	1	8	0.155989	0.376217	c62350_g1
GO:0001745	compound eye morphogenesis	1	8	0.155989	0.376217	c43446_g1
GO:0006488	dolichol-linked oligosaccharide biosynthetic process	1	8	0.155989	0.376217	c40712_g1
GO:0006949	syncytium formation	1	8	0.155989	0.376217	c62350_g1
GO:0007520	myoblast fusion	1	8	0.155989	0.376217	c62350_g1
GO:0010172	embryonic body morphogenesis	1	8	0.155989	0.376217	c58852_g1
GO:0010662	regulation of striated muscle cell apoptotic process	1	8	0.155989	0.376217	c68511_g1
GO:0010799	regulation of peptidyl-threonine phosphorylation	1	8	0.155989	0.376217	c62350_g1
GO:0015959	diadenosine polyphosphate metabolic process	1	8	0.155989	0.376217	c50179_g1
GO:0015960	diadenosine polyphosphate biosynthetic process	1	8	0.155989	0.376217	c50179_g1
GO:0015965	diadenosine tetraphosphate metabolic process	1	8	0.155989	0.376217	c50179_g1
GO:0015966	diadenosine tetraphosphate biosynthetic process	1	8	0.155989	0.376217	c50179_g1
GO:0016078	tRNA catabolic process	1	8	0.155989	0.376217	c68811_g1
GO:0019233	sensory perception of pain	1	8	0.155989	0.376217	c55136_g2
GO:0030318	melanocyte differentiation	1	8	0.155989	0.376217	c62901_g1
GO:0030951	establishment or maintenance of microtubule cytoskeleton polarity	1	8	0.155989	0.376217	c37946_g1
GO:0032785	negative regulation of DNA-templated transcription, elongation	1	8	0.155989	0.376217	c39677_g1
GO:0033146	regulation of intracellular estrogen receptor signaling pathway	1	8	0.155989	0.376217	c27433_g1
GO:0034122	negative regulation of toll-like receptor signaling pathway	1	8	0.155989	0.376217	c68511_g1
GO:0036465	synaptic vesicle recycling	1	8	0.155989	0.376217	c43446_g1
GO:0042059	negative regulation of epidermal growth factor receptor signaling pathway	1	8	0.155989	0.376217	c61109_g1
GO:0042310	vasoconstriction	1	8	0.155989	0.376217	c52552_g1
GO:0045168	cell-cell signaling involved in cell fate commitment	1	8	0.155989	0.376217	c53349_g1
GO:0046101	hypoxanthine biosynthetic process	1	8	0.155989	0.376217	c59864_g2
GO:0046331	lateral inhibition	1	8	0.155989	0.376217	c53349_g1
GO:0048440	carpel development	1	8	0.155989	0.376217	c57299_g1
GO:0048467	gynoecium development	1	8	0.155989	0.376217	c57299_g1
GO:0048488	synaptic vesicle endocytosis	1	8	0.155989	0.376217	c43446_g1
GO:0048532	anatomical structure arrangement	1	8	0.155989	0.376217	c75917_g1
GO:0048831	regulation of shoot system development	1	8	0.155989	0.376217	c54452_g1
GO:0051292	nuclear pore complex assembly	1	8	0.155989	0.376217	c49563_g1
GO:0051488	activation of anaphase-promoting complex activity	1	8	0.155989	0.376217	c58325_g1
GO:0055075	potassium ion homeostasis	1	8	0.155989	0.376217	c68235_g2
GO:0060972	left/right pattern formation	1	8	0.155989	0.376217	c55345_g1
GO:0061245	establishment or maintenance of bipolar cell polarity	1	8	0.155989	0.376217	c46278_g1
GO:0072600	establishment of protein localization to Golgi	1	8	0.155989	0.376217	c50111_g1
GO:1901185	negative regulation of ERBB signaling pathway	1	8	0.155989	0.376217	c61109_g1
GO:1901888	regulation of cell junction assembly	1	8	0.155989	0.376217	c5531_g1
GO:1903727	positive regulation of phospholipid metabolic process	1	8	0.155989	0.376217	c18874_g1
GO:2000401	regulation of lymphocyte migration	1	8	0.155989	0.376217	c5531_g1
GO:0048589	developmental growth	6	173	0.157162	0.378734	c5531_g1;c52050_g1;c62412_g1;c1973_g1;c53736_g1;c64629_g1
GO:0009743	response to carbohydrate	4	100	0.15871	0.380246	c54452_g1;c40543_g1;c68471_g1;c65563_g2
GO:0060249	anatomical structure homeostasis	4	100	0.15871	0.380246	c46247_g1;c51102_g1;c90364_g1;c48647_g1
GO:0002200	somatic diversification of immune receptors	2	34	0.159212	0.380246	c42194_g1;c50139_g1
GO:0002478	antigen processing and presentation of exogenous peptide antigen	2	34	0.159212	0.380246	c63330_g1;c46315_g1
GO:0006047	UDP-N-acetylglucosamine metabolic process	2	34	0.159212	0.380246	c4637_g1;c40712_g1
GO:0009908	flower development	2	34	0.159212	0.380246	c57299_g1;c62710_g1
GO:0019884	antigen processing and presentation of exogenous antigen	2	34	0.159212	0.380246	c63330_g1;c46315_g1
GO:0051352	negative regulation of ligase activity	2	34	0.159212	0.380246	c58189_g1;c17053_g1
GO:0051444	negative regulation of ubiquitin-protein transferase activity	2	34	0.159212	0.380246	c58189_g1;c17053_g1
GO:0071219	cellular response to molecule of bacterial origin	2	34	0.159212	0.380246	c65097_g2;c64018_g1
GO:0072665	protein localization to vacuole	2	34	0.159212	0.380246	c69605_g1;c27305_g1
GO:0009737	response to abscisic acid	3	66	0.160933	0.384045	c38174_g1;c54945_g1;c68471_g1
GO:0032259	methylation	8	253	0.164223	0.391578	c67259_g1;c47087_g1;c49574_g1;c64884_g1;c19829_g1;c43667_g1;c57093_g1;c51096_g1
GO:0030855	epithelial cell differentiation	5	138	0.16493	0.392946	c62901_g1;c68511_g1;c51768_g1;c58325_g1;c21901_g1
GO:0007568	aging	6	176	0.166072	0.39327	c42194_g1;c49744_g1;c69864_g1;c5531_g1;c68471_g1;c65563_g2
GO:0002377	immunoglobulin production	2	35	0.166645	0.39327	c42194_g1;c50139_g1
GO:0002685	regulation of leukocyte migration	2	35	0.166645	0.39327	c61032_g1;c5531_g1
GO:0006140	regulation of nucleotide metabolic process	2	35	0.166645	0.39327	c52910_g1;c10441_g1
GO:0009799	specification of symmetry	2	35	0.166645	0.39327	c56249_g1;c76576_g1
GO:0009855	determination of bilateral symmetry	2	35	0.166645	0.39327	c56249_g1;c76576_g1
GO:0051439	regulation of ubiquitin-protein ligase activity involved in mitotic cell cycle	2	35	0.166645	0.39327	c58189_g1;c17053_g1
GO:1900542	regulation of purine nucleotide metabolic process	2	35	0.166645	0.39327	c52910_g1;c10441_g1
GO:1904666	regulation of ubiquitin protein ligase activity	2	35	0.166645	0.39327	c17053_g1;c58189_g1
GO:0042981	regulation of apoptotic process	12	416	0.167361	0.39327	c62350_g1;c13124_g1;c62412_g1;c65563_g2;c63356_g1;c68511_g1;c55136_g2;c84924_g1;c52544_g1;c42194_g1;c51986_g1;c75007_g1
GO:0071822	protein complex subunit organization	26	1012	0.168632	0.39327	c49563_g1;c59614_g1;c23334_g1;c38791_g1;c43761_g1;c37946_g1;c49079_g1;c48861_g1;c38773_g1;c57824_g1;c92539_g1;c12147_g1;c65563_g2;c49597_g1;c18874_g1;c65126_g1;c44776_g1;c37490_g1;c50377_g1;c37820_g1;c63673_g1;c15603_g1;c49726_g1;c66875_g1;c65226_g1;c66428_g1
GO:0000165	MAPK cascade	3	68	0.171176	0.39327	c57299_g1;c52910_g1;c10441_g1
GO:0001522	pseudouridine synthesis	3	68	0.171176	0.39327	c42479_g1;c69243_g2;c69243_g1
GO:0009891	positive regulation of biosynthetic process	18	670	0.171643	0.39327	c48671_g1;c18874_g1;c88318_g1;c67538_g2;c51045_g1;c60605_g1;c64884_g1;c39677_g1;c52724_g1;c55136_g2;c65563_g2;c62350_g1;c21901_g1;c66428_g1;c43745_g1;c52910_g1;c10441_g1;c40211_g1
GO:0007267	cell-cell signaling	5	140	0.171817	0.39327	c53349_g1;c88267_g1;c52169_g1;c56605_g1;c43446_g1
GO:0000090	mitotic anaphase	1	9	0.173696	0.39327	c58189_g1
GO:0002686	negative regulation of leukocyte migration	1	9	0.173696	0.39327	c5531_g1
GO:0002790	peptide secretion	1	9	0.173696	0.39327	c55136_g2
GO:0002886	regulation of myeloid leukocyte mediated immunity	1	9	0.173696	0.39327	c68511_g1
GO:0003254	regulation of membrane depolarization	1	9	0.173696	0.39327	c61229_g1
GO:0003351	epithelial cilium movement	1	9	0.173696	0.39327	c63361_g1
GO:0006349	regulation of gene expression by genetic imprinting	1	9	0.173696	0.39327	c62350_g1
GO:0006835	dicarboxylic acid transport	1	9	0.173696	0.39327	c55136_g2
GO:0006977	DNA damage response, signal transduction by p53 class mediator resulting in cell cycle arrest	1	9	0.173696	0.39327	c49548_g1
GO:0008298	intracellular mRNA localization	1	9	0.173696	0.39327	c34804_g1
GO:0008356	asymmetric cell division	1	9	0.173696	0.39327	c37946_g1
GO:0009120	deoxyribonucleoside metabolic process	1	9	0.173696	0.39327	c2549_g1
GO:0010016	shoot system morphogenesis	1	9	0.173696	0.39327	c55455_g1
GO:0010660	regulation of muscle cell apoptotic process	1	9	0.173696	0.39327	c68511_g1
GO:0014045	establishment of endothelial blood-brain barrier	1	9	0.173696	0.39327	c51768_g1
GO:0022611	dormancy process	1	9	0.173696	0.39327	c49744_g1
GO:0030447	filamentous growth	1	9	0.173696	0.39327	c51938_g1
GO:0033138	positive regulation of peptidyl-serine phosphorylation	1	9	0.173696	0.39327	c62350_g1
GO:0034486	vacuolar transmembrane transport	1	9	0.173696	0.39327	c40481_g1
GO:0036296	response to increased oxygen levels	1	9	0.173696	0.39327	c65563_g2
GO:0040015	negative regulation of multicellular organism growth	1	9	0.173696	0.39327	c46524_g1
GO:0042780	tRNA 3'-end processing	1	9	0.173696	0.39327	c9610_g1
GO:0043113	receptor clustering	1	9	0.173696	0.39327	c47556_g1
GO:0044030	regulation of DNA methylation	1	9	0.173696	0.39327	c62350_g1
GO:0045725	positive regulation of glycogen biosynthetic process	1	9	0.173696	0.39327	c52724_g1
GO:0045852	pH elevation	1	9	0.173696	0.39327	c13124_g1
GO:0045956	positive regulation of calcium ion-dependent exocytosis	1	9	0.173696	0.39327	c52552_g1
GO:0046931	pore complex assembly	1	9	0.173696	0.39327	c49563_g1
GO:0047496	vesicle transport along microtubule	1	9	0.173696	0.39327	c13124_g1
GO:0048814	regulation of dendrite morphogenesis	1	9	0.173696	0.39327	c62350_g1
GO:0048873	homeostasis of number of cells within a tissue	1	9	0.173696	0.39327	c51102_g1
GO:0050732	negative regulation of peptidyl-tyrosine phosphorylation	1	9	0.173696	0.39327	c61109_g1
GO:0051454	intracellular pH elevation	1	9	0.173696	0.39327	c13124_g1
GO:0055093	response to hyperoxia	1	9	0.173696	0.39327	c65563_g2
GO:0060856	establishment of blood-brain barrier	1	9	0.173696	0.39327	c51768_g1
GO:0070875	positive regulation of glycogen metabolic process	1	9	0.173696	0.39327	c52724_g1
GO:0071034	CUT catabolic process	1	9	0.173696	0.39327	c34804_g1
GO:0071043	CUT metabolic process	1	9	0.173696	0.39327	c34804_g1
GO:0071467	cellular response to pH	1	9	0.173696	0.39327	c51938_g1
GO:0071695	anatomical structure maturation	1	9	0.173696	0.39327	c55136_g2
GO:0072431	signal transduction involved in mitotic G1 DNA damage checkpoint	1	9	0.173696	0.39327	c49548_g1
GO:1902400	intracellular signal transduction involved in G1 DNA damage checkpoint	1	9	0.173696	0.39327	c49548_g1
GO:1903307	positive regulation of regulated secretory pathway	1	9	0.173696	0.39327	c52552_g1
GO:0008344	adult locomotory behavior	2	36	0.174136	0.39327	c65583_g1;c52050_g1
GO:0031577	spindle checkpoint	2	36	0.174136	0.39327	c17053_g1;c58189_g1
GO:0045839	negative regulation of mitotic nuclear division	2	36	0.174136	0.39327	c17053_g1;c58189_g1
GO:0060485	mesenchyme development	2	36	0.174136	0.39327	c62350_g1;c56114_g1
GO:0060828	regulation of canonical Wnt signaling pathway	2	36	0.174136	0.39327	c45755_g1;c62350_g1
GO:0071901	negative regulation of protein serine/threonine kinase activity	2	36	0.174136	0.39327	c25537_g1;c62350_g1
GO:0090567	reproductive shoot system development	2	36	0.174136	0.39327	c57299_g1;c62710_g1
GO:1902850	microtubule cytoskeleton organization involved in mitosis	2	36	0.174136	0.39327	c37946_g1;c44776_g1
GO:2000243	positive regulation of reproductive process	2	36	0.174136	0.39327	c52015_g1;c58780_g1
GO:0048583	regulation of response to stimulus	25	973	0.174163	0.39327	c5531_g1;c53349_g1;c43446_g1;c61501_g1;c66875_g1;c68511_g1;c48647_g1;c45755_g1;c61032_g1;c69757_g3;c37946_g1;c56114_g1;c63356_g1;c57610_g1;c51938_g1;c62350_g1;c67610_g2;c55807_g1;c50494_g1;c54345_g1;c27433_g1;c57299_g1;c61109_g1;c58852_g1;c9641_g1
GO:0006915	apoptotic process	14	503	0.174688	0.393851	c21901_g1;c62901_g1;c84924_g1;c52544_g1;c62412_g1;c31207_g1;c56162_g1;c42194_g1;c52724_g1;c37819_g1;c49548_g1;c65563_g2;c75007_g1;c63356_g1
GO:0022603	regulation of anatomical structure morphogenesis	14	503	0.174688	0.393851	c52015_g1;c58780_g1;c47119_g1;c69747_g1;c52220_g1;c48132_g1;c75007_g1;c62350_g1;c63352_g1;c22538_g1;c35798_g1;c47824_g1;c46278_g1;c75917_g1
GO:0048523	negative regulation of cellular process	37	1504	0.178294	0.401674	c5531_g1;c42194_g1;c62350_g1;c13124_g1;c62412_g1;c65563_g2;c57904_g1;c58325_g1;c52015_g1;c58780_g1;c25537_g1;c54945_g1;c68511_g1;c37946_g1;c58995_g1;c56114_g1;c50494_g1;c67610_g2;c55807_g1;c45755_g1;c49548_g1;c61331_g1;c61109_g1;c58189_g1;c40543_g1;c64330_g1;c51986_g1;c58837_g1;c17053_g1;c58364_g1;c51045_g1;c65789_g1;c39677_g1;c47087_g1;c69569_g2;c38791_g1;c55136_g2
GO:0072657	protein localization to membrane	5	142	0.178813	0.402267	c61229_g1;c48643_g1;c54288_g1;c61942_g1;c47556_g1
GO:0046486	glycerolipid metabolic process	9	299	0.178831	0.402267	c55045_g1;c62710_g1;c54616_g1;c69923_g2;c68471_g1;c44272_g1;c64808_g1;c48015_g1;c40630_g1
GO:0061136	regulation of proteasomal protein catabolic process	4	105	0.179087	0.402534	c45755_g1;c27433_g1;c17053_g1;c58189_g1
GO:1903522	regulation of blood circulation	3	70	0.181599	0.405573	c52050_g1;c56605_g1;c69864_g1
GO:0000723	telomere maintenance	2	37	0.18168	0.405573	c46247_g1;c51102_g1
GO:0002440	production of molecular mediator of immune response	2	37	0.18168	0.405573	c42194_g1;c50139_g1
GO:0003018	vascular process in circulatory system	2	37	0.18168	0.405573	c65563_g2;c52552_g1
GO:0006283	transcription-coupled nucleotide-excision repair	2	37	0.18168	0.405573	c21901_g1;c51102_g1
GO:0017157	regulation of exocytosis	2	37	0.18168	0.405573	c52552_g1;c68511_g1
GO:0046349	amino sugar biosynthetic process	2	37	0.18168	0.405573	c4637_g1;c40712_g1
GO:0046471	phosphatidylglycerol metabolic process	2	37	0.18168	0.405573	c48015_g1;c40630_g1
GO:0050880	regulation of blood vessel size	2	37	0.18168	0.405573	c65563_g2;c52552_g1
GO:0019220	regulation of phosphate metabolic process	16	592	0.182796	0.407275	c62350_g1;c25537_g1;c18874_g1;c63356_g1;c68511_g1;c61109_g1;c52910_g1;c10441_g1;c57299_g1;c57904_g1;c62398_g1;c67538_g2;c17611_g1;c65952_g1;c54046_g1;c58245_g1
GO:0019222	regulation of metabolic process	93	4049	0.183556	0.407275	c69515_g1;c42194_g1;c58189_g1;c48671_g1;c39293_g1;c38460_g1;c27603_g1;c62350_g1;c25537_g1;c54945_g1;c42747_g1;c18874_g1;c88318_g1;c58325_g1;c69701_g2;c49365_g1;c58995_g1;c50494_g1;c63356_g1;c67538_g2;c51045_g1;c60605_g1;c64884_g1;c45755_g1;c68511_g1;c61229_g1;c39677_g1;c27433_g1;c56249_g1;c52724_g1;c51938_g1;c55136_g2;c65563_g2;c61109_g1;c21901_g1;c66428_g1;c43745_g1;c52910_g1;c10441_g1;c84587_g1…
GO:0006261	DNA-dependent DNA replication	7	221	0.183941	0.407275	c51102_g1;c59614_g1;c51629_g1;c61784_g1;c52742_g1;c40281_g1;c63103_g1
GO:0046777	protein autophosphorylation	7	221	0.183941	0.407275	c64573_g1;c90364_g1;c48671_g1;c64330_g1;c35323_g1;c58293_g1;c44776_g1
GO:0044708	single-organism behavior	5	144	0.185915	0.407275	c65583_g1;c54574_g1;c52050_g1;c48671_g1;c55136_g2
GO:0051276	chromosome organization	23	895	0.185926	0.407275	c21901_g1;c25537_g1;c60605_g1;c57115_g1;c46247_g1;c47087_g1;c49574_g1;c66428_g1;c51045_g1;c51102_g1;c17053_g1;c37946_g1;c19829_g1;c43667_g1;c57093_g1;c38773_g1;c57824_g1;c92539_g1;c12147_g1;c42194_g1;c58837_g1;c59614_g1;c69569_g2
GO:0051174	regulation of phosphorus metabolic process	16	594	0.186175	0.407275	c62350_g1;c25537_g1;c18874_g1;c63356_g1;c68511_g1;c61109_g1;c52910_g1;c10441_g1;c57299_g1;c57904_g1;c62398_g1;c67538_g2;c17611_g1;c65952_g1;c54046_g1;c58245_g1
GO:0000725	recombinational repair	3	71	0.186874	0.407275	c59614_g1;c51102_g1;c10456_g1
GO:0071345	cellular response to cytokine stimulus	4	107	0.187473	0.407275	c69687_g1;c65097_g2;c51768_g1;c65226_g1
GO:0051247	positive regulation of protein metabolic process	11	385	0.188138	0.407275	c58189_g1;c62350_g1;c88318_g1;c58325_g1;c45755_g1;c68511_g1;c56249_g1;c57299_g1;c40211_g1;c75007_g1;c58245_g1
GO:0007338	single fertilization	2	38	0.189271	0.407275	c61902_g1;c31207_g1
GO:0032200	telomere organization	2	38	0.189271	0.407275	c46247_g1;c51102_g1
GO:0032261	purine nucleotide salvage	2	38	0.189271	0.407275	c52766_g1;c47080_g1
GO:0048827	phyllome development	2	38	0.189271	0.407275	c57299_g1;c68235_g2
GO:0031347	regulation of defense response	5	145	0.189503	0.407275	c69757_g3;c54345_g1;c5531_g1;c68511_g1;c9641_g1
GO:0006979	response to oxidative stress	10	345	0.190948	0.407275	c42701_g1;c36933_g1;c47837_g1;c57299_g1;c21901_g1;c43818_g1;c51986_g1;c68613_g2;c65563_g2;c5531_g1
GO:0000722	telomere maintenance via recombination	1	10	0.191031	0.407275	c51102_g1
GO:0001659	temperature homeostasis	1	10	0.191031	0.407275	c55136_g2
GO:0002028	regulation of sodium ion transport	1	10	0.191031	0.407275	c61229_g1
GO:0003333	amino acid transmembrane transport	1	10	0.191031	0.407275	c40481_g1
GO:0006359	regulation of transcription from RNA polymerase III promoter	1	10	0.191031	0.407275	c42747_g1
GO:0006490	oligosaccharide-lipid intermediate biosynthetic process	1	10	0.191031	0.407275	c40712_g1
GO:0006696	ergosterol biosynthetic process	1	10	0.191031	0.407275	c42143_g1
GO:0007416	synapse assembly	1	10	0.191031	0.407275	c62412_g1
GO:0008612	peptidyl-lysine modification to peptidyl-hypusine	1	10	0.191031	0.407275	c88318_g1
GO:0009553	embryo sac development	1	10	0.191031	0.407275	c35624_g1
GO:0009847	spore germination	1	10	0.191031	0.407275	c64018_g1
GO:0010042	response to manganese ion	1	10	0.191031	0.407275	c65563_g2
GO:0010570	regulation of filamentous growth	1	10	0.191031	0.407275	c51938_g1
GO:0015803	branched-chain amino acid transport	1	10	0.191031	0.407275	c451_g1
GO:0015809	arginine transport	1	10	0.191031	0.407275	c13124_g1
GO:0016036	cellular response to phosphate starvation	1	10	0.191031	0.407275	c54452_g1
GO:0016540	protein autoprocessing	1	10	0.191031	0.407275	c63330_g1
GO:0018027	peptidyl-lysine dimethylation	1	10	0.191031	0.407275	c64884_g1
GO:0030857	negative regulation of epithelial cell differentiation	1	10	0.191031	0.407275	c62350_g1
GO:0031018	endocrine pancreas development	1	10	0.191031	0.407275	c68511_g1
GO:0032401	establishment of melanosome localization	1	10	0.191031	0.407275	c76576_g1
GO:0032402	melanosome transport	1	10	0.191031	0.407275	c76576_g1
GO:0032414	positive regulation of ion transmembrane transporter activity	1	10	0.191031	0.407275	c61229_g1
GO:0032793	positive regulation of CREB transcription factor activity	1	10	0.191031	0.407275	c48671_g1
GO:0034374	low-density lipoprotein particle remodeling	1	10	0.191031	0.407275	c61032_g1
GO:0042843	D-xylose catabolic process	1	10	0.191031	0.407275	c36933_g1
GO:0042853	L-alanine catabolic process	1	10	0.191031	0.407275	c79092_g1
GO:0044108	cellular alcohol biosynthetic process	1	10	0.191031	0.407275	c42143_g1
GO:0045598	regulation of fat cell differentiation	1	10	0.191031	0.407275	c65563_g2
GO:0048749	compound eye development	1	10	0.191031	0.407275	c43446_g1
GO:0050907	detection of chemical stimulus involved in sensory perception	1	10	0.191031	0.407275	c55136_g2
GO:0051096	positive regulation of helicase activity	1	10	0.191031	0.407275	c42194_g1
GO:0061013	regulation of mRNA catabolic process	1	10	0.191031	0.407275	c69414_g1
GO:0061028	establishment of endothelial barrier	1	10	0.191031	0.407275	c51768_g1
GO:0071514	genetic imprinting	1	10	0.191031	0.407275	c62350_g1
GO:0071549	cellular response to dexamethasone stimulus	1	10	0.191031	0.407275	c52552_g1
GO:0072395	signal transduction involved in cell cycle checkpoint	1	10	0.191031	0.407275	c49548_g1
GO:0072401	signal transduction involved in DNA integrity checkpoint	1	10	0.191031	0.407275	c49548_g1
GO:0072413	signal transduction involved in mitotic cell cycle checkpoint	1	10	0.191031	0.407275	c49548_g1
GO:0072422	signal transduction involved in DNA damage checkpoint	1	10	0.191031	0.407275	c49548_g1
GO:0072661	protein targeting to plasma membrane	1	10	0.191031	0.407275	c61229_g1
GO:0090151	establishment of protein localization to mitochondrial membrane	1	10	0.191031	0.407275	c48643_g1
GO:0090333	regulation of stomatal closure	1	10	0.191031	0.407275	c68235_g2
GO:0099518	vesicle cytoskeletal trafficking	1	10	0.191031	0.407275	c13124_g1
GO:1902402	signal transduction involved in mitotic DNA damage checkpoint	1	10	0.191031	0.407275	c49548_g1
GO:1902403	signal transduction involved in mitotic DNA integrity checkpoint	1	10	0.191031	0.407275	c49548_g1
GO:0071375	cellular response to peptide hormone stimulus	4	108	0.191713	0.408135	c68511_g1;c62412_g1;c49744_g1;c66428_g1
GO:1901653	cellular response to peptide	4	108	0.191713	0.408135	c68511_g1;c62412_g1;c49744_g1;c66428_g1
GO:0046822	regulation of nucleocytoplasmic transport	3	72	0.192187	0.40885	c62350_g1;c56114_g1;c5531_g1
GO:0032268	regulation of cellular protein metabolic process	27	1078	0.196713	0.417375	c58189_g1;c39293_g1;c38460_g1;c27603_g1;c62350_g1;c25537_g1;c88318_g1;c58325_g1;c50494_g1;c63356_g1;c45755_g1;c68511_g1;c27433_g1;c56249_g1;c61109_g1;c84587_g1;c57299_g1;c17053_g1;c40211_g1;c75007_g1;c57904_g1;c62398_g1;c67538_g2;c17611_g1;c65952_g1;c54046_g1;c58245_g1
GO:0071417	cellular response to organonitrogen compound	5	147	0.196754	0.417375	c68511_g1;c62412_g1;c49744_g1;c66428_g1;c64018_g1
GO:0044010	single-species biofilm formation	2	39	0.196905	0.417375	c44272_g1;c63455_g1
GO:0044773	mitotic DNA damage checkpoint	2	39	0.196905	0.417375	c42194_g1;c49548_g1
GO:0045727	positive regulation of translation	2	39	0.196905	0.417375	c88318_g1;c40211_g1
GO:0031329	regulation of cellular catabolic process	6	186	0.197229	0.417762	c58189_g1;c45755_g1;c27433_g1;c17053_g1;c69414_g1;c62588_g1
GO:1901701	cellular response to oxygen-containing compound	9	307	0.198214	0.419546	c52552_g1;c54452_g1;c65563_g2;c65097_g2;c68511_g1;c62412_g1;c49744_g1;c66428_g1;c64018_g1
GO:0006952	defense response	12	432	0.199336	0.421617	c69757_g3;c69687_g1;c53150_g1;c50878_g1;c54452_g1;c57610_g1;c63361_g1;c57964_g1;c57299_g1;c12202_g1;c49744_g1;c55136_g2
GO:1903050	regulation of proteolysis involved in cellular protein catabolic process	4	110	0.200281	0.422987	c58189_g1;c45755_g1;c27433_g1;c17053_g1
GO:0006302	double-strand break repair	5	148	0.200415	0.422987	c59614_g1;c51102_g1;c10456_g1;c42194_g1;c35624_g1
GO:0016477	cell migration	5	148	0.200415	0.422987	c39677_g1;c27433_g1;c37946_g1;c35323_g1;c62350_g1
GO:0010604	positive regulation of macromolecule metabolic process	24	950	0.201727	0.42545	c58189_g1;c48671_g1;c62350_g1;c88318_g1;c58325_g1;c67538_g2;c51045_g1;c60605_g1;c64884_g1;c45755_g1;c68511_g1;c61229_g1;c39677_g1;c56249_g1;c52724_g1;c21901_g1;c66428_g1;c43745_g1;c57299_g1;c69414_g1;c40211_g1;c75007_g1;c59614_g1;c58245_g1
GO:0006898	receptor-mediated endocytosis	3	74	0.202925	0.425561	c13124_g1;c31207_g1;c43446_g1
GO:0051705	multi-organism behavior	2	40	0.204575	0.425561	c1115_g1;c52050_g1
GO:0051924	regulation of calcium ion transport	2	40	0.204575	0.425561	c52552_g1;c56605_g1
GO:0034504	protein localization to nucleus	4	111	0.204608	0.425561	c60798_g1;c38662_g1;c46185_g1;c65226_g1
GO:0045862	positive regulation of proteolysis	4	111	0.204608	0.425561	c58189_g1;c45755_g1;c56249_g1;c75007_g1
GO:0043067	regulation of programmed cell death	12	435	0.20562	0.425561	c62350_g1;c13124_g1;c62412_g1;c65563_g2;c63356_g1;c68511_g1;c75007_g1;c55136_g2;c84924_g1;c52544_g1;c42194_g1;c51986_g1
GO:0000089	mitotic metaphase	1	11	0.208004	0.425561	c39192_g1
GO:0002274	myeloid leukocyte activation	1	11	0.208004	0.425561	c55136_g2
GO:0008204	ergosterol metabolic process	1	11	0.208004	0.425561	c42143_g1
GO:0010226	response to lithium ion	1	11	0.208004	0.425561	c62350_g1
GO:0010469	regulation of receptor activity	1	11	0.208004	0.425561	c61109_g1
GO:0010623	developmental programmed cell death	1	11	0.208004	0.425561	c43446_g1
GO:0016129	phytosteroid biosynthetic process	1	11	0.208004	0.425561	c42143_g1
GO:0016233	telomere capping	1	11	0.208004	0.425561	c46247_g1
GO:0018108	peptidyl-tyrosine phosphorylation	1	11	0.208004	0.425561	c52724_g1
GO:0019370	leukotriene biosynthetic process	1	11	0.208004	0.425561	c42877_g1
GO:0021772	olfactory bulb development	1	11	0.208004	0.425561	c65583_g1
GO:0021988	olfactory lobe development	1	11	0.208004	0.425561	c65583_g1
GO:0033135	regulation of peptidyl-serine phosphorylation	1	11	0.208004	0.425561	c62350_g1
GO:0033260	nuclear DNA replication	1	11	0.208004	0.425561	c51102_g1
GO:0034121	regulation of toll-like receptor signaling pathway	1	11	0.208004	0.425561	c68511_g1
GO:0034501	protein localization to kinetochore	1	11	0.208004	0.425561	c17053_g1
GO:0035520	monoubiquitinated protein deubiquitination	1	11	0.208004	0.425561	c59072_g1
GO:0042065	glial cell growth	1	11	0.208004	0.425561	c52050_g1
GO:0042066	perineurial glial growth	1	11	0.208004	0.425561	c52050_g1
GO:0042144	vacuole fusion, non-autophagic	1	11	0.208004	0.425561	c47123_g1
GO:0042754	negative regulation of circadian rhythm	1	11	0.208004	0.425561	c54945_g1
GO:0043266	regulation of potassium ion transport	1	11	0.208004	0.425561	c61229_g1
GO:0043525	positive regulation of neuron apoptotic process	1	11	0.208004	0.425561	c63356_g1
GO:0044107	cellular alcohol metabolic process	1	11	0.208004	0.425561	c42143_g1
GO:0045736	negative regulation of cyclin-dependent protein serine/threonine kinase activity	1	11	0.208004	0.425561	c25537_g1
GO:0046102	inosine metabolic process	1	11	0.208004	0.425561	c59864_g2
GO:0046827	positive regulation of protein export from nucleus	1	11	0.208004	0.425561	c62350_g1
GO:0048150	behavioral response to ether	1	11	0.208004	0.425561	c52050_g1
GO:0048582	positive regulation of post-embryonic development	1	11	0.208004	0.425561	c68471_g1
GO:0051602	response to electrical stimulus	1	11	0.208004	0.425561	c65563_g2
GO:0051904	pigment granule transport	1	11	0.208004	0.425561	c76576_g1
GO:0051905	establishment of pigment granule localization	1	11	0.208004	0.425561	c76576_g1
GO:0061062	regulation of nematode larval development	1	11	0.208004	0.425561	c46524_g1
GO:0071044	histone mRNA catabolic process	1	11	0.208004	0.425561	c34804_g1
GO:1901216	positive regulation of neuron death	1	11	0.208004	0.425561	c63356_g1
GO:1903725	regulation of phospholipid metabolic process	1	11	0.208004	0.425561	c18874_g1
GO:1904030	negative regulation of cyclin-dependent protein kinase activity	1	11	0.208004	0.425561	c25537_g1
GO:1901991	negative regulation of mitotic cell cycle phase transition	3	75	0.208346	0.425965	c17053_g1;c58189_g1;c49548_g1
GO:1903362	regulation of cellular protein catabolic process	4	112	0.208962	0.426927	c58189_g1;c45755_g1;c27433_g1;c17053_g1
GO:0009991	response to extracellular stimulus	14	522	0.21009	0.428934	c52015_g1;c58780_g1;c54452_g1;c2549_g1;c75984_g1;c57904_g1;c52910_g1;c10441_g1;c64808_g1;c61501_g1;c58897_g1;c66875_g1;c55136_g2;c65563_g2
GO:0010927	cellular component assembly involved in morphogenesis	8	271	0.21107	0.430635	c53187_g1;c61395_g1;c60242_g1;c76576_g1;c59236_g1;c61395_g2;c48647_g1;c63361_g1
GO:0006836	neurotransmitter transport	2	41	0.212277	0.432498	c56605_g1;c43446_g1
GO:0043687	post-translational protein modification	2	41	0.212277	0.432498	c65583_g1;c40712_g1
GO:0042158	lipoprotein biosynthetic process	3	76	0.213799	0.434394	c54288_g1;c46253_g1;c55455_g1
GO:0042391	regulation of membrane potential	3	76	0.213799	0.434394	c69864_g1;c61229_g1;c65563_g2
GO:0072001	renal system development	3	76	0.213799	0.434394	c35323_g1;c48647_g1;c58852_g1
GO:1901988	negative regulation of cell cycle phase transition	3	76	0.213799	0.434394	c17053_g1;c58189_g1;c49548_g1
GO:0010562	positive regulation of phosphorus metabolic process	7	232	0.216047	0.438357	c62350_g1;c18874_g1;c68511_g1;c52910_g1;c10441_g1;c57299_g1;c58245_g1
GO:0045937	positive regulation of phosphate metabolic process	7	232	0.216047	0.438357	c62350_g1;c18874_g1;c68511_g1;c52910_g1;c10441_g1;c57299_g1;c58245_g1
GO:0006749	glutathione metabolic process	4	114	0.217748	0.438548	c65563_g2;c44551_g1;c27417_g1;c38776_g1
GO:0045930	negative regulation of mitotic cell cycle	4	114	0.217748	0.438548	c17053_g1;c58189_g1;c42194_g1;c49548_g1
GO:1903827	regulation of cellular protein localization	4	114	0.217748	0.438548	c62350_g1;c56114_g1;c68511_g1;c5531_g1
GO:0002065	columnar/cuboidal epithelial cell differentiation	2	42	0.220006	0.438548	c62901_g1;c68511_g1
GO:0008217	regulation of blood pressure	2	42	0.220006	0.438548	c56605_g1;c65563_g2
GO:0008340	determination of adult lifespan	2	42	0.220006	0.438548	c42194_g1;c49744_g1
GO:0009164	nucleoside catabolic process	2	42	0.220006	0.438548	c59864_g2;c52371_g1
GO:0030099	myeloid cell differentiation	2	42	0.220006	0.438548	c35323_g1;c51045_g1
GO:2000377	regulation of reactive oxygen species metabolic process	2	42	0.220006	0.438548	c55136_g2;c65563_g2
GO:0001666	response to hypoxia	4	115	0.222178	0.438548	c51768_g1;c21901_g1;c65563_g2;c79092_g1
GO:0070646	protein modification by small protein removal	4	115	0.222178	0.438548	c59072_g1;c58380_g1;c37819_g1;c10429_g1
GO:0051604	protein maturation	5	154	0.222846	0.438548	c88267_g1;c52169_g1;c63330_g1;c75007_g1;c39243_g1
GO:0031399	regulation of protein modification process	17	659	0.224611	0.438548	c58189_g1;c62350_g1;c25537_g1;c58325_g1;c50494_g1;c63356_g1;c68511_g1;c61109_g1;c57299_g1;c17053_g1;c57904_g1;c62398_g1;c67538_g2;c17611_g1;c65952_g1;c54046_g1;c58245_g1
GO:0006607	NLS-bearing protein import into nucleus	1	12	0.224621	0.438548	c60798_g1
GO:0007020	microtubule nucleation	1	12	0.224621	0.438548	c49597_g1
GO:0007044	cell-substrate junction assembly	1	12	0.224621	0.438548	c68511_g1
GO:0007628	adult walking behavior	1	12	0.224621	0.438548	c65583_g1
GO:0009739	response to gibberellin	1	12	0.224621	0.438548	c54945_g1
GO:0010193	response to ozone	1	12	0.224621	0.438548	c68613_g2
GO:0010225	response to UV-C	1	12	0.224621	0.438548	c12202_g1
GO:0018126	protein hydroxylation	1	12	0.224621	0.438548	c46733_g1
GO:0030952	establishment or maintenance of cytoskeleton polarity	1	12	0.224621	0.438548	c37946_g1
GO:0031102	neuron projection regeneration	1	12	0.224621	0.438548	c5531_g1
GO:0032400	melanosome localization	1	12	0.224621	0.438548	c76576_g1
GO:0032543	mitochondrial translation	1	12	0.224621	0.438548	c41813_g1
GO:0033700	phospholipid efflux	1	12	0.224621	0.438548	c70124_g1
GO:0042045	epithelial fluid transport	1	12	0.224621	0.438548	c43446_g1
GO:0042311	vasodilation	1	12	0.224621	0.438548	c65563_g2
GO:0043243	positive regulation of protein complex disassembly	1	12	0.224621	0.438548	c88318_g1
GO:0043984	histone H4-K16 acetylation	1	12	0.224621	0.438548	c51045_g1
GO:0044406	adhesion of symbiont to host	1	12	0.224621	0.438548	c69687_g1
GO:0045472	response to ether	1	12	0.224621	0.438548	c52050_g1
GO:0048168	regulation of neuronal synaptic plasticity	1	12	0.224621	0.438548	c62350_g1
GO:0048308	organelle inheritance	1	12	0.224621	0.438548	c27305_g1
GO:0048571	long-day photoperiodism	1	12	0.224621	0.438548	c54945_g1
GO:0048574	long-day photoperiodism, flowering	1	12	0.224621	0.438548	c54945_g1
GO:0048581	negative regulation of post-embryonic development	1	12	0.224621	0.438548	c46524_g1
GO:0051103	DNA ligation involved in DNA repair	1	12	0.224621	0.438548	c40434_g1
GO:0051323	metaphase	1	12	0.224621	0.438548	c39192_g1
GO:0051437	positive regulation of ubiquitin-protein ligase activity involved in regulation of mitotic cell cycle transition	1	12	0.224621	0.438548	c58189_g1
GO:0060401	cytosolic calcium ion transport	1	12	0.224621	0.438548	c52552_g1
GO:0060402	calcium ion transport into cytosol	1	12	0.224621	0.438548	c52552_g1
GO:0071028	nuclear mRNA surveillance	1	12	0.224621	0.438548	c34804_g1
GO:0071029	nuclear ncRNA surveillance	1	12	0.224621	0.438548	c34804_g1
GO:0071035	nuclear polyadenylation-dependent rRNA catabolic process	1	12	0.224621	0.438548	c34804_g1
GO:0071046	nuclear polyadenylation-dependent ncRNA catabolic process	1	12	0.224621	0.438548	c34804_g1
GO:0071347	cellular response to interleukin-1	1	12	0.224621	0.438548	c65097_g2
GO:0071459	protein localization to chromosome, centromeric region	1	12	0.224621	0.438548	c17053_g1
GO:0071963	establishment or maintenance of cell polarity regulating cell shape	1	12	0.224621	0.438548	c46278_g1
GO:0090004	positive regulation of establishment of protein localization to plasma membrane	1	12	0.224621	0.438548	c68511_g1
GO:0090659	walking behavior	1	12	0.224621	0.438548	c65583_g1
GO:0097576	vacuole fusion	1	12	0.224621	0.438548	c47123_g1
GO:1903078	positive regulation of protein localization to plasma membrane	1	12	0.224621	0.438548	c68511_g1
GO:1904064	positive regulation of cation transmembrane transport	1	12	0.224621	0.438548	c61229_g1
GO:1904377	positive regulation of protein localization to cell periphery	1	12	0.224621	0.438548	c68511_g1
GO:0033157	regulation of intracellular protein transport	3	78	0.224793	0.438548	c62350_g1;c56114_g1;c5531_g1
GO:0040029	regulation of gene expression, epigenetic	3	78	0.224793	0.438548	c62350_g1;c58837_g1;c34804_g1
GO:0051983	regulation of chromosome segregation	3	78	0.224793	0.438548	c54345_g1;c17053_g1;c58189_g1
GO:0055080	cation homeostasis	10	360	0.226472	0.441531	c13124_g1;c44157_g1;c68235_g2;c55386_g1;c52552_g1;c55803_g1;c55136_g2;c58678_g1;c65563_g2;c46231_g1
GO:0032868	response to insulin	4	116	0.226632	0.441549	c68511_g1;c62412_g1;c49744_g1;c66428_g1
GO:0006816	calcium ion transport	2	43	0.227759	0.442571	c55136_g2;c52552_g1
GO:0035999	tetrahydrofolate interconversion	2	43	0.227759	0.442571	c59553_g1;c62157_g1
GO:0043902	positive regulation of multi-organism process	2	43	0.227759	0.442571	c52015_g1;c58780_g1
GO:0048002	antigen processing and presentation of peptide antigen	2	43	0.227759	0.442571	c63330_g1;c46315_g1
GO:0010243	response to organonitrogen compound	9	319	0.22884	0.444378	c68511_g1;c57299_g1;c64808_g1;c61501_g1;c62412_g1;c49744_g1;c66428_g1;c64018_g1;c55136_g2
GO:0055067	monovalent inorganic cation homeostasis	3	79	0.230331	0.446979	c13124_g1;c44157_g1;c68235_g2
GO:0032465	regulation of cytokinesis	2	44	0.235529	0.456325	c61501_g1;c52990_g1
GO:0034329	cell junction assembly	2	44	0.235529	0.456325	c68511_g1;c62588_g1
GO:0009416	response to light stimulus	6	198	0.237188	0.456325	c59711_g1;c21901_g1;c54945_g1;c42194_g1;c12202_g1;c37819_g1
GO:0046653	tetrahydrofolate metabolic process	4	119	0.240125	0.456325	c67259_g1;c59553_g1;c62157_g1;c50359_g1
GO:0090150	establishment of protein localization to membrane	4	119	0.240125	0.456325	c48643_g1;c61229_g1;c54288_g1;c61942_g1
GO:0000022	mitotic spindle elongation	1	13	0.24089	0.456325	c37946_g1
GO:0006984	ER-nucleus signaling pathway	1	13	0.24089	0.456325	c62350_g1
GO:0007035	vacuolar acidification	1	13	0.24089	0.456325	c13124_g1
GO:0007231	osmosensory signaling pathway	1	13	0.24089	0.456325	c54452_g1
GO:0007629	flight behavior	1	13	0.24089	0.456325	c52050_g1
GO:0008038	neuron recognition	1	13	0.24089	0.456325	c11865_g1
GO:0008209	androgen metabolic process	1	13	0.24089	0.456325	c36170_g1
GO:0009751	response to salicylic acid	1	13	0.24089	0.456325	c54945_g1
GO:0010594	regulation of endothelial cell migration	1	13	0.24089	0.456325	c68511_g1
GO:0018023	peptidyl-lysine trimethylation	1	13	0.24089	0.456325	c64884_g1
GO:0019432	triglyceride biosynthetic process	1	13	0.24089	0.456325	c68471_g1
GO:0021766	hippocampus development	1	13	0.24089	0.456325	c62350_g1
GO:0033059	cellular pigmentation	1	13	0.24089	0.456325	c76576_g1
GO:0035270	endocrine system development	1	13	0.24089	0.456325	c68511_g1
GO:0043096	purine nucleobase salvage	1	13	0.24089	0.456325	c59864_g2
GO:0043542	endothelial cell migration	1	13	0.24089	0.456325	c35323_g1
GO:0043633	polyadenylation-dependent RNA catabolic process	1	13	0.24089	0.456325	c34804_g1
GO:0043634	polyadenylation-dependent ncRNA catabolic process	1	13	0.24089	0.456325	c34804_g1
GO:0044236	multicellular organism metabolic process	1	13	0.24089	0.456325	c55136_g2
GO:0048147	negative regulation of fibroblast proliferation	1	13	0.24089	0.456325	c65563_g2
GO:0048573	photoperiodism, flowering	1	13	0.24089	0.456325	c54945_g1
GO:0050667	homocysteine metabolic process	1	13	0.24089	0.456325	c67259_g1
GO:0050830	defense response to Gram-positive bacterium	1	13	0.24089	0.456325	c69687_g1
GO:0051095	regulation of helicase activity	1	13	0.24089	0.456325	c42194_g1
GO:0051231	spindle elongation	1	13	0.24089	0.456325	c37946_g1
GO:0051510	regulation of unidimensional cell growth	1	13	0.24089	0.456325	c75917_g1
GO:0051875	pigment granule localization	1	13	0.24089	0.456325	c76576_g1
GO:0060441	epithelial tube branching involved in lung morphogenesis	1	13	0.24089	0.456325	c51112_g1
GO:0090183	regulation of kidney development	1	13	0.24089	0.456325	c35323_g1
GO:0090342	regulation of cell aging	1	13	0.24089	0.456325	c58325_g1
GO:0097384	cellular lipid biosynthetic process	1	13	0.24089	0.456325	c42143_g1
GO:1903524	positive regulation of blood circulation	1	13	0.24089	0.456325	c69864_g1
GO:0019882	antigen processing and presentation	2	45	0.243314	0.458848	c63330_g1;c46315_g1
GO:0019932	second-messenger-mediated signaling	2	45	0.243314	0.458848	c52910_g1;c10441_g1
GO:0032435	negative regulation of proteasomal ubiquitin-dependent protein catabolic process	2	45	0.243314	0.458848	c17053_g1;c58189_g1
GO:0034250	positive regulation of cellular amide metabolic process	2	45	0.243314	0.458848	c88318_g1;c40211_g1
GO:0042026	protein refolding	2	45	0.243314	0.458848	c41238_g1;c54047_g1
GO:1901799	negative regulation of proteasomal protein catabolic process	2	45	0.243314	0.458848	c17053_g1;c58189_g1
GO:1903051	negative regulation of proteolysis involved in cellular protein catabolic process	2	45	0.243314	0.458848	c17053_g1;c58189_g1
GO:0031396	regulation of protein ubiquitination	4	120	0.244663	0.460723	c58189_g1;c58325_g1;c50494_g1;c17053_g1
GO:0060627	regulation of vesicle-mediated transport	4	120	0.244663	0.460723	c43446_g1;c52552_g1;c68511_g1;c58897_g1
GO:0001932	regulation of protein phosphorylation	13	496	0.244823	0.460723	c62350_g1;c25537_g1;c63356_g1;c68511_g1;c61109_g1;c57299_g1;c57904_g1;c62398_g1;c67538_g2;c17611_g1;c65952_g1;c54046_g1;c58245_g1
GO:0010646	regulation of cell communication	19	758	0.244936	0.460723	c5531_g1;c53349_g1;c43446_g1;c61501_g1;c66875_g1;c68511_g1;c48647_g1;c45755_g1;c37946_g1;c56114_g1;c63356_g1;c62350_g1;c67610_g2;c55807_g1;c50494_g1;c27433_g1;c61109_g1;c57299_g1;c58852_g1
GO:0006461	protein complex assembly	21	848	0.24778	0.465477	c49563_g1;c59614_g1;c23334_g1;c38791_g1;c43761_g1;c37946_g1;c38773_g1;c57824_g1;c92539_g1;c12147_g1;c65563_g2;c49597_g1;c65126_g1;c44776_g1;c37490_g1;c50377_g1;c37820_g1;c63673_g1;c15603_g1;c49726_g1;c65226_g1
GO:0070271	protein complex biogenesis	21	848	0.24778	0.465477	c49563_g1;c59614_g1;c23334_g1;c38791_g1;c43761_g1;c37946_g1;c38773_g1;c57824_g1;c92539_g1;c12147_g1;c65563_g2;c49597_g1;c65126_g1;c44776_g1;c37490_g1;c50377_g1;c37820_g1;c63673_g1;c15603_g1;c49726_g1;c65226_g1
GO:0009966	regulation of signal transduction	17	672	0.248389	0.466324	c5531_g1;c53349_g1;c43446_g1;c68511_g1;c48647_g1;c45755_g1;c37946_g1;c56114_g1;c63356_g1;c62350_g1;c67610_g2;c55807_g1;c50494_g1;c27433_g1;c61109_g1;c57299_g1;c58852_g1
GO:0006805	xenobiotic metabolic process	4	121	0.249221	0.466397	c59101_g1;c56587_g1;c67259_g1;c38776_g1
GO:0033044	regulation of chromosome organization	4	121	0.249221	0.466397	c57115_g1;c54345_g1;c17053_g1;c58189_g1
GO:0036293	response to decreased oxygen levels	4	121	0.249221	0.466397	c51768_g1;c21901_g1;c65563_g2;c79092_g1
GO:0043543	protein acylation	4	121	0.249221	0.466397	c51045_g1;c54288_g1;c46253_g1;c55455_g1
GO:0071466	cellular response to xenobiotic stimulus	4	121	0.249221	0.466397	c59101_g1;c56587_g1;c67259_g1;c38776_g1
GO:0097305	response to alcohol	6	202	0.251028	0.46755	c52552_g1;c2549_g1;c65563_g2;c38174_g1;c54945_g1;c68471_g1
GO:0006661	phosphatidylinositol biosynthetic process	2	46	0.251109	0.46755	c44272_g1;c64808_g1
GO:0015749	monosaccharide transport	2	46	0.251109	0.46755	c40543_g1;c65226_g1
GO:0032104	regulation of response to extracellular stimulus	2	46	0.251109	0.46755	c61501_g1;c66875_g1
GO:0032107	regulation of response to nutrient levels	2	46	0.251109	0.46755	c61501_g1;c66875_g1
GO:0043281	regulation of cysteine-type endopeptidase activity involved in apoptotic process	2	46	0.251109	0.46755	c75007_g1;c63356_g1
GO:1903363	negative regulation of cellular protein catabolic process	2	46	0.251109	0.46755	c17053_g1;c58189_g1
GO:2000116	regulation of cysteine-type endopeptidase activity	2	46	0.251109	0.46755	c75007_g1;c63356_g1
GO:0098771	inorganic ion homeostasis	10	370	0.251471	0.467928	c13124_g1;c44157_g1;c68235_g2;c55386_g1;c52552_g1;c55803_g1;c55136_g2;c58678_g1;c65563_g2;c46231_g1
GO:0090596	sensory organ morphogenesis	3	83	0.252715	0.469945	c43446_g1;c65583_g1;c58852_g1
GO:0000209	protein polyubiquitination	4	122	0.253797	0.471609	c25537_g1;c62901_g1;c58189_g1;c77613_g1
GO:0010941	regulation of cell death	12	457	0.25417	0.471609	c62350_g1;c13124_g1;c62412_g1;c65563_g2;c63356_g1;c68511_g1;c75007_g1;c55136_g2;c84924_g1;c52544_g1;c42194_g1;c51986_g1
GO:0001508	action potential	1	14	0.256818	0.471609	c61229_g1
GO:0007026	negative regulation of microtubule depolymerization	1	14	0.256818	0.471609	c37946_g1
GO:0008589	regulation of smoothened signaling pathway	1	14	0.256818	0.471609	c58852_g1
GO:0010811	positive regulation of cell-substrate adhesion	1	14	0.256818	0.471609	c62350_g1
GO:0010812	negative regulation of cell-substrate adhesion	1	14	0.256818	0.471609	c5531_g1
GO:0014902	myotube differentiation	1	14	0.256818	0.471609	c62350_g1
GO:0015802	basic amino acid transport	1	14	0.256818	0.471609	c13124_g1
GO:0032642	regulation of chemokine production	1	14	0.256818	0.471609	c5531_g1
GO:0033512	L-lysine catabolic process to acetyl-CoA via saccharopine	1	14	0.256818	0.471609	c56435_g1
GO:0034587	piRNA metabolic process	1	14	0.256818	0.471609	c39293_g1
GO:0042058	regulation of epidermal growth factor receptor signaling pathway	1	14	0.256818	0.471609	c61109_g1
GO:0043981	histone H4-K5 acetylation	1	14	0.256818	0.471609	c51045_g1
GO:0043982	histone H4-K8 acetylation	1	14	0.256818	0.471609	c51045_g1
GO:0045851	pH reduction	1	14	0.256818	0.471609	c13124_g1
GO:0048507	meristem development	1	14	0.256818	0.471609	c75917_g1
GO:0051452	intracellular pH reduction	1	14	0.256818	0.471609	c13124_g1
GO:1901184	regulation of ERBB signaling pathway	1	14	0.256818	0.471609	c61109_g1
GO:1903409	reactive oxygen species biosynthetic process	1	14	0.256818	0.471609	c65563_g2
GO:0032386	regulation of intracellular transport	4	123	0.25839	0.474199	c62350_g1;c56114_g1;c68511_g1;c5531_g1
GO:0001763	morphogenesis of a branching structure	2	47	0.258911	0.474267	c51112_g1;c63356_g1
GO:0002831	regulation of response to biotic stimulus	2	47	0.258911	0.474267	c51938_g1;c9641_g1
GO:0010259	multicellular organism aging	2	47	0.258911	0.474267	c42194_g1;c49744_g1
GO:0051246	regulation of protein metabolic process	28	1168	0.259414	0.474892	c58189_g1;c39293_g1;c38460_g1;c27603_g1;c62350_g1;c25537_g1;c88318_g1;c58325_g1;c50494_g1;c63356_g1;c45755_g1;c68511_g1;c27433_g1;c56249_g1;c61109_g1;c84587_g1;c57299_g1;c17053_g1;c40211_g1;c75007_g1;c5531_g1;c57904_g1;c62398_g1;c67538_g2;c17611_g1;c65952_g1;c54046_g1;c58245_g1
GO:0051347	positive regulation of transferase activity	5	164	0.261748	0.478569	c58189_g1;c58325_g1;c68511_g1;c57299_g1;c58245_g1
GO:1901699	cellular response to nitrogen compound	5	164	0.261748	0.478569	c68511_g1;c62412_g1;c49744_g1;c66428_g1;c64018_g1
GO:0055065	metal ion homeostasis	8	289	0.262389	0.479443	c68235_g2;c55386_g1;c52552_g1;c55803_g1;c55136_g2;c58678_g1;c65563_g2;c46231_g1
GO:0043900	regulation of multi-organism process	4	124	0.262999	0.480259	c52015_g1;c58780_g1;c57904_g1;c9641_g1
GO:0009892	negative regulation of metabolic process	24	992	0.264633	0.482943	c42194_g1;c25537_g1;c54945_g1;c69701_g2;c49365_g1;c39293_g1;c38460_g1;c58995_g1;c50494_g1;c61109_g1;c58189_g1;c58837_g1;c17053_g1;c62350_g1;c68511_g1;c51045_g1;c65789_g1;c39677_g1;c52910_g1;c10441_g1;c47087_g1;c69569_g2;c38791_g1;c5531_g1
GO:0032101	regulation of response to external stimulus	6	206	0.265088	0.483474	c61501_g1;c66875_g1;c61032_g1;c57610_g1;c5531_g1;c9641_g1
GO:0044092	negative regulation of molecular function	9	333	0.266594	0.485096	c25537_g1;c54945_g1;c61109_g1;c58189_g1;c17053_g1;c62350_g1;c68511_g1;c52910_g1;c10441_g1
GO:0009749	response to glucose	2	48	0.266715	0.485096	c40543_g1;c68471_g1
GO:0030534	adult behavior	2	48	0.266715	0.485096	c65583_g1;c52050_g1
GO:0006730	one-carbon metabolic process	4	125	0.267624	0.485096	c58837_g1;c59553_g1;c50359_g1;c62157_g1
GO:0043094	cellular metabolic compound salvage	4	126	0.272263	0.485096	c59864_g2;c79092_g1;c52766_g1;c47080_g1
GO:0044057	regulation of system process	4	126	0.272263	0.485096	c52050_g1;c56605_g1;c69864_g1;c55136_g2
GO:0000710	meiotic mismatch repair	1	15	0.272413	0.485096	c42194_g1
GO:0001836	release of cytochrome c from mitochondria	1	15	0.272413	0.485096	c65563_g2
GO:0001885	endothelial cell development	1	15	0.272413	0.485096	c51768_g1
GO:0007097	nuclear migration	1	15	0.272413	0.485096	c31207_g1
GO:0007588	excretion	1	15	0.272413	0.485096	c55136_g2
GO:0008334	histone mRNA metabolic process	1	15	0.272413	0.485096	c34804_g1
GO:0009186	deoxyribonucleoside diphosphate metabolic process	1	15	0.272413	0.485096	c51243_g1
GO:0009372	quorum sensing	1	15	0.272413	0.485096	c73362_g1
GO:0009744	response to sucrose	1	15	0.272413	0.485096	c54452_g1
GO:0010119	regulation of stomatal movement	1	15	0.272413	0.485096	c68235_g2
GO:0010228	vegetative to reproductive phase transition of meristem	1	15	0.272413	0.485096	c54945_g1
GO:0010907	positive regulation of glucose metabolic process	1	15	0.272413	0.485096	c52724_g1
GO:0021761	limbic system development	1	15	0.272413	0.485096	c62350_g1
GO:0034285	response to disaccharide	1	15	0.272413	0.485096	c54452_g1
GO:0035609	C-terminal protein deglutamylation	1	15	0.272413	0.485096	c65583_g1
GO:0035610	protein side chain deglutamylation	1	15	0.272413	0.485096	c65583_g1
GO:0040001	establishment of mitotic spindle localization	1	15	0.272413	0.485096	c37946_g1
GO:0042733	embryonic digit morphogenesis	1	15	0.272413	0.485096	c56249_g1
GO:0045793	positive regulation of cell size	1	15	0.272413	0.485096	c62412_g1
GO:0046580	negative regulation of Ras protein signal transduction	1	15	0.272413	0.485096	c37946_g1
GO:0048438	floral whorl development	1	15	0.272413	0.485096	c57299_g1
GO:0048662	negative regulation of smooth muscle cell proliferation	1	15	0.272413	0.485096	c5531_g1
GO:0048813	dendrite morphogenesis	1	15	0.272413	0.485096	c52852_g1
GO:0051058	negative regulation of small GTPase mediated signal transduction	1	15	0.272413	0.485096	c37946_g1
GO:0051293	establishment of spindle localization	1	15	0.272413	0.485096	c37946_g1
GO:0060236	regulation of mitotic spindle organization	1	15	0.272413	0.485096	c37946_g1
GO:0060425	lung morphogenesis	1	15	0.272413	0.485096	c51112_g1
GO:0071027	nuclear RNA surveillance	1	15	0.272413	0.485096	c34804_g1
GO:0071548	response to dexamethasone	1	15	0.272413	0.485096	c52552_g1
GO:0090003	regulation of establishment of protein localization to plasma membrane	1	15	0.272413	0.485096	c68511_g1
GO:1903076	regulation of protein localization to plasma membrane	1	15	0.272413	0.485096	c68511_g1
GO:1903792	negative regulation of anion transport	1	15	0.272413	0.485096	c64330_g1
GO:1904375	regulation of protein localization to cell periphery	1	15	0.272413	0.485096	c68511_g1
GO:0044085	cellular component biogenesis	53	2317	0.272793	0.48548	c48956_g1;c48415_g1;c42479_g1;c49563_g1;c59614_g1;c23334_g1;c38791_g1;c43761_g1;c37946_g1;c51096_g1;c24510_g1;c70920_g1;c69546_g1;c34804_g1;c38773_g1;c57824_g1;c92539_g1;c12147_g1;c47119_g1;c69747_g1;c52220_g1;c65563_g2;c68511_g1;c65097_g2;c64001_g1;c46237_g1;c49597_g1;c52990_g1;c15603_g1;c18874_g1;c65126_g1;c51102_g1;c44776_g1;c37490_g1;c50377_g1;c37820_g1;c63673_g1;c53187_g1;c61395_g1;c60242_g1…
GO:0007606	sensory perception of chemical stimulus	2	49	0.274519	0.487665	c52050_g1;c55136_g2
GO:0021537	telencephalon development	2	49	0.274519	0.487665	c62350_g1;c65583_g1
GO:0044774	mitotic DNA integrity checkpoint	2	49	0.274519	0.487665	c42194_g1;c49548_g1
GO:0006289	nucleotide-excision repair	4	127	0.276916	0.491033	c52990_g1;c50139_g1;c51102_g1;c21901_g1
GO:0070482	response to oxygen levels	4	127	0.276916	0.491033	c65563_g2;c51768_g1;c21901_g1;c79092_g1
GO:1903320	regulation of protein modification by small protein conjugation or removal	4	127	0.276916	0.491033	c58189_g1;c58325_g1;c50494_g1;c17053_g1
GO:0009410	response to xenobiotic stimulus	4	128	0.281582	0.49432	c59101_g1;c56587_g1;c67259_g1;c38776_g1
GO:0006073	cellular glucan metabolic process	5	169	0.281763	0.49432	c57932_g1;c62350_g1;c4637_g1;c56114_g1;c64994_g1
GO:0006403	RNA localization	5	169	0.281763	0.49432	c43446_g1;c46632_g1;c34804_g1;c65226_g1;c60605_g1
GO:0006166	purine ribonucleoside salvage	2	50	0.282318	0.49432	c52766_g1;c47080_g1
GO:0007050	cell cycle arrest	2	50	0.282318	0.49432	c42194_g1;c58364_g1
GO:0007565	female pregnancy	2	50	0.282318	0.49432	c62588_g1;c65126_g1
GO:0031398	positive regulation of protein ubiquitination	2	50	0.282318	0.49432	c58189_g1;c58325_g1
GO:0045807	positive regulation of endocytosis	2	50	0.282318	0.49432	c43446_g1;c58897_g1
GO:0016310	phosphorylation	31	1320	0.283067	0.49432	c52050_g1;c49155_g1;c54452_g1;c68382_g1;c84606_g1;c17053_g1;c66449_g3;c62283_g1;c62350_g1;c35323_g1;c44776_g1;c55045_g1;c62710_g1;c54616_g1;c69923_g2;c40747_g1;c52724_g1;c64573_g1;c90364_g1;c48671_g1;c64330_g1;c58293_g1;c57299_g1;c52910_g1;c10441_g1;c75007_g1;c42194_g1;c68511_g1;c66875_g1;c65163_g1;c53741_g1
GO:0030162	regulation of proteolysis	7	254	0.285437	0.49432	c58189_g1;c45755_g1;c27433_g1;c56249_g1;c17053_g1;c75007_g1;c63356_g1
GO:0044042	glucan metabolic process	5	170	0.285802	0.49432	c57932_g1;c62350_g1;c4637_g1;c56114_g1;c64994_g1
GO:1901698	response to nitrogen compound	9	340	0.28615	0.49432	c68511_g1;c57299_g1;c64808_g1;c61501_g1;c62412_g1;c49744_g1;c66428_g1;c64018_g1;c55136_g2
GO:0010563	negative regulation of phosphorus metabolic process	4	129	0.28626	0.49432	c25537_g1;c61109_g1;c62350_g1;c68511_g1
GO:0045936	negative regulation of phosphate metabolic process	4	129	0.28626	0.49432	c25537_g1;c61109_g1;c62350_g1;c68511_g1
GO:0000281	mitotic cytokinesis	3	89	0.28681	0.49432	c18874_g1;c61229_g1;c61501_g1
GO:0001655	urogenital system development	3	89	0.28681	0.49432	c35323_g1;c48647_g1;c58852_g1
GO:0019184	nonribosomal peptide biosynthetic process	3	89	0.28681	0.49432	c44551_g1;c27417_g1;c38776_g1
GO:0071363	cellular response to growth factor stimulus	3	89	0.28681	0.49432	c62350_g1;c55136_g2;c65097_g2
GO:0001942	hair follicle development	1	16	0.287681	0.49432	c55136_g2
GO:0001947	heart looping	1	16	0.287681	0.49432	c56249_g1
GO:0005992	trehalose biosynthetic process	1	16	0.287681	0.49432	c70029_g1
GO:0006020	inositol metabolic process	1	16	0.287681	0.49432	c65163_g1
GO:0006337	nucleosome disassembly	1	16	0.287681	0.49432	c66428_g1
GO:0006987	activation of signaling protein activity involved in unfolded protein response	1	16	0.287681	0.49432	c58245_g1
GO:0007000	nucleolus organization	1	16	0.287681	0.49432	c17053_g1
GO:0009403	toxin biosynthetic process	1	16	0.287681	0.49432	c57299_g1
GO:0018410	C-terminal protein amino acid modification	1	16	0.287681	0.49432	c65583_g1
GO:0022404	molting cycle process	1	16	0.287681	0.49432	c55136_g2
GO:0022405	hair cycle process	1	16	0.287681	0.49432	c55136_g2
GO:0030194	positive regulation of blood coagulation	1	16	0.287681	0.49432	c57610_g1
GO:0031114	regulation of microtubule depolymerization	1	16	0.287681	0.49432	c37946_g1
GO:0031498	chromatin disassembly	1	16	0.287681	0.49432	c66428_g1
GO:0031571	mitotic G1 DNA damage checkpoint	1	16	0.287681	0.49432	c49548_g1
GO:0032412	regulation of ion transmembrane transporter activity	1	16	0.287681	0.49432	c61229_g1
GO:0032467	positive regulation of cytokinesis	1	16	0.287681	0.49432	c61501_g1
GO:0032986	protein-DNA complex disassembly	1	16	0.287681	0.49432	c66428_g1
GO:0034333	adherens junction assembly	1	16	0.287681	0.49432	c68511_g1
GO:0042633	hair cycle	1	16	0.287681	0.49432	c55136_g2
GO:0042851	L-alanine metabolic process	1	16	0.287681	0.49432	c79092_g1
GO:0044783	G1 DNA damage checkpoint	1	16	0.287681	0.49432	c49548_g1
GO:0044819	mitotic G1/S transition checkpoint	1	16	0.287681	0.49432	c49548_g1
GO:0045446	endothelial cell differentiation	1	16	0.287681	0.49432	c51768_g1
GO:0046100	hypoxanthine metabolic process	1	16	0.287681	0.49432	c59864_g2
GO:0046460	neutral lipid biosynthetic process	1	16	0.287681	0.49432	c68471_g1
GO:0046463	acylglycerol biosynthetic process	1	16	0.287681	0.49432	c68471_g1
GO:0050820	positive regulation of coagulation	1	16	0.287681	0.49432	c57610_g1
GO:0060993	kidney morphogenesis	1	16	0.287681	0.49432	c35323_g1
GO:0071025	RNA surveillance	1	16	0.287681	0.49432	c34804_g1
GO:0090224	regulation of spindle organization	1	16	0.287681	0.49432	c37946_g1
GO:0090263	positive regulation of canonical Wnt signaling pathway	1	16	0.287681	0.49432	c45755_g1
GO:0098773	skin epidermis development	1	16	0.287681	0.49432	c55136_g2
GO:1900048	positive regulation of hemostasis	1	16	0.287681	0.49432	c57610_g1
GO:1904062	regulation of cation transmembrane transport	1	16	0.287681	0.49432	c61229_g1
GO:0015711	organic anion transport	10	384	0.287939	0.494475	c55534_g1;c70124_g1;c55136_g2;c50111_g1;c58429_g1;c13124_g1;c40481_g1;c14175_g1;c36689_g1;c451_g1
GO:0005978	glycogen biosynthetic process	2	51	0.29011	0.497621	c64994_g1;c57932_g1
GO:0031589	cell-substrate adhesion	2	51	0.29011	0.497621	c35323_g1;c68511_g1
GO:0032535	regulation of cellular component size	5	172	0.293912	0.50385	c62412_g1;c63352_g1;c22538_g1;c35798_g1;c47824_g1
GO:0080134	regulation of response to stress	9	343	0.294648	0.504817	c61501_g1;c66875_g1;c69757_g3;c57610_g1;c54345_g1;c57299_g1;c5531_g1;c68511_g1;c9641_g1
GO:0043066	negative regulation of apoptotic process	7	257	0.295308	0.505653	c62350_g1;c13124_g1;c62412_g1;c65563_g2;c68511_g1;c42194_g1;c51986_g1
GO:0043065	positive regulation of apoptotic process	4	131	0.295648	0.505941	c63356_g1;c55136_g2;c62350_g1;c75007_g1
GO:1903322	positive regulation of protein modification by small protein conjugation or removal	2	52	0.297891	0.509046	c58189_g1;c58325_g1
GO:2001251	negative regulation of chromosome organization	2	52	0.297891	0.509046	c17053_g1;c58189_g1
GO:0043434	response to peptide hormone	5	173	0.297982	0.509046	c68511_g1;c62412_g1;c49744_g1;c66428_g1;c55136_g2
GO:0007051	spindle organization	3	91	0.298262	0.509229	c43761_g1;c37946_g1;c44776_g1
GO:0006913	nucleocytoplasmic transport	6	216	0.301035	0.509581	c46632_g1;c60798_g1;c38662_g1;c46185_g1;c65226_g1;c62350_g1
GO:0000236	mitotic prometaphase	1	17	0.302629	0.509581	c65226_g1
GO:0003044	regulation of systemic arterial blood pressure mediated by a chemical signal	1	17	0.302629	0.509581	c65563_g2
GO:0003158	endothelium development	1	17	0.302629	0.509581	c51768_g1
GO:0006015	5-phosphoribose 1-diphosphate biosynthetic process	1	17	0.302629	0.509581	c41411_g1
GO:0006111	regulation of gluconeogenesis	1	17	0.302629	0.509581	c58995_g1
GO:0006907	pinocytosis	1	17	0.302629	0.509581	c58897_g1
GO:0006953	acute-phase response	1	17	0.302629	0.509581	c55136_g2
GO:0009648	photoperiodism	1	17	0.302629	0.509581	c54945_g1
GO:0032091	negative regulation of protein binding	1	17	0.302629	0.509581	c62350_g1
GO:0032092	positive regulation of protein binding	1	17	0.302629	0.509581	c62350_g1
GO:0034367	macromolecular complex remodeling	1	17	0.302629	0.509581	c61032_g1
GO:0034368	protein-lipid complex remodeling	1	17	0.302629	0.509581	c61032_g1
GO:0034369	plasma lipoprotein particle remodeling	1	17	0.302629	0.509581	c61032_g1
GO:0035637	multicellular organismal signaling	1	17	0.302629	0.509581	c61229_g1
GO:0040018	positive regulation of multicellular organism growth	1	17	0.302629	0.509581	c46524_g1
GO:0046351	disaccharide biosynthetic process	1	17	0.302629	0.509581	c70029_g1
GO:0046391	5-phosphoribose 1-diphosphate metabolic process	1	17	0.302629	0.509581	c41411_g1
GO:0046456	icosanoid biosynthetic process	1	17	0.302629	0.509581	c42877_g1
GO:0061371	determination of heart left/right asymmetry	1	17	0.302629	0.509581	c56249_g1
GO:0071158	positive regulation of cell cycle arrest	1	17	0.302629	0.509581	c49548_g1
GO:0099504	synaptic vesicle cycle	1	17	0.302629	0.509581	c43446_g1
GO:1901570	fatty acid derivative biosynthetic process	1	17	0.302629	0.509581	c42877_g1
GO:1903729	regulation of plasma membrane organization	1	17	0.302629	0.509581	c68511_g1
GO:0070848	response to growth factor	3	92	0.303999	0.511595	c62350_g1;c55136_g2;c65097_g2
GO:0043068	positive regulation of programmed cell death	4	133	0.305075	0.513112	c63356_g1;c55136_g2;c62350_g1;c75007_g1
GO:0034330	cell junction organization	2	53	0.305659	0.513507	c68511_g1;c62588_g1
GO:0042177	negative regulation of protein catabolic process	2	53	0.305659	0.513507	c17053_g1;c58189_g1
GO:0030334	regulation of cell migration	4	134	0.3098	0.520167	c68511_g1;c61032_g1;c5531_g1;c35323_g1
GO:0042325	regulation of phosphorylation	13	525	0.310262	0.520645	c62350_g1;c25537_g1;c63356_g1;c68511_g1;c61109_g1;c57299_g1;c57904_g1;c62398_g1;c67538_g2;c17611_g1;c65952_g1;c54046_g1;c58245_g1
GO:0051169	nuclear transport	6	219	0.311999	0.522845	c46632_g1;c60798_g1;c38662_g1;c46185_g1;c65226_g1;c62350_g1
GO:0006260	DNA replication	18	750	0.312768	0.522845	c51102_g1;c88902_g1;c51243_g1;c57810_g2;c40434_g1;c65226_g1;c50139_g1;c56708_g1;c38791_g1;c2549_g1;c45254_g1;c44704_g1;c59614_g1;c51629_g1;c61784_g1;c52742_g1;c40281_g1;c63103_g1
GO:0007033	vacuole organization	3	94	0.315484	0.522845	c13124_g1;c27305_g1;c47123_g1
GO:0018208	peptidyl-proline modification	3	94	0.315484	0.522845	c47753_g1;c60164_g1;c46733_g1
GO:0010605	negative regulation of macromolecule metabolic process	21	887	0.315638	0.522845	c42194_g1;c25537_g1;c54945_g1;c69701_g2;c49365_g1;c39293_g1;c38460_g1;c50494_g1;c61109_g1;c58189_g1;c58837_g1;c17053_g1;c62350_g1;c68511_g1;c51045_g1;c65789_g1;c39677_g1;c47087_g1;c69569_g2;c38791_g1;c5531_g1
GO:0002204	somatic recombination of immunoglobulin genes involved in immune response	1	18	0.317264	0.522845	c42194_g1
GO:0002208	somatic diversification of immunoglobulins involved in immune response	1	18	0.317264	0.522845	c42194_g1
GO:0003143	embryonic heart tube morphogenesis	1	18	0.317264	0.522845	c56249_g1
GO:0006297	nucleotide-excision repair, DNA gap filling	1	18	0.317264	0.522845	c51102_g1
GO:0006524	alanine catabolic process	1	18	0.317264	0.522845	c79092_g1
GO:0006691	leukotriene metabolic process	1	18	0.317264	0.522845	c42877_g1
GO:0006904	vesicle docking involved in exocytosis	1	18	0.317264	0.522845	c56289_g1
GO:0007143	female meiotic division	1	18	0.317264	0.522845	c50256_g1
GO:0008543	fibroblast growth factor receptor signaling pathway	1	18	0.317264	0.522845	c62350_g1
GO:0009080	pyruvate family amino acid catabolic process	1	18	0.317264	0.522845	c79092_g1
GO:0009873	ethylene-activated signaling pathway	1	18	0.317264	0.522845	c68382_g1
GO:0010165	response to X-ray	1	18	0.317264	0.522845	c42194_g1
GO:0010269	response to selenium ion	1	18	0.317264	0.522845	c65563_g2
GO:0014823	response to activity	1	18	0.317264	0.522845	c65563_g2
GO:0017158	regulation of calcium ion-dependent exocytosis	1	18	0.317264	0.522845	c52552_g1
GO:0018212	peptidyl-tyrosine modification	1	18	0.317264	0.522845	c52724_g1
GO:0019474	L-lysine catabolic process to acetyl-CoA	1	18	0.317264	0.522845	c56435_g1
GO:0022898	regulation of transmembrane transporter activity	1	18	0.317264	0.522845	c61229_g1
GO:0034332	adherens junction organization	1	18	0.317264	0.522845	c68511_g1
GO:0035315	hair cell differentiation	1	18	0.317264	0.522845	c21901_g1
GO:0035998	7,8-dihydroneopterin 3'-triphosphate biosynthetic process	1	18	0.317264	0.522845	c50359_g1
GO:0045190	isotype switching	1	18	0.317264	0.522845	c42194_g1
GO:0051881	regulation of mitochondrial membrane potential	1	18	0.317264	0.522845	c65563_g2
GO:0072384	organelle transport along microtubule	1	18	0.317264	0.522845	c13124_g1
GO:0090090	negative regulation of canonical Wnt signaling pathway	1	18	0.317264	0.522845	c62350_g1
GO:1902807	negative regulation of cell cycle G1/S phase transition	1	18	0.317264	0.522845	c49548_g1
GO:2000134	negative regulation of G1/S transition of mitotic cell cycle	1	18	0.317264	0.522845	c49548_g1
GO:1901652	response to peptide	5	178	0.318459	0.52452	c68511_g1;c62412_g1;c49744_g1;c66428_g1;c55136_g2
GO:0007623	circadian rhythm	2	55	0.321142	0.528644	c45755_g1;c54945_g1
GO:0032434	regulation of proteasomal ubiquitin-dependent protein catabolic process	3	96	0.326978	0.537124	c45755_g1;c17053_g1;c58189_g1
GO:0048878	chemical homeostasis	12	488	0.328451	0.537124	c65563_g2;c13124_g1;c44157_g1;c68235_g2;c55386_g1;c64963_g1;c52552_g1;c55803_g1;c55136_g2;c54452_g1;c58678_g1;c46231_g1
GO:0006167	AMP biosynthetic process	2	56	0.328852	0.537124	c52766_g1;c47080_g1
GO:0046033	AMP metabolic process	2	56	0.328852	0.537124	c52766_g1;c47080_g1
GO:0051591	response to cAMP	2	56	0.328852	0.537124	c64808_g1;c61501_g1
GO:1903829	positive regulation of cellular protein localization	2	56	0.328852	0.537124	c62350_g1;c68511_g1
GO:0000469	cleavage involved in rRNA processing	1	19	0.331592	0.537124	c42479_g1
GO:0002312	B cell activation involved in immune response	1	19	0.331592	0.537124	c42194_g1
GO:0002690	positive regulation of leukocyte chemotaxis	1	19	0.331592	0.537124	c61032_g1
GO:0006471	protein ADP-ribosylation	1	19	0.331592	0.537124	c62234_g1
GO:0006684	sphingomyelin metabolic process	1	19	0.331592	0.537124	c13124_g1
GO:0006998	nuclear envelope organization	1	19	0.331592	0.537124	c46632_g1
GO:0010771	negative regulation of cell morphogenesis involved in differentiation	1	19	0.331592	0.537124	c62350_g1
GO:0019915	lipid storage	1	19	0.331592	0.537124	c4637_g1
GO:0031038	myosin II filament organization	1	19	0.331592	0.537124	c66875_g1
GO:0032075	positive regulation of nuclease activity	1	19	0.331592	0.537124	c58245_g1
GO:0033540	fatty acid beta-oxidation using acyl-CoA oxidase	1	19	0.331592	0.537124	c69486_g2
GO:0034767	positive regulation of ion transmembrane transport	1	19	0.331592	0.537124	c61229_g1
GO:0035608	protein deglutamylation	1	19	0.331592	0.537124	c65583_g1
GO:0042133	neurotransmitter metabolic process	1	19	0.331592	0.537124	c65583_g1
GO:0043570	maintenance of DNA repeat elements	1	19	0.331592	0.537124	c42194_g1
GO:0045022	early endosome to late endosome transport	1	19	0.331592	0.537124	c40754_g1
GO:0046620	regulation of organ growth	1	19	0.331592	0.537124	c62412_g1
GO:0051310	metaphase plate congression	1	19	0.331592	0.537124	c17053_g1
GO:0051653	spindle localization	1	19	0.331592	0.537124	c37946_g1
GO:0071156	regulation of cell cycle arrest	1	19	0.331592	0.537124	c49548_g1
GO:0071369	cellular response to ethylene stimulus	1	19	0.331592	0.537124	c68382_g1
GO:2000058	regulation of protein ubiquitination involved in ubiquitin-dependent protein catabolic process	1	19	0.331592	0.537124	c58189_g1
GO:2000060	positive regulation of protein ubiquitination involved in ubiquitin-dependent protein catabolic process	1	19	0.331592	0.537124	c58189_g1
GO:0010942	positive regulation of cell death	4	139	0.333517	0.539945	c63356_g1;c55136_g2;c62350_g1;c75007_g1
GO:0050801	ion homeostasis	10	402	0.336752	0.544881	c13124_g1;c44157_g1;c68235_g2;c55386_g1;c52552_g1;c55803_g1;c55136_g2;c58678_g1;c65563_g2;c46231_g1
GO:0006760	folic acid-containing compound metabolic process	4	140	0.338273	0.547042	c67259_g1;c59553_g1;c62157_g1;c50359_g1
GO:0035966	response to topologically incorrect protein	3	99	0.34421	0.54985	c25537_g1;c59072_g1;c58245_g1
GO:1903649	regulation of cytoplasmic transport	3	99	0.34421	0.54985	c62350_g1;c56114_g1;c5531_g1
GO:0002687	positive regulation of leukocyte migration	1	20	0.34562	0.54985	c61032_g1
GO:0003014	renal system process	1	20	0.34562	0.54985	c55136_g2
GO:0006228	UTP biosynthetic process	1	20	0.34562	0.54985	c55345_g1
GO:0006266	DNA ligation	1	20	0.34562	0.54985	c40434_g1
GO:0006636	unsaturated fatty acid biosynthetic process	1	20	0.34562	0.54985	c42877_g1
GO:0006891	intra-Golgi vesicle-mediated transport	1	20	0.34562	0.54985	c58630_g1
GO:0007041	lysosomal transport	1	20	0.34562	0.54985	c69605_g1
GO:0010676	positive regulation of cellular carbohydrate metabolic process	1	20	0.34562	0.54985	c52724_g1
GO:0016075	rRNA catabolic process	1	20	0.34562	0.54985	c34804_g1
GO:0016441	posttranscriptional gene silencing	1	20	0.34562	0.54985	c58837_g1
GO:0030177	positive regulation of Wnt signaling pathway	1	20	0.34562	0.54985	c45755_g1
GO:0030512	negative regulation of transforming growth factor beta receptor signaling pathway	1	20	0.34562	0.54985	c68511_g1
GO:0031016	pancreas development	1	20	0.34562	0.54985	c68511_g1
GO:0031365	N-terminal protein amino acid modification	1	20	0.34562	0.54985	c55455_g1
GO:0045921	positive regulation of exocytosis	1	20	0.34562	0.54985	c52552_g1
GO:0046051	UTP metabolic process	1	20	0.34562	0.54985	c55345_g1
GO:0048278	vesicle docking	1	20	0.34562	0.54985	c56289_g1
GO:0048489	synaptic vesicle transport	1	20	0.34562	0.54985	c43446_g1
GO:0050000	chromosome localization	1	20	0.34562	0.54985	c17053_g1
GO:0051066	dihydrobiopterin metabolic process	1	20	0.34562	0.54985	c50359_g1
GO:0051303	establishment of chromosome localization	1	20	0.34562	0.54985	c17053_g1
GO:0070555	response to interleukin-1	1	20	0.34562	0.54985	c65097_g2
GO:0071346	cellular response to interferon-gamma	1	20	0.34562	0.54985	c69687_g1
GO:0071384	cellular response to corticosteroid stimulus	1	20	0.34562	0.54985	c52552_g1
GO:0071385	cellular response to glucocorticoid stimulus	1	20	0.34562	0.54985	c52552_g1
GO:0097479	synaptic vesicle localization	1	20	0.34562	0.54985	c43446_g1
GO:0097480	establishment of synaptic vesicle localization	1	20	0.34562	0.54985	c43446_g1
GO:1903845	negative regulation of cellular response to transforming growth factor beta stimulus	1	20	0.34562	0.54985	c68511_g1
GO:0031323	regulation of cellular metabolic process	81	3692	0.348053	0.553421	c69515_g1;c42194_g1;c58189_g1;c48671_g1;c39293_g1;c38460_g1;c27603_g1;c62350_g1;c25537_g1;c54945_g1;c42747_g1;c18874_g1;c88318_g1;c58325_g1;c58995_g1;c50494_g1;c63356_g1;c67538_g2;c51045_g1;c60605_g1;c64884_g1;c45755_g1;c68511_g1;c39677_g1;c27433_g1;c56249_g1;c52724_g1;c55136_g2;c65563_g2;c61109_g1;c21901_g1;c66428_g1;c43745_g1;c52910_g1;c10441_g1;c84587_g1;c51096_g1;c52050_g1;c90364_g1;c49726_g1…
GO:0043069	negative regulation of programmed cell death	7	273	0.349012	0.554647	c62350_g1;c13124_g1;c62412_g1;c65563_g2;c68511_g1;c42194_g1;c51986_g1
GO:0045935	positive regulation of nucleobase-containing compound metabolic process	15	632	0.34937	0.554914	c48671_g1;c67538_g2;c51045_g1;c60605_g1;c64884_g1;c39677_g1;c62350_g1;c21901_g1;c66428_g1;c43745_g1;c52910_g1;c10441_g1;c69414_g1;c59614_g1;c58245_g1
GO:0042127	regulation of cell proliferation	9	362	0.349736	0.555196	c51629_g1;c51102_g1;c58325_g1;c65563_g2;c5531_g1;c49548_g1;c61331_g1;c47837_g1;c43818_g1
GO:0031331	positive regulation of cellular catabolic process	3	100	0.349947	0.555232	c58189_g1;c45755_g1;c69414_g1
GO:0008544	epidermis development	2	59	0.351829	0.557315	c21901_g1;c55136_g2
GO:0009746	response to hexose	2	59	0.351829	0.557315	c40543_g1;c68471_g1
GO:0051047	positive regulation of secretion	2	59	0.351829	0.557315	c52552_g1;c55136_g2
GO:0006887	exocytosis	4	143	0.352552	0.558159	c54981_g1;c47123_g1;c56289_g1;c70071_g1
GO:0031668	cellular response to extracellular stimulus	10	410	0.35893	0.561786	c52015_g1;c58780_g1;c54452_g1;c57904_g1;c52910_g1;c10441_g1;c64808_g1;c61501_g1;c58897_g1;c66875_g1
GO:0002285	lymphocyte activation involved in immune response	1	21	0.359354	0.561786	c42194_g1
GO:0002381	immunoglobulin production involved in immunoglobulin mediated immune response	1	21	0.359354	0.561786	c42194_g1
GO:0003341	cilium movement	1	21	0.359354	0.561786	c63361_g1
GO:0006183	GTP biosynthetic process	1	21	0.359354	0.561786	c55345_g1
GO:0006919	activation of cysteine-type endopeptidase activity involved in apoptotic process	1	21	0.359354	0.561786	c75007_g1
GO:0010631	epithelial cell migration	1	21	0.359354	0.561786	c35323_g1
GO:0021987	cerebral cortex development	1	21	0.359354	0.561786	c62350_g1
GO:0034764	positive regulation of transmembrane transport	1	21	0.359354	0.561786	c61229_g1
GO:0042044	fluid transport	1	21	0.359354	0.561786	c43446_g1
GO:0043647	inositol phosphate metabolic process	1	21	0.359354	0.561786	c65163_g1
GO:0044273	sulfur compound catabolic process	1	21	0.359354	0.561786	c58294_g1
GO:0048437	floral organ development	1	21	0.359354	0.561786	c57299_g1
GO:0048874	homeostasis of number of cells in a free-living population	1	21	0.359354	0.561786	c73362_g1
GO:0060070	canonical Wnt signaling pathway	1	21	0.359354	0.561786	c62350_g1
GO:0072583	clathrin-mediated endocytosis	1	21	0.359354	0.561786	c43446_g1
GO:0090130	tissue migration	1	21	0.359354	0.561786	c35323_g1
GO:0090132	epithelium migration	1	21	0.359354	0.561786	c35323_g1
GO:0090303	positive regulation of wound healing	1	21	0.359354	0.561786	c57610_g1
GO:0097202	activation of cysteine-type endopeptidase activity	1	21	0.359354	0.561786	c75007_g1
GO:1901655	cellular response to ketone	1	21	0.359354	0.561786	c52552_g1
GO:0000184	nuclear-transcribed mRNA catabolic process, nonsense-mediated decay	2	60	0.359428	0.561786	c34804_g1;c24510_g1
GO:0015937	coenzyme A biosynthetic process	2	60	0.359428	0.561786	c13334_g1;c55979_g1
GO:0031330	negative regulation of cellular catabolic process	2	60	0.359428	0.561786	c17053_g1;c58189_g1
GO:0006954	inflammatory response	3	102	0.361404	0.564273	c57610_g1;c63361_g1;c55136_g2
GO:0034976	response to endoplasmic reticulum stress	3	102	0.361404	0.564273	c62350_g1;c52795_g1;c58245_g1
GO:0051260	protein homooligomerization	4	145	0.362073	0.565019	c59614_g1;c23334_g1;c38791_g1;c65563_g2
GO:0048598	embryonic morphogenesis	4	146	0.366833	0.571985	c56249_g1;c58852_g1;c55455_g1;c54452_g1
GO:0007052	mitotic spindle organization	2	61	0.366995	0.571985	c44776_g1;c37946_g1
GO:0000956	nuclear-transcribed mRNA catabolic process	3	103	0.367121	0.571985	c34804_g1;c24510_g1;c69767_g2
GO:0051093	negative regulation of developmental process	5	191	0.372299	0.573283	c46524_g1;c58325_g1;c62350_g1;c55136_g2;c65563_g2
GO:0000084	mitotic S phase	1	22	0.372801	0.573283	c51102_g1
GO:0002263	cell activation involved in immune response	1	22	0.372801	0.573283	c42194_g1
GO:0002366	leukocyte activation involved in immune response	1	22	0.372801	0.573283	c42194_g1
GO:0006901	vesicle coating	1	22	0.372801	0.573283	c43446_g1
GO:0007006	mitochondrial membrane organization	1	22	0.372801	0.573283	c48643_g1
GO:0007619	courtship behavior	1	22	0.372801	0.573283	c52050_g1
GO:0010632	regulation of epithelial cell migration	1	22	0.372801	0.573283	c68511_g1
GO:0016574	histone ubiquitination	1	22	0.372801	0.573283	c69569_g2
GO:0022406	membrane docking	1	22	0.372801	0.573283	c56289_g1
GO:0030330	DNA damage response, signal transduction by p53 class mediator	1	22	0.372801	0.573283	c49548_g1
GO:0032069	regulation of nuclease activity	1	22	0.372801	0.573283	c58245_g1
GO:0034067	protein localization to Golgi apparatus	1	22	0.372801	0.573283	c50111_g1
GO:0034644	cellular response to UV	1	22	0.372801	0.573283	c37819_g1
GO:0043407	negative regulation of MAP kinase activity	1	22	0.372801	0.573283	c62350_g1
GO:0044344	cellular response to fibroblast growth factor stimulus	1	22	0.372801	0.573283	c62350_g1
GO:0045913	positive regulation of carbohydrate metabolic process	1	22	0.372801	0.573283	c52724_g1
GO:0046173	polyol biosynthetic process	1	22	0.372801	0.573283	c65163_g1
GO:0046856	phosphatidylinositol dephosphorylation	1	22	0.372801	0.573283	c54616_g1
GO:0048660	regulation of smooth muscle cell proliferation	1	22	0.372801	0.573283	c5531_g1
GO:0051320	S phase	1	22	0.372801	0.573283	c51102_g1
GO:0060563	neuroepithelial cell differentiation	1	22	0.372801	0.573283	c62901_g1
GO:0071774	response to fibroblast growth factor	1	22	0.372801	0.573283	c62350_g1
GO:1903313	positive regulation of mRNA metabolic process	1	22	0.372801	0.573283	c69414_g1
GO:0034599	cellular response to oxidative stress	3	104	0.372829	0.573283	c42701_g1;c36933_g1;c65563_g2
GO:0051248	negative regulation of protein metabolic process	8	325	0.373447	0.573932	c25537_g1;c50494_g1;c61109_g1;c58189_g1;c17053_g1;c62350_g1;c68511_g1;c5531_g1
GO:0031123	RNA 3'-end processing	2	62	0.374526	0.574991	c63455_g1;c9610_g1
GO:0097306	cellular response to alcohol	2	62	0.374526	0.574991	c52552_g1;c65563_g2
GO:0071496	cellular response to external stimulus	10	416	0.375692	0.576479	c52015_g1;c58780_g1;c54452_g1;c57904_g1;c52910_g1;c10441_g1;c64808_g1;c61501_g1;c58897_g1;c66875_g1
GO:0023051	regulation of signaling	17	736	0.376899	0.57803	c5531_g1;c53349_g1;c43446_g1;c68511_g1;c48647_g1;c45755_g1;c37946_g1;c56114_g1;c63356_g1;c62350_g1;c67610_g2;c55807_g1;c50494_g1;c27433_g1;c61109_g1;c57299_g1;c58852_g1
GO:0070201	regulation of establishment of protein localization	4	149	0.381097	0.583858	c62350_g1;c56114_g1;c68511_g1;c5531_g1
GO:2000145	regulation of cell motility	4	149	0.381097	0.583858	c68511_g1;c61032_g1;c5531_g1;c35323_g1
GO:0007548	sex differentiation	3	106	0.384215	0.58552	c36170_g1;c62412_g1;c42194_g1
GO:0070507	regulation of microtubule cytoskeleton organization	3	106	0.384215	0.58552	c37946_g1;c49597_g1;c15603_g1
GO:0000381	regulation of alternative mRNA splicing, via spliceosome	1	23	0.385965	0.58552	c69515_g1
GO:0016073	snRNA metabolic process	1	23	0.385965	0.58552	c42479_g1
GO:0019430	removal of superoxide radicals	1	23	0.385965	0.58552	c65563_g2
GO:0019477	L-lysine catabolic process	1	23	0.385965	0.58552	c56435_g1
GO:0031111	negative regulation of microtubule polymerization or depolymerization	1	23	0.385965	0.58552	c37946_g1
GO:0043271	negative regulation of ion transport	1	23	0.385965	0.58552	c64330_g1
GO:0045910	negative regulation of DNA recombination	1	23	0.385965	0.58552	c42194_g1
GO:0046440	L-lysine metabolic process	1	23	0.385965	0.58552	c56435_g1
GO:0046825	regulation of protein export from nucleus	1	23	0.385965	0.58552	c62350_g1
GO:0050673	epithelial cell proliferation	1	23	0.385965	0.58552	c35323_g1
GO:0070372	regulation of ERK1 and ERK2 cascade	1	23	0.385965	0.58552	c63356_g1
GO:0071450	cellular response to oxygen radical	1	23	0.385965	0.58552	c65563_g2
GO:0071451	cellular response to superoxide	1	23	0.385965	0.58552	c65563_g2
GO:0071827	plasma lipoprotein particle organization	1	23	0.385965	0.58552	c61032_g1
GO:0071852	fungal-type cell wall organization or biogenesis	1	23	0.385965	0.58552	c47123_g1
GO:0098869	cellular oxidant detoxification	1	23	0.385965	0.58552	c65563_g2
GO:1990748	cellular detoxification	1	23	0.385965	0.58552	c65563_g2
GO:0071495	cellular response to endogenous stimulus	8	330	0.389308	0.589327	c52552_g1;c62350_g1;c68382_g1;c68511_g1;c62412_g1;c49744_g1;c66428_g1;c64018_g1
GO:0010721	negative regulation of cell development	2	64	0.389477	0.589327	c62350_g1;c55136_g2
GO:0043173	nucleotide salvage	2	64	0.389477	0.589327	c52766_g1;c47080_g1
GO:1903052	positive regulation of proteolysis involved in cellular protein catabolic process	2	64	0.389477	0.589327	c58189_g1;c45755_g1
GO:1903311	regulation of mRNA metabolic process	2	64	0.389477	0.589327	c69515_g1;c69414_g1
GO:0071214	cellular response to abiotic stimulus	3	107	0.38989	0.589345	c51938_g1;c54452_g1;c37819_g1
GO:0071806	protein transmembrane transport	3	107	0.38989	0.589345	c9424_g1;c48643_g1;c66310_g1
GO:0007601	visual perception	3	108	0.395552	0.594038	c68655_g1;c64132_g1;c76576_g1
GO:0050953	sensory perception of light stimulus	3	108	0.395552	0.594038	c68655_g1;c64132_g1;c76576_g1
GO:0007611	learning or memory	2	65	0.396893	0.594038	c54574_g1;c52050_g1
GO:0048872	homeostasis of number of cells	2	65	0.396893	0.594038	c73362_g1;c51102_g1
GO:1901654	response to ketone	2	65	0.396893	0.594038	c52552_g1;c2549_g1
GO:1903364	positive regulation of cellular protein catabolic process	2	65	0.396893	0.594038	c58189_g1;c45755_g1
GO:0080090	regulation of primary metabolic process	80	3695	0.397187	0.594038	c69515_g1;c42194_g1;c58189_g1;c48671_g1;c39293_g1;c38460_g1;c27603_g1;c62350_g1;c25537_g1;c54945_g1;c42747_g1;c18874_g1;c88318_g1;c58325_g1;c58995_g1;c50494_g1;c63356_g1;c67538_g2;c51045_g1;c60605_g1;c64884_g1;c45755_g1;c68511_g1;c39677_g1;c27433_g1;c56249_g1;c52724_g1;c51938_g1;c61109_g1;c21901_g1;c66428_g1;c43745_g1;c52910_g1;c10441_g1;c84587_g1;c51096_g1;c52050_g1;c90364_g1;c49726_g1;c59072_g1…
GO:0006457	protein folding	11	470	0.398741	0.594038	c41238_g1;c54047_g1;c47753_g1;c64743_g2;c20898_g1;c56708_g1;c92535_g1;c92881_g1;c60164_g1;c46733_g1;c52842_g1
GO:0003073	regulation of systemic arterial blood pressure	1	24	0.398854	0.594038	c65563_g2
GO:0006120	mitochondrial electron transport, NADH to ubiquinone	1	24	0.398854	0.594038	c53741_g1
GO:0006271	DNA strand elongation involved in DNA replication	1	24	0.398854	0.594038	c51102_g1
GO:0006535	cysteine biosynthetic process from serine	1	24	0.398854	0.594038	c53342_g1
GO:0006911	phagocytosis, engulfment	1	24	0.398854	0.594038	c44805_g1
GO:0007040	lysosome organization	1	24	0.398854	0.594038	c13124_g1
GO:0007160	cell-matrix adhesion	1	24	0.398854	0.594038	c68511_g1
GO:0007617	mating behavior	1	24	0.398854	0.594038	c52050_g1
GO:0009994	oocyte differentiation	1	24	0.398854	0.594038	c37946_g1
GO:0010977	negative regulation of neuron projection development	1	24	0.398854	0.594038	c62350_g1
GO:0030183	B cell differentiation	1	24	0.398854	0.594038	c42194_g1
GO:0032006	regulation of TOR signaling	1	24	0.398854	0.594038	c48647_g1
GO:0032973	amino acid export	1	24	0.398854	0.594038	c40481_g1
GO:0034502	protein localization to chromosome	1	24	0.398854	0.594038	c17053_g1
GO:0035050	embryonic heart tube development	1	24	0.398854	0.594038	c56249_g1
GO:0035082	axoneme assembly	1	24	0.398854	0.594038	c63361_g1
GO:0038179	neurotrophin signaling pathway	1	24	0.398854	0.594038	c62350_g1
GO:0048011	neurotrophin TRK receptor signaling pathway	1	24	0.398854	0.594038	c62350_g1
GO:0048599	oocyte development	1	24	0.398854	0.594038	c37946_g1
GO:0080171	lytic vacuole organization	1	24	0.398854	0.594038	c13124_g1
GO:0090101	negative regulation of transmembrane receptor protein serine/threonine kinase signaling pathway	1	24	0.398854	0.594038	c68511_g1
GO:0051046	regulation of secretion	3	109	0.4012	0.59723	c52552_g1;c68511_g1;c55136_g2
GO:0050657	nucleic acid transport	4	154	0.404783	0.601649	c43446_g1;c46632_g1;c65226_g1;c60605_g1
GO:0050658	RNA transport	4	154	0.404783	0.601649	c43446_g1;c46632_g1;c65226_g1;c60605_g1
GO:0051236	establishment of RNA localization	4	154	0.404783	0.601649	c43446_g1;c46632_g1;c65226_g1;c60605_g1
GO:0007600	sensory perception	5	199	0.405503	0.602353	c52050_g1;c68655_g1;c64132_g1;c76576_g1;c55136_g2
GO:0044765	single-organism transport	77	3562	0.405666	0.602353	c55534_g1;c58630_g1;c19829_g1;c43667_g1;c57093_g1;c52034_g1;c1115_g1;c9424_g1;c76576_g1;c13124_g1;c49167_g1;c65937_g1;c66750_g2;c43446_g1;c68235_g2;c14468_g1;c75069_g1;c56607_g1;c68118_g1;c54981_g1;c48643_g1;c92619_g1;c47556_g1;c55136_g2;c40543_g1;c54452_g1;c37602_g1;c70124_g1;c58897_g1;c61501_g1;c9641_g1;c46632_g1;c53094_g1;c61902_g1;c61229_g1;c60798_g1;c64269_g1;c55858_g1;c59711_g1;c50111_g1;c5…
GO:0060548	negative regulation of cell death	7	290	0.407079	0.604145	c62350_g1;c13124_g1;c62412_g1;c65563_g2;c68511_g1;c42194_g1;c51986_g1
GO:1902578	single-organism localization	79	3660	0.409416	0.60626	c55534_g1;c58630_g1;c19829_g1;c43667_g1;c57093_g1;c52034_g1;c1115_g1;c9424_g1;c76576_g1;c13124_g1;c49167_g1;c65937_g1;c66750_g2;c43446_g1;c68235_g2;c61229_g1;c14468_g1;c75069_g1;c56607_g1;c68118_g1;c54981_g1;c48643_g1;c92619_g1;c47556_g1;c55136_g2;c40543_g1;c54452_g1;c37602_g1;c70124_g1;c58897_g1;c61501_g1;c9641_g1;c46632_g1;c53094_g1;c61902_g1;c60798_g1;c54288_g1;c64269_g1;c55858_g1;c59711_g1;c5…
GO:0001841	neural tube formation	1	25	0.411473	0.60626	c56249_g1
GO:0002703	regulation of leukocyte mediated immunity	1	25	0.411473	0.60626	c68511_g1
GO:0007618	mating	1	25	0.411473	0.60626	c52050_g1
GO:0008637	apoptotic mitochondrial changes	1	25	0.411473	0.60626	c65563_g2
GO:0009620	response to fungus	1	25	0.411473	0.60626	c6176_g1
GO:0033143	regulation of intracellular steroid hormone receptor signaling pathway	1	25	0.411473	0.60626	c27433_g1
GO:0043628	ncRNA 3'-end processing	1	25	0.411473	0.60626	c9610_g1
GO:0045833	negative regulation of lipid metabolic process	1	25	0.411473	0.60626	c5531_g1
GO:0048145	regulation of fibroblast proliferation	1	25	0.411473	0.60626	c65563_g2
GO:0051017	actin filament bundle assembly	1	25	0.411473	0.60626	c18874_g1
GO:0071804	cellular potassium ion transport	1	25	0.411473	0.60626	c75984_g1
GO:0071805	potassium ion transmembrane transport	1	25	0.411473	0.60626	c75984_g1
GO:0009895	negative regulation of catabolic process	2	67	0.411597	0.60626	c17053_g1;c58189_g1
GO:0060541	respiratory system development	2	67	0.411597	0.60626	c51112_g1;c43446_g1
GO:0042592	homeostatic process	19	846	0.413057	0.608106	c65563_g2;c13124_g1;c46247_g1;c51102_g1;c44157_g1;c68235_g2;c55386_g1;c64963_g1;c73362_g1;c52552_g1;c46733_g1;c76793_g1;c55803_g1;c55136_g2;c54452_g1;c90364_g1;c48647_g1;c58678_g1;c46231_g1
GO:0044087	regulation of cellular component biogenesis	5	202	0.417907	0.614939	c62350_g1;c5531_g1;c49597_g1;c15603_g1;c47824_g1
GO:0002064	epithelial cell development	2	68	0.418882	0.615449	c68511_g1;c51768_g1
[truncated: 941 more rows]

## Sheet: Cell components
GO ID	Description	GeneRatio (623)	BgRatio (25464)	pvalue	fdr	geneID
GO:0043229	intracellular organelle	412	10762	5.08674e-34	1.77767e-31	c42194_g1;c51045_g1;c43761_g1;c44776_g1;c65242_g1;c61395_g1;c61395_g2;c66428_g1;c93570_g1;c50878_g1;c57593_g1;c43446_g1;c52990_g1;c56619_g1;c39293_g1;c62350_g1;c55345_g1;c90364_g1;c49590_g1;c67607_g1;c61235_g1;c39995_g1;c11865_g1;c37946_g1;c46315_g1;c38734_g1;c47556_g1;c46598_g1;c69701_g2;c65937_g1;c66750_g2;c51112_g2;c9833_g1;c48033_g1;c51112_g1;c61229_g1;c54574_g1;c53858_g1;c88267_g1;c52169_g1;…
GO:0043226	organelle	417	10976	6.30378e-34	1.77767e-31	c42194_g1;c51045_g1;c43761_g1;c44776_g1;c65242_g1;c61395_g1;c61395_g2;c66428_g1;c93570_g1;c50878_g1;c57593_g1;c43446_g1;c52990_g1;c56619_g1;c39293_g1;c62350_g1;c55345_g1;c90364_g1;c49590_g1;c67607_g1;c61235_g1;c39995_g1;c11865_g1;c37946_g1;c46315_g1;c38734_g1;c47556_g1;c46598_g1;c69701_g2;c65937_g1;c66750_g2;c51112_g2;c9833_g1;c48033_g1;c51112_g1;c61229_g1;c54574_g1;c53858_g1;c88267_g1;c52169_g1;…
GO:0043227	membrane-bounded organelle	329	9061	4.74663e-19	6.86311e-17	c42194_g1;c66428_g1;c93570_g1;c50878_g1;c57593_g1;c43446_g1;c52990_g1;c56619_g1;c69701_g2;c65937_g1;c66750_g2;c51112_g2;c9833_g1;c48033_g1;c51112_g1;c61229_g1;c54574_g1;c53858_g1;c88267_g1;c52169_g1;c54328_g1;c68613_g2;c48415_g1;c70071_g1;c65226_g1;c60242_g1;c46632_g1;c60108_g1;c75007_g1;c9424_g1;c25964_g1;c49563_g1;c60798_g1;c65148_g1;c57044_g1;c66875_g1;c21901_g1;c63330_g1;c44157_g1;c48787_g1;c…
GO:0043231	intracellular membrane-bounded organelle	328	9024	4.86745e-19	6.86311e-17	c42194_g1;c66428_g1;c93570_g1;c50878_g1;c57593_g1;c43446_g1;c52990_g1;c56619_g1;c69701_g2;c65937_g1;c66750_g2;c51112_g2;c9833_g1;c48033_g1;c51112_g1;c61229_g1;c54574_g1;c53858_g1;c88267_g1;c52169_g1;c54328_g1;c68613_g2;c48415_g1;c70071_g1;c65226_g1;c60242_g1;c46632_g1;c60108_g1;c75007_g1;c9424_g1;c25964_g1;c49563_g1;c60798_g1;c65148_g1;c57044_g1;c66875_g1;c21901_g1;c63330_g1;c44157_g1;c48787_g1;c…
GO:0015630	microtubule cytoskeleton	86	1294	2.86619e-17	3.23307e-15	c43761_g1;c44776_g1;c65242_g1;c61395_g1;c61395_g2;c62350_g1;c55345_g1;c90364_g1;c49590_g1;c67607_g1;c61235_g1;c39995_g1;c11865_g1;c37946_g1;c46315_g1;c38734_g1;c47556_g1;c46598_g1;c79376_g1;c48763_g1;c92619_g1;c49563_g1;c23938_g1;c70787_g1;c63805_g1;c48655_g1;c92444_g1;c40782_g1;c65610_g1;c68167_g1;c53845_g1;c10010_g1;c21960_g1;c19115_g1;c54465_g1;c28189_g1;c37345_g1;c64778_g1;c46839_g1;c17053_g1…
GO:0005856	cytoskeleton	105	1840	2.4778e-16	2.32913e-14	c43761_g1;c44776_g1;c65242_g1;c61395_g1;c61395_g2;c62350_g1;c55345_g1;c90364_g1;c49590_g1;c67607_g1;c61235_g1;c39995_g1;c11865_g1;c37946_g1;c46315_g1;c38734_g1;c47556_g1;c46598_g1;c79376_g1;c48763_g1;c92619_g1;c49563_g1;c23938_g1;c70787_g1;c63805_g1;c48655_g1;c47318_g1;c47824_g1;c61501_g1;c63352_g2;c9641_g1;c50328_g1;c55099_g1;c28029_g1;c53760_g1;c93808_g1;c75553_g1;c35736_g1;c51102_g1;c92444_g1;…
GO:0044446	intracellular organelle part	248	6485	1.40905e-15	1.13529e-13	c42194_g1;c51045_g1;c43761_g1;c44776_g1;c65242_g1;c61395_g1;c61395_g2;c66428_g1;c93570_g1;c50878_g1;c57593_g1;c52990_g1;c56619_g1;c62350_g1;c55345_g1;c90364_g1;c49590_g1;c67607_g1;c61235_g1;c39995_g1;c11865_g1;c37946_g1;c46315_g1;c38734_g1;c47556_g1;c46598_g1;c65937_g1;c66750_g2;c88267_g1;c52169_g1;c54328_g1;c79376_g1;c48763_g1;c92619_g1;c49563_g1;c23938_g1;c70787_g1;c63805_g1;c48655_g1;c48415_g1…
GO:0044422	organelle part	254	6730	2.48951e-15	1.7551e-13	c42194_g1;c51045_g1;c43761_g1;c44776_g1;c65242_g1;c61395_g1;c61395_g2;c66428_g1;c93570_g1;c50878_g1;c57593_g1;c52990_g1;c56619_g1;c62350_g1;c55345_g1;c90364_g1;c49590_g1;c67607_g1;c61235_g1;c39995_g1;c11865_g1;c37946_g1;c46315_g1;c38734_g1;c47556_g1;c46598_g1;c65937_g1;c66750_g2;c88267_g1;c52169_g1;c54328_g1;c79376_g1;c48763_g1;c92619_g1;c49563_g1;c23938_g1;c70787_g1;c63805_g1;c48655_g1;c48415_g1…
GO:0044424	intracellular part	499	16826	4.01043e-15	2.5132e-13	c42194_g1;c51045_g1;c43761_g1;c44776_g1;c65242_g1;c61395_g1;c61395_g2;c51096_g1;c62350_g1;c45755_g1;c52724_g1;c38791_g1;c56619_g1;c70920_g1;c66428_g1;c59614_g1;c52552_g1;c50111_g1;c65097_g2;c58364_g1;c4637_g1;c58293_g1;c5531_g1;c43446_g1;c38662_g1;c66875_g1;c93570_g1;c50878_g1;c57593_g1;c52990_g1;c39293_g1;c55345_g1;c90364_g1;c49590_g1;c67607_g1;c61235_g1;c39995_g1;c11865_g1;c37946_g1;c46315_g1;c…
GO:0044430	cytoskeletal part	90	1529	7.88356e-15	4.44633e-13	c43761_g1;c44776_g1;c65242_g1;c61395_g1;c61395_g2;c62350_g1;c55345_g1;c90364_g1;c49590_g1;c67607_g1;c61235_g1;c39995_g1;c11865_g1;c37946_g1;c46315_g1;c38734_g1;c47556_g1;c46598_g1;c79376_g1;c48763_g1;c92619_g1;c49563_g1;c23938_g1;c70787_g1;c63805_g1;c48655_g1;c92444_g1;c40782_g1;c65610_g1;c68167_g1;c53845_g1;c10010_g1;c21960_g1;c19115_g1;c54465_g1;c28189_g1;c37345_g1;c64778_g1;c46839_g1;c17053_g1…
GO:0005929	cilium	45	507	1.06576e-13	5.46442e-12	c65242_g1;c61395_g1;c61395_g2;c53187_g1;c92444_g1;c40782_g1;c65610_g1;c68167_g1;c53845_g1;c10010_g1;c21960_g1;c19115_g1;c54465_g1;c28189_g1;c37345_g1;c64778_g1;c46839_g1;c48763_g1;c39995_g1;c47318_g1;c65955_g1;c37068_g1;c23938_g1;c40915_g1;c53321_g1;c28144_g1;c63352_g2;c93646_g1;c58852_g1;c48647_g1;c48655_g1;c40992_g1;c40288_g1;c92619_g1;c90364_g1;c2226_g1;c52990_g1;c76576_g1;c59236_g1;c46419_g1;…
GO:0005874	microtubule	51	685	2.10187e-12	9.87879e-11	c49590_g1;c65097_g2;c92444_g1;c40782_g1;c37490_g1;c65610_g1;c68167_g1;c53845_g1;c49597_g1;c79376_g1;c67607_g1;c10010_g1;c48763_g1;c37773_g1;c11865_g1;c21960_g1;c19115_g1;c50377_g1;c54465_g1;c39192_g1;c43761_g1;c37969_g1;c46315_g1;c65040_g1;c49976_g1;c92619_g1;c49563_g1;c23938_g1;c28189_g1;c37345_g1;c62169_g1;c64778_g1;c46839_g1;c70787_g1;c15603_g1;c28144_g1;c63352_g1;c37764_g1;c56135_g1;c37820_g1…
GO:0005622	intracellular	511	17838	3.20151e-12	1.38896e-10	c42194_g1;c51045_g1;c43761_g1;c44776_g1;c65242_g1;c61395_g1;c61395_g2;c51096_g1;c62350_g1;c45755_g1;c52724_g1;c38791_g1;c56619_g1;c70920_g1;c66428_g1;c59614_g1;c52552_g1;c50111_g1;c65097_g2;c58364_g1;c4637_g1;c58293_g1;c5531_g1;c43446_g1;c38662_g1;c66875_g1;c93570_g1;c50878_g1;c57593_g1;c52990_g1;c39293_g1;c55345_g1;c90364_g1;c49590_g1;c67607_g1;c61235_g1;c39995_g1;c11865_g1;c37946_g1;c46315_g1;c…
GO:0044444	cytoplasmic part	262	7521	1.19749e-11	4.82419e-10	c59614_g1;c52552_g1;c50111_g1;c65097_g2;c58364_g1;c4637_g1;c58293_g1;c5531_g1;c43446_g1;c38662_g1;c66875_g1;c93570_g1;c50878_g1;c57593_g1;c39293_g1;c69701_g2;c65937_g1;c66750_g2;c51112_g2;c9833_g1;c48033_g1;c51112_g1;c61229_g1;c54574_g1;c53858_g1;c88267_g1;c52169_g1;c54328_g1;c49079_g1;c68613_g2;c70071_g1;c75917_g1;c48787_g1;c92444_g1;c40782_g1;c65610_g1;c68167_g1;c53845_g1;c10010_g1;c21960_g1;c1…
GO:0099512	supramolecular fiber	51	727	1.88444e-11	6.64265e-10	c49590_g1;c65097_g2;c92444_g1;c40782_g1;c37490_g1;c65610_g1;c68167_g1;c53845_g1;c49597_g1;c79376_g1;c67607_g1;c10010_g1;c48763_g1;c37773_g1;c11865_g1;c21960_g1;c19115_g1;c50377_g1;c54465_g1;c39192_g1;c43761_g1;c37969_g1;c46315_g1;c65040_g1;c49976_g1;c92619_g1;c49563_g1;c23938_g1;c28189_g1;c37345_g1;c62169_g1;c64778_g1;c46839_g1;c70787_g1;c15603_g1;c28144_g1;c63352_g1;c37764_g1;c56135_g1;c37820_g1…
GO:0099513	polymeric cytoskeletal fiber	51	727	1.88444e-11	6.64265e-10	c49590_g1;c65097_g2;c92444_g1;c40782_g1;c37490_g1;c65610_g1;c68167_g1;c53845_g1;c49597_g1;c79376_g1;c67607_g1;c10010_g1;c48763_g1;c37773_g1;c11865_g1;c21960_g1;c19115_g1;c50377_g1;c54465_g1;c39192_g1;c43761_g1;c37969_g1;c46315_g1;c65040_g1;c49976_g1;c92619_g1;c49563_g1;c23938_g1;c28189_g1;c37345_g1;c62169_g1;c64778_g1;c46839_g1;c70787_g1;c15603_g1;c28144_g1;c63352_g1;c37764_g1;c56135_g1;c37820_g1…
GO:0044441	ciliary part	34	373	5.71479e-11	1.89597e-09	c65242_g1;c61395_g1;c61395_g2;c92444_g1;c40782_g1;c65610_g1;c68167_g1;c53845_g1;c10010_g1;c21960_g1;c19115_g1;c54465_g1;c28189_g1;c37345_g1;c64778_g1;c46839_g1;c2226_g1;c39995_g1;c52990_g1;c76576_g1;c65955_g1;c37068_g1;c40915_g1;c53321_g1;c59236_g1;c93646_g1;c58852_g1;c46419_g1;c79376_g1;c47318_g1;c92619_g1;c63352_g2;c63805_g1;c35736_g1
GO:0005634	nucleus	195	5221	8.98819e-11	2.8163e-09	c42194_g1;c66428_g1;c52990_g1;c56619_g1;c48415_g1;c65226_g1;c60242_g1;c46632_g1;c60108_g1;c49563_g1;c60798_g1;c65148_g1;c57044_g1;c21901_g1;c59072_g1;c68811_g1;c51102_g1;c19829_g1;c43667_g1;c57093_g1;c46278_g1;c51096_g1;c34804_g1;c58380_g1;c57810_g2;c65097_g2;c64001_g1;c1838_g1;c74935_g1;c37819_g1;c65126_g1;c70920_g1;c35624_g1;c52564_g1;c69546_g1;c36724_g1;c52977_g1;c43745_g1;c59614_g1;c46247_g1;…
GO:0005875	microtubule associated complex	37	448	1.38661e-10	4.11604e-09	c79376_g1;c48763_g1;c11865_g1;c92619_g1;c49563_g1;c23938_g1;c70787_g1;c63805_g1;c48655_g1;c92444_g1;c40782_g1;c65610_g1;c68167_g1;c53845_g1;c10010_g1;c21960_g1;c19115_g1;c54465_g1;c28189_g1;c37345_g1;c64778_g1;c46839_g1;c17053_g1;c67607_g1;c37773_g1;c38105_g1;c46315_g1;c39192_g1;c37969_g1;c37946_g1;c65040_g1;c49976_g1;c62169_g1;c37764_g1;c56135_g1;c91030_g1;c53811_g1
GO:0042995	cell projection	62	1084	5.59303e-10	1.57723e-08	c65242_g1;c61395_g1;c61395_g2;c53187_g1;c92444_g1;c40782_g1;c65610_g1;c68167_g1;c53845_g1;c10010_g1;c21960_g1;c19115_g1;c54465_g1;c28189_g1;c37345_g1;c64778_g1;c46839_g1;c48763_g1;c39995_g1;c47318_g1;c65955_g1;c37068_g1;c23938_g1;c40915_g1;c53321_g1;c28144_g1;c63352_g2;c93646_g1;c58852_g1;c48647_g1;c48655_g1;c40992_g1;c40288_g1;c62350_g1;c69864_g1;c56249_g1;c55136_g2;c92619_g1;c90364_g1;c2226_g1;…
GO:0043232	intracellular non-membrane-bounded organelle	156	4052	1.97576e-09	5.30633e-08	c42194_g1;c51045_g1;c43761_g1;c44776_g1;c65242_g1;c61395_g1;c61395_g2;c39293_g1;c62350_g1;c55345_g1;c90364_g1;c49590_g1;c67607_g1;c61235_g1;c39995_g1;c11865_g1;c37946_g1;c46315_g1;c38734_g1;c47556_g1;c46598_g1;c79376_g1;c48763_g1;c92619_g1;c49563_g1;c23938_g1;c70787_g1;c63805_g1;c48655_g1;c47318_g1;c47824_g1;c61501_g1;c63352_g2;c9641_g1;c50328_g1;c55099_g1;c28029_g1;c53760_g1;c93808_g1;c75553_g1;…
GO:0005815	microtubule organizing center	42	614	2.55337e-09	6.54591e-08	c65242_g1;c61395_g1;c61395_g2;c62350_g1;c55345_g1;c90364_g1;c49590_g1;c67607_g1;c61235_g1;c39995_g1;c11865_g1;c37946_g1;c46315_g1;c38734_g1;c47556_g1;c44776_g1;c46598_g1;c60242_g1;c2226_g1;c52990_g1;c76576_g1;c65955_g1;c37068_g1;c40915_g1;c53321_g1;c59236_g1;c93646_g1;c58852_g1;c46419_g1;c57904_g1;c42747_g1;c49597_g1;c15603_g1;c10456_g1;c43761_g1;c67473_g1;c56619_g1;c63548_g1;c47607_g1;c22284_g1;…
GO:0030286	dynein complex	25	253	3.96948e-09	9.73385e-08	c79376_g1;c48763_g1;c11865_g1;c92619_g1;c49563_g1;c23938_g1;c70787_g1;c63805_g1;c48655_g1;c92444_g1;c40782_g1;c65610_g1;c68167_g1;c53845_g1;c10010_g1;c21960_g1;c19115_g1;c54465_g1;c28189_g1;c37345_g1;c64778_g1;c46839_g1;c67607_g1;c37773_g1;c38105_g1
GO:0044463	cell projection part	41	621	1.08866e-08	2.55834e-07	c65242_g1;c61395_g1;c61395_g2;c92444_g1;c40782_g1;c65610_g1;c68167_g1;c53845_g1;c10010_g1;c21960_g1;c19115_g1;c54465_g1;c28189_g1;c37345_g1;c64778_g1;c46839_g1;c62350_g1;c69864_g1;c56249_g1;c55136_g2;c2226_g1;c39995_g1;c52990_g1;c76576_g1;c65955_g1;c37068_g1;c40915_g1;c53321_g1;c59236_g1;c93646_g1;c58852_g1;c46419_g1;c61229_g1;c38791_g1;c37946_g1;c79376_g1;c47318_g1;c92619_g1;c63352_g2;c63805_g1;…
GO:0043228	non-membrane-bounded organelle	156	4179	1.6887e-08	3.8097e-07	c42194_g1;c51045_g1;c43761_g1;c44776_g1;c65242_g1;c61395_g1;c61395_g2;c39293_g1;c62350_g1;c55345_g1;c90364_g1;c49590_g1;c67607_g1;c61235_g1;c39995_g1;c11865_g1;c37946_g1;c46315_g1;c38734_g1;c47556_g1;c46598_g1;c79376_g1;c48763_g1;c92619_g1;c49563_g1;c23938_g1;c70787_g1;c63805_g1;c48655_g1;c47318_g1;c47824_g1;c61501_g1;c63352_g2;c9641_g1;c50328_g1;c55099_g1;c28029_g1;c53760_g1;c93808_g1;c75553_g1;…
GO:0005930	axoneme	23	237	2.33192e-08	5.05846e-07	c92444_g1;c40782_g1;c65610_g1;c68167_g1;c53845_g1;c10010_g1;c21960_g1;c19115_g1;c54465_g1;c28189_g1;c37345_g1;c64778_g1;c46839_g1;c79376_g1;c47318_g1;c61395_g1;c76576_g1;c92619_g1;c63352_g2;c61395_g2;c63805_g1;c46419_g1;c35736_g1
GO:0097014	ciliary plasm	23	240	2.95013e-08	6.16249e-07	c92444_g1;c40782_g1;c65610_g1;c68167_g1;c53845_g1;c10010_g1;c21960_g1;c19115_g1;c54465_g1;c28189_g1;c37345_g1;c64778_g1;c46839_g1;c79376_g1;c47318_g1;c61395_g1;c76576_g1;c92619_g1;c63352_g2;c61395_g2;c63805_g1;c46419_g1;c35736_g1
GO:0036064	ciliary basal body	15	130	7.19813e-07	1.44991e-05	c65242_g1;c61395_g1;c61395_g2;c2226_g1;c39995_g1;c52990_g1;c76576_g1;c65955_g1;c37068_g1;c40915_g1;c53321_g1;c59236_g1;c93646_g1;c58852_g1;c46419_g1
GO:0005773	vacuole	35	586	1.36708e-06	2.65873e-05	c57593_g1;c51112_g2;c9833_g1;c48033_g1;c51112_g1;c61229_g1;c54574_g1;c53858_g1;c66875_g1;c61614_g1;c58995_g1;c49167_g1;c79092_g1;c59984_g1;c69605_g1;c14175_g1;c13124_g1;c51890_g1;c58837_g1;c36945_g1;c56398_g1;c53094_g1;c74812_g1;c50878_g1;c68235_g2;c63514_g1;c93036_g1;c55531_g1;c65963_g1;c62588_g1;c40481_g1;c55386_g1;c72729_g1;c66879_g1;c54288_g1
GO:0005774	vacuolar membrane	23	316	3.82502e-06	7.19104e-05	c57593_g1;c69605_g1;c14175_g1;c13124_g1;c51890_g1;c58837_g1;c36945_g1;c56398_g1;c53094_g1;c74812_g1;c50878_g1;c68235_g2;c63514_g1;c93036_g1;c55531_g1;c66875_g1;c65963_g1;c62588_g1;c40481_g1;c55386_g1;c72729_g1;c66879_g1;c54288_g1
GO:0044437	vacuolar part	23	332	8.62114e-06	0.000156849	c57593_g1;c69605_g1;c14175_g1;c13124_g1;c51890_g1;c58837_g1;c36945_g1;c56398_g1;c53094_g1;c74812_g1;c50878_g1;c68235_g2;c63514_g1;c93036_g1;c55531_g1;c66875_g1;c65963_g1;c62588_g1;c40481_g1;c55386_g1;c72729_g1;c66879_g1;c54288_g1
GO:0005891	voltage-gated calcium channel complex	10	72	9.79806e-06	0.000167458	c55803_g1;c52552_g1;c51967_g1;c56605_g1;c64367_g1;c55930_g1;c67370_g1;c47698_g1;c69896_g1;c54381_g1
GO:0034704	calcium channel complex	10	72	9.79806e-06	0.000167458	c55803_g1;c52552_g1;c51967_g1;c56605_g1;c64367_g1;c55930_g1;c67370_g1;c47698_g1;c69896_g1;c54381_g1
GO:0005829	cytosol	78	1966	1.59009e-05	0.000263767	c74935_g1;c53736_g1;c64629_g1;c61614_g1;c41238_g1;c5531_g1;c67778_g1;c46278_g1;c55455_g1;c58837_g1;c55045_g1;c62350_g1;c67259_g1;c59553_g1;c56398_g1;c92868_g1;c54981_g1;c49597_g1;c55136_g2;c25537_g1;c62157_g1;c66982_g1;c50494_g1;c51629_g1;c69414_g1;c66137_g1;c65163_g1;c58189_g1;c48956_g1;c45755_g1;c69260_g1;c18931_g1;c62412_g1;c64330_g1;c79164_g1;c50878_g1;c56055_g1;c56455_g1;c65226_g1;c47123_g1;…
GO:0034702	ion channel complex	15	173	2.47283e-05	0.000398479	c57610_g1;c65860_g1;c70012_g1;c55803_g1;c52552_g1;c51967_g1;c56605_g1;c64367_g1;c55930_g1;c67370_g1;c47698_g1;c69896_g1;c54381_g1;c52050_g1;c23334_g1
GO:0030990	intraciliary transport particle	4	9	4.05457e-05	0.000618049	c48910_g1;c65955_g1;c37068_g1;c53321_g1
GO:0030992	intraciliary transport particle B	4	9	4.05457e-05	0.000618049	c48910_g1;c65955_g1;c37068_g1;c53321_g1
GO:0005935	cellular bud neck	5	17	4.18188e-05	0.000620679	c64573_g1;c64330_g1;c18874_g1;c49079_g1;c48861_g1
GO:0005802	trans-Golgi network	9	69	4.54358e-05	0.000657072	c13124_g1;c50111_g1;c61942_g1;c58429_g1;c43446_g1;c19829_g1;c43667_g1;c57093_g1;c49167_g1
GO:0005858	axonemal dynein complex	13	143	5.20115e-05	0.000733362	c92444_g1;c40782_g1;c65610_g1;c68167_g1;c53845_g1;c10010_g1;c21960_g1;c19115_g1;c54465_g1;c28189_g1;c37345_g1;c64778_g1;c46839_g1
GO:0034703	cation channel complex	13	144	5.59179e-05	0.0007412	c70012_g1;c55803_g1;c52552_g1;c51967_g1;c56605_g1;c64367_g1;c55930_g1;c67370_g1;c47698_g1;c69896_g1;c54381_g1;c52050_g1;c23334_g1
GO:0098805	whole membrane	51	1173	5.62785e-05	0.0007412	c57593_g1;c65937_g1;c66750_g2;c70071_g1;c70124_g1;c53736_g1;c51768_g1;c64629_g1;c40754_g1;c61229_g1;c55136_g2;c68613_g2;c54288_g1;c61109_g1;c43446_g1;c61942_g1;c69605_g1;c14175_g1;c13124_g1;c51890_g1;c84924_g1;c52544_g1;c63356_g1;c27305_g1;c9131_g1;c58837_g1;c36945_g1;c56398_g1;c53094_g1;c74812_g1;c50878_g1;c68235_g2;c63514_g1;c93036_g1;c88047_g1;c58665_g1;c62350_g1;c69551_g3;c65963_g1;c47123_g1;…
GO:0005933	cellular bud	5	18	5.67397e-05	0.0007412	c18874_g1;c49079_g1;c48861_g1;c64573_g1;c64330_g1
GO:0031090	organelle membrane	88	2378	5.78241e-05	0.0007412	c57593_g1;c65937_g1;c66750_g2;c88267_g1;c52169_g1;c54328_g1;c70071_g1;c65226_g1;c60242_g1;c46632_g1;c66310_g1;c40754_g1;c68471_g1;c68613_g2;c70124_g1;c13124_g1;c49590_g1;c52034_g1;c51768_g1;c49167_g1;c88047_g1;c47123_g1;c64078_g1;c54288_g1;c68235_g2;c62586_g1;c61109_g1;c55534_g1;c61942_g1;c53741_g1;c69605_g1;c14175_g1;c51890_g1;c43446_g1;c52795_g1;c27305_g1;c9131_g1;c58837_g1;c36945_g1;c56398_g1;…
GO:0044447	axoneme part	13	146	6.45015e-05	0.000792962	c92444_g1;c40782_g1;c65610_g1;c68167_g1;c53845_g1;c10010_g1;c21960_g1;c19115_g1;c54465_g1;c28189_g1;c37345_g1;c64778_g1;c46839_g1
GO:0043234	protein complex	133	3961	6.46742e-05	0.000792962	c51045_g1;c66428_g1;c52990_g1;c65937_g1;c66750_g2;c49079_g1;c79376_g1;c48763_g1;c11865_g1;c92619_g1;c49563_g1;c23938_g1;c70787_g1;c63805_g1;c48655_g1;c38304_g1;c61614_g1;c48526_g1;c36945_g1;c74812_g1;c60108_g1;c92444_g1;c40782_g1;c65610_g1;c68167_g1;c53845_g1;c10010_g1;c21960_g1;c19115_g1;c54465_g1;c28189_g1;c37345_g1;c64778_g1;c46839_g1;c52724_g1;c89579_g1;c17053_g1;c57044_g1;c56619_g1;c56135_g1…
GO:0005794	Golgi apparatus	42	911	7.23098e-05	0.000867717	c49590_g1;c63051_g1;c50111_g1;c48015_g1;c378_g1;c58429_g1;c18931_g1;c59864_g2;c79164_g1;c56055_g1;c56455_g1;c18874_g1;c40630_g1;c58293_g1;c54288_g1;c10429_g1;c48787_g1;c56162_g1;c6176_g1;c19829_g1;c43667_g1;c81984_g1;c57093_g1;c57284_g1;c62586_g1;c48792_g1;c52659_g1;c58630_g1;c70124_g1;c13124_g1;c52034_g1;c51768_g1;c49167_g1;c88047_g1;c47123_g1;c64078_g1;c88267_g1;c52169_g1;c68235_g2;c61942_g1;c4…
GO:0030427	site of polarized growth	8	60	0.000102415	0.00120337	c49079_g1;c18874_g1;c48861_g1;c62350_g1;c38791_g1;c37946_g1;c64573_g1;c64330_g1
GO:0044431	Golgi apparatus part	23	397	0.000137166	0.00157881	c58630_g1;c70124_g1;c13124_g1;c49590_g1;c52034_g1;c51768_g1;c49167_g1;c88047_g1;c47123_g1;c64078_g1;c88267_g1;c52169_g1;c54288_g1;c68235_g2;c62586_g1;c50111_g1;c61942_g1;c58429_g1;c43446_g1;c19829_g1;c43667_g1;c57093_g1;c44157_g1
GO:0032391	photoreceptor connecting cilium	6	35	0.00018565	0.00209413	c2226_g1;c49590_g1;c61395_g1;c52990_g1;c56249_g1;c61395_g2
GO:0097458	neuron part	20	350	0.000436768	0.00483014	c62350_g1;c69864_g1;c56249_g1;c55136_g2;c90364_g1;c66428_g1;c61942_g1;c52552_g1;c23334_g1;c63356_g1;c451_g1;c56605_g1;c5531_g1;c61229_g1;c38791_g1;c37946_g1;c13124_g1;c43446_g1;c47698_g1;c66332_g1
GO:0098588	bounding membrane of organelle	61	1609	0.000468045	0.00507649	c57593_g1;c65937_g1;c66750_g2;c70071_g1;c40754_g1;c68613_g2;c70124_g1;c13124_g1;c49590_g1;c52034_g1;c51768_g1;c49167_g1;c88047_g1;c47123_g1;c64078_g1;c88267_g1;c52169_g1;c54288_g1;c68235_g2;c62586_g1;c61109_g1;c61942_g1;c69605_g1;c14175_g1;c51890_g1;c43446_g1;c52795_g1;c27305_g1;c9131_g1;c58837_g1;c36945_g1;c56398_g1;c53094_g1;c74812_g1;c50878_g1;c63514_g1;c93036_g1;c44551_g1;c36170_g1;c58429_g1;…
GO:0098791	Golgi subcompartment	10	114	0.000497666	0.00529591	c13124_g1;c50111_g1;c61942_g1;c58429_g1;c43446_g1;c19829_g1;c43667_g1;c57093_g1;c49167_g1;c44157_g1
GO:0072372	primary cilium	9	95	0.000537304	0.00561185	c53187_g1;c92619_g1;c90364_g1;c2226_g1;c49590_g1;c61395_g1;c52990_g1;c56249_g1;c61395_g2
GO:0031513	nonmotile primary cilium	8	77	0.000585876	0.00600789	c92619_g1;c90364_g1;c2226_g1;c49590_g1;c61395_g1;c52990_g1;c56249_g1;c61395_g2
GO:0045202	synapse	12	162	0.00066628	0.00671039	c55136_g2;c61942_g1;c62350_g1;c84924_g1;c52544_g1;c63356_g1;c61229_g1;c69864_g1;c13124_g1;c43446_g1;c62412_g1;c62005_g1
GO:0005737	cytoplasm	376	13756	0.00072844	0.00711754	c59614_g1;c52552_g1;c50111_g1;c65097_g2;c58364_g1;c4637_g1;c58293_g1;c5531_g1;c43446_g1;c38662_g1;c66875_g1;c93570_g1;c50878_g1;c57593_g1;c39293_g1;c69701_g2;c65937_g1;c66750_g2;c51112_g2;c9833_g1;c48033_g1;c51112_g1;c61229_g1;c54574_g1;c53858_g1;c88267_g1;c52169_g1;c54328_g1;c49079_g1;c68613_g2;c70071_g1;c75917_g1;c48787_g1;c92444_g1;c40782_g1;c65610_g1;c68167_g1;c53845_g1;c10010_g1;c21960_g1;c1…
GO:0005934	cellular bud tip	3	8	0.000744565	0.00711754	c18874_g1;c49079_g1;c48861_g1
GO:0071011	precatalytic spliceosome	3	8	0.000744565	0.00711754	c17054_g1;c52852_g1;c69515_g1
GO:0005680	anaphase-promoting complex	5	33	0.00116094	0.0109128	c54345_g1;c58189_g1;c16402_g1;c58325_g1;c75917_g1
GO:0043005	neuron projection	15	247	0.00120094	0.0111038	c62350_g1;c69864_g1;c56249_g1;c55136_g2;c61229_g1;c38791_g1;c37946_g1;c52552_g1;c63356_g1;c61942_g1;c56605_g1;c5531_g1;c13124_g1;c451_g1;c66332_g1
GO:0030425	dendrite	9	108	0.00135281	0.0123062	c62350_g1;c69864_g1;c56249_g1;c52552_g1;c55136_g2;c63356_g1;c61942_g1;c56605_g1;c5531_g1
GO:0005813	centrosome	20	385	0.00140744	0.0125999	c62350_g1;c55345_g1;c90364_g1;c49590_g1;c67607_g1;c61235_g1;c39995_g1;c11865_g1;c37946_g1;c46315_g1;c38734_g1;c47556_g1;c44776_g1;c46598_g1;c60242_g1;c2226_g1;c49597_g1;c52990_g1;c15603_g1;c59236_g1
GO:0031984	organelle subcompartment	10	131	0.00145934	0.0128605	c13124_g1;c50111_g1;c61942_g1;c58429_g1;c43446_g1;c19829_g1;c43667_g1;c57093_g1;c49167_g1;c44157_g1
GO:0044456	synapse part	9	110	0.00153856	0.01335	c55136_g2;c61942_g1;c62350_g1;c84924_g1;c52544_g1;c63356_g1;c61229_g1;c13124_g1;c43446_g1
GO:0000329	fungal-type vacuole membrane	6	52	0.00163929	0.0139684	c65963_g1;c40481_g1;c55386_g1;c72729_g1;c66879_g1;c54288_g1
GO:0036477	somatodendritic compartment	12	180	0.00165937	0.0139684	c62350_g1;c69864_g1;c56249_g1;c52552_g1;c23334_g1;c55136_g2;c63356_g1;c451_g1;c56605_g1;c5531_g1;c61942_g1;c47698_g1
GO:0032991	macromolecular complex	160	5299	0.00176253	0.0146186	c51045_g1;c51096_g1;c62350_g1;c45755_g1;c52724_g1;c38791_g1;c56619_g1;c70920_g1;c66428_g1;c52990_g1;c39293_g1;c65937_g1;c66750_g2;c49079_g1;c79376_g1;c48763_g1;c11865_g1;c92619_g1;c49563_g1;c23938_g1;c70787_g1;c63805_g1;c48655_g1;c61032_g1;c38304_g1;c61614_g1;c48526_g1;c48415_g1;c36945_g1;c74812_g1;c60108_g1;c92444_g1;c40782_g1;c65610_g1;c68167_g1;c53845_g1;c10010_g1;c21960_g1;c19115_g1;c54465_g1…
GO:0045211	postsynaptic membrane	5	37	0.00196768	0.0160837	c84924_g1;c55136_g2;c52544_g1;c63356_g1;c61229_g1
GO:0000323	lytic vacuole	17	318	0.0023156	0.0186571	c51112_g2;c9833_g1;c48033_g1;c51112_g1;c61229_g1;c54574_g1;c53858_g1;c69605_g1;c14175_g1;c13124_g1;c51890_g1;c65963_g1;c40481_g1;c55386_g1;c72729_g1;c66879_g1;c54288_g1
GO:0043025	neuronal cell body	10	142	0.00265055	0.021055	c62350_g1;c52552_g1;c23334_g1;c55136_g2;c63356_g1;c451_g1;c69864_g1;c56605_g1;c5531_g1;c47698_g1
GO:0000324	fungal-type vacuole	6	58	0.00288146	0.0225715	c65963_g1;c40481_g1;c55386_g1;c72729_g1;c66879_g1;c54288_g1
GO:0000322	storage vacuole	6	60	0.00342102	0.0260988	c65963_g1;c40481_g1;c55386_g1;c72729_g1;c66879_g1;c54288_g1
GO:0005685	U1 snRNP	2	4	0.00347032	0.0260988	c48956_g1;c48415_g1
GO:0048188	Set1C/COMPASS complex	3	13	0.00347058	0.0260988	c19829_g1;c43667_g1;c57093_g1
GO:0098852	lytic vacuole membrane	10	148	0.00357096	0.0265003	c69605_g1;c14175_g1;c13124_g1;c51890_g1;c65963_g1;c40481_g1;c55386_g1;c72729_g1;c66879_g1;c54288_g1
GO:0098794	postsynapse	6	62	0.00403231	0.0295353	c62350_g1;c84924_g1;c55136_g2;c52544_g1;c63356_g1;c61229_g1
GO:0005839	proteasome core complex	5	44	0.00426185	0.0308164	c38304_g1;c61614_g1;c48526_g1;c58750_g1;c39826_g1
GO:0012505	endomembrane system	79	2408	0.00444134	0.031339	c43446_g1;c65937_g1;c66750_g2;c70071_g1;c65226_g1;c60242_g1;c46632_g1;c49563_g1;c60798_g1;c65148_g1;c9833_g1;c63330_g1;c44157_g1;c48787_g1;c49590_g1;c63051_g1;c50111_g1;c48015_g1;c378_g1;c58429_g1;c18931_g1;c59864_g2;c79164_g1;c56055_g1;c56455_g1;c18874_g1;c40630_g1;c58293_g1;c54288_g1;c10429_g1;c56162_g1;c6176_g1;c19829_g1;c43667_g1;c81984_g1;c57093_g1;c57284_g1;c62586_g1;c48792_g1;c52659_g1;c40…
GO:1990351	transporter complex	16	311	0.00444524	0.031339	c57610_g1;c65860_g1;c70012_g1;c55803_g1;c52552_g1;c51967_g1;c56605_g1;c64367_g1;c55930_g1;c67370_g1;c47698_g1;c69896_g1;c54381_g1;c48643_g1;c52050_g1;c23334_g1
GO:0097060	synaptic membrane	5	45	0.00469988	0.0327251	c55136_g2;c84924_g1;c52544_g1;c63356_g1;c61229_g1
GO:0000139	Golgi membrane	16	314	0.0048687	0.0334872	c70124_g1;c13124_g1;c49590_g1;c52034_g1;c51768_g1;c49167_g1;c88047_g1;c47123_g1;c64078_g1;c88267_g1;c52169_g1;c54288_g1;c68235_g2;c62586_g1;c43446_g1;c44157_g1
GO:0005868	cytoplasmic dynein complex	3	15	0.00532411	0.0357476	c67607_g1;c37773_g1;c38105_g1
GO:0031594	neuromuscular junction	3	15	0.00532411	0.0357476	c63356_g1;c62412_g1;c62005_g1
GO:0005819	spindle	15	290	0.00550017	0.0364953	c43761_g1;c44776_g1;c90364_g1;c17053_g1;c49590_g1;c57904_g1;c42747_g1;c61235_g1;c46315_g1;c75917_g1;c67473_g1;c63548_g1;c54698_g1;c51932_g1;c37946_g1
GO:0044297	cell body	10	158	0.00565106	0.036632	c62350_g1;c52552_g1;c23334_g1;c55136_g2;c63356_g1;c451_g1;c69864_g1;c56605_g1;c5531_g1;c47698_g1
GO:0009504	cell plate	2	5	0.0056902	0.036632	c75917_g1;c48787_g1
GO:0030134	ER to Golgi transport vesicle	4	30	0.00586819	0.036632	c65937_g1;c66750_g2;c52034_g1;c88047_g1
GO:0034708	methyltransferase complex	6	67	0.00591048	0.036632	c60108_g1;c57044_g1;c19829_g1;c43667_g1;c57093_g1;c51045_g1
GO:0045121	membrane raft	6	67	0.00591048	0.036632	c13124_g1;c58665_g1;c62350_g1;c84924_g1;c52544_g1;c69551_g3
GO:0098857	membrane microdomain	6	67	0.00591048	0.036632	c13124_g1;c58665_g1;c62350_g1;c84924_g1;c52544_g1;c69551_g3
GO:0000152	nuclear ubiquitin ligase complex	5	49	0.0067738	0.0415263	c54345_g1;c58189_g1;c16402_g1;c58325_g1;c75917_g1
GO:0005956	protein kinase CK2 complex	2	6	0.00839738	0.050926	c46278_g1;c42747_g1
GO:1902495	transmembrane transporter complex	15	306	0.00882534	0.0529521	c57610_g1;c65860_g1;c70012_g1;c55803_g1;c52552_g1;c51967_g1;c56605_g1;c64367_g1;c55930_g1;c67370_g1;c47698_g1;c69896_g1;c54381_g1;c52050_g1;c23334_g1
GO:0044448	cell cortex part	6	74	0.00951457	0.0564865	c49079_g1;c54616_g1;c53349_g1;c65126_g1;c51629_g1;c64573_g1
GO:0019773	proteasome core complex, alpha-subunit complex	3	19	0.0105459	0.0619569	c38304_g1;c61614_g1;c48526_g1
GO:0031461	cullin-RING ubiquitin ligase complex	7	100	0.0114749	0.0658954	c64096_g1;c51932_g1;c54345_g1;c58189_g1;c16402_g1;c58325_g1;c75917_g1
GO:0045335	phagocytic vesicle	7	100	0.0114749	0.0658954	c38304_g1;c9833_g1;c52766_g1;c59553_g1;c64001_g1;c48526_g1;c54328_g1
GO:0005827	polar microtubule	2	7	0.0115667	0.0658954	c51932_g1;c37946_g1
GO:0005740	mitochondrial envelope	28	722	0.0117751	0.0664116	c75007_g1;c9424_g1;c25964_g1;c66310_g1;c55534_g1;c53741_g1;c27305_g1;c9131_g1;c59072_g1;c94292_g1;c57846_g1;c88241_g1;c57301_g1;c44805_g1;c58678_g1;c39365_g1;c65563_g2;c31207_g1;c80257_g1;c46231_g1;c45551_g1;c63697_g1;c37752_g1;c61040_g1;c39010_g1;c55659_g1;c57457_g1;c48643_g1
GO:1902494	catalytic complex	53	1587	0.0135857	0.0758648	c79376_g1;c48763_g1;c11865_g1;c92619_g1;c49563_g1;c23938_g1;c70787_g1;c63805_g1;c48655_g1;c60108_g1;c92444_g1;c40782_g1;c65610_g1;c68167_g1;c53845_g1;c10010_g1;c21960_g1;c19115_g1;c54465_g1;c28189_g1;c37345_g1;c64778_g1;c46839_g1;c52724_g1;c89579_g1;c57044_g1;c21901_g1;c50256_g1;c68811_g1;c19829_g1;c43667_g1;c57093_g1;c43745_g1;c51243_g1;c53741_g1;c51045_g1;c67607_g1;c37773_g1;c38105_g1;c49548_g1…
GO:0000502	proteasome complex	9	155	0.0142849	0.0789873	c38304_g1;c61614_g1;c48526_g1;c58750_g1;c39826_g1;c67778_g1;c92868_g1;c77613_g1;c66610_g1
GO:0000786	nucleosome	4	39	0.0148257	0.0811815	c38773_g1;c57824_g1;c92539_g1;c12147_g1
GO:0009506	plasmodesma	6	82	0.0152925	0.0821424	c58837_g1;c56398_g1;c92868_g1;c48787_g1;c58294_g1;c49026_g1
GO:0055044	symplast	6	82	0.0152925	0.0821424	c58837_g1;c56398_g1;c92868_g1;c48787_g1;c58294_g1;c49026_g1
GO:0016023	cytoplasmic, membrane-bounded vesicle	24	609	0.0157766	0.0839434	c43446_g1;c69701_g2;c65937_g1;c66750_g2;c88267_g1;c52169_g1;c54328_g1;c70071_g1;c9833_g1;c66875_g1;c58630_g1;c52034_g1;c61942_g1;c38304_g1;c52766_g1;c59553_g1;c64001_g1;c48526_g1;c49588_g1;c68511_g1;c88047_g1;c13124_g1;c63051_g1;c55531_g1
GO:0005758	mitochondrial intermembrane space	4	41	0.0175719	0.092622	c75007_g1;c9424_g1;c25964_g1;c48643_g1
GO:0031410	cytoplasmic vesicle	25	653	0.019196	0.0984246	c43446_g1;c69701_g2;c65937_g1;c66750_g2;c88267_g1;c52169_g1;c54328_g1;c70071_g1;c9833_g1;c66875_g1;c58630_g1;c52034_g1;c69687_g1;c61942_g1;c38304_g1;c52766_g1;c59553_g1;c64001_g1;c48526_g1;c49588_g1;c68511_g1;c88047_g1;c13124_g1;c63051_g1;c55531_g1
GO:0031463	Cul3-RING ubiquitin ligase complex	2	9	0.0191963	0.0984246	c64096_g1;c51932_g1
GO:0045179	apical cortex	2	9	0.0191963	0.0984246	c53349_g1;c65126_g1
GO:0031967	organelle envelope	37	1060	0.0198525	0.100872	c65226_g1;c60242_g1;c46632_g1;c75007_g1;c9424_g1;c25964_g1;c49563_g1;c60798_g1;c65148_g1;c66310_g1;c68471_g1;c55534_g1;c53741_g1;c27305_g1;c9131_g1;c59072_g1;c94292_g1;c57846_g1;c88241_g1;c50878_g1;c57301_g1;c44805_g1;c58678_g1;c39365_g1;c65563_g2;c31207_g1;c80257_g1;c46231_g1;c45551_g1;c63697_g1;c37752_g1;c61040_g1;c39010_g1;c55659_g1;c57457_g1;c48643_g1;c46185_g1
GO:0005876	spindle microtubule	4	43	0.0206151	0.102893	c49590_g1;c44776_g1;c51932_g1;c37946_g1
GO:0031970	organelle envelope lumen	4	43	0.0206151	0.102893	c75007_g1;c9424_g1;c25964_g1;c48643_g1
GO:0035097	histone methyltransferase complex	5	65	0.0213841	0.105795	c57044_g1;c19829_g1;c43667_g1;c57093_g1;c51045_g1
GO:0031988	membrane-bounded vesicle	24	629	0.0222239	0.108994	c43446_g1;c69701_g2;c65937_g1;c66750_g2;c88267_g1;c52169_g1;c54328_g1;c70071_g1;c9833_g1;c66875_g1;c58630_g1;c52034_g1;c61942_g1;c38304_g1;c52766_g1;c59553_g1;c64001_g1;c48526_g1;c49588_g1;c68511_g1;c88047_g1;c13124_g1;c63051_g1;c55531_g1
GO:0000331	contractile vacuole	3	25	0.0224689	0.109245	c9833_g1;c66875_g1;c55531_g1
GO:0000124	SAGA complex	2	10	0.0236108	0.109514	c43745_g1;c60605_g1
GO:0000131	incipient cellular bud site	1	1	0.0244659	0.109514	c49079_g1
GO:0000811	GINS complex	1	1	0.0244659	0.109514	c45254_g1
GO:0005846	nuclear cap binding complex	1	1	0.0244659	0.109514	c49365_g1
GO:0005940	septin ring	1	1	0.0244659	0.109514	c64573_g1
GO:0008275	gamma-tubulin small complex	1	1	0.0244659	0.109514	c49597_g1
GO:0030445	yeast-form cell wall	1	1	0.0244659	0.109514	c51938_g1
GO:0031533	mRNA cap methyltransferase complex	1	1	0.0244659	0.109514	c60108_g1
GO:0032585	multivesicular body membrane	1	1	0.0244659	0.109514	c63514_g1
GO:0032591	dendritic spine membrane	1	1	0.0244659	0.109514	c55136_g2
GO:0030133	transport vesicle	7	117	0.0250648	0.11127	c65937_g1;c66750_g2;c52034_g1;c61942_g1;c43446_g1;c88047_g1;c13124_g1
GO:0000151	ubiquitin ligase complex	9	171	0.0252527	0.11127	c52724_g1;c89579_g1;c64096_g1;c51932_g1;c54345_g1;c58189_g1;c16402_g1;c58325_g1;c75917_g1
GO:0044433	cytoplasmic vesicle part	12	264	0.0300344	0.130586	c65937_g1;c66750_g2;c88267_g1;c52169_g1;c54328_g1;c70071_g1;c61942_g1;c43446_g1;c88047_g1;c63051_g1;c55531_g1;c66875_g1
GO:0005881	cytoplasmic microtubule	3	28	0.0303312	0.130586	c49590_g1;c65097_g2;c51629_g1
GO:0012507	ER to Golgi transport vesicle membrane	3	28	0.0303312	0.130586	c65937_g1;c66750_g2;c88047_g1
GO:0030139	endocytic vesicle	7	123	0.0317526	0.13567	c38304_g1;c9833_g1;c52766_g1;c59553_g1;c64001_g1;c48526_g1;c54328_g1
GO:0044429	mitochondrial part	35	1032	0.0331203	0.139753	c75007_g1;c9424_g1;c25964_g1;c66310_g1;c41813_g1;c27417_g1;c59614_g1;c59072_g1;c41238_g1;c56046_g1;c55858_g1;c55534_g1;c53741_g1;c65563_g2;c31207_g1;c61040_g1;c27305_g1;c9131_g1;c94292_g1;c57846_g1;c88241_g1;c44313_g1;c57301_g1;c44805_g1;c58678_g1;c39365_g1;c80257_g1;c46231_g1;c45551_g1;c63697_g1;c37752_g1;c39010_g1;c55659_g1;c57457_g1;c48643_g1
GO:0046540	U4/U6 x U5 tri-snRNP complex	2	12	0.0335317	0.139753	c48956_g1;c48415_g1
GO:0097526	spliceosomal tri-snRNP complex	2	12	0.0335317	0.139753	c48956_g1;c48415_g1
GO:0044815	DNA packaging complex	4	50	0.0336993	0.139753	c38773_g1;c57824_g1;c92539_g1;c12147_g1
GO:0031982	vesicle	25	690	0.0341217	0.140472	c43446_g1;c69701_g2;c65937_g1;c66750_g2;c88267_g1;c52169_g1;c54328_g1;c70071_g1;c9833_g1;c66875_g1;c58630_g1;c52034_g1;c69687_g1;c61942_g1;c38304_g1;c52766_g1;c59553_g1;c64001_g1;c48526_g1;c49588_g1;c68511_g1;c88047_g1;c13124_g1;c63051_g1;c55531_g1
GO:0030658	transport vesicle membrane	5	74	0.0349634	0.142894	c65937_g1;c66750_g2;c61942_g1;c43446_g1;c88047_g1
GO:0009579	thylakoid	3	31	0.0394515	0.158933	c41702_g1;c70035_g1;c50878_g1
GO:0030426	growth cone	3	31	0.0394515	0.158933	c62350_g1;c38791_g1;c37946_g1
GO:1990234	transferase complex	23	633	0.0398087	0.159235	c60108_g1;c52724_g1;c89579_g1;c57044_g1;c21901_g1;c19829_g1;c43667_g1;c57093_g1;c43745_g1;c51045_g1;c64096_g1;c51932_g1;c60605_g1;c60809_g1;c44072_g1;c50771_g1;c15692_g1;c54345_g1;c58189_g1;c16402_g1;c58325_g1;c75917_g1;c65963_g1
GO:0031966	mitochondrial membrane	25	703	0.0410453	0.163025	c66310_g1;c55534_g1;c53741_g1;c27305_g1;c9131_g1;c59072_g1;c94292_g1;c57846_g1;c88241_g1;c75007_g1;c57301_g1;c44805_g1;c58678_g1;c39365_g1;c65563_g2;c31207_g1;c80257_g1;c46231_g1;c45551_g1;c63697_g1;c37752_g1;c61040_g1;c39010_g1;c55659_g1;c57457_g1
GO:0000439	core TFIIH complex	1	2	0.0483342	0.185445	c21901_g1
GO:0010005	cortical microtubule, transverse to long axis	1	2	0.0483342	0.185445	c51629_g1
GO:0071920	cleavage body	1	2	0.0483342	0.185445	c50903_g1
GO:0071942	XPC complex	1	2	0.0483342	0.185445	c52990_g1
GO:0072487	MSL complex	1	2	0.0483342	0.185445	c51045_g1
GO:0043198	dendritic shaft	2	15	0.0508432	0.193754	c62350_g1;c69864_g1
GO:0005743	mitochondrial inner membrane	20	550	0.0521859	0.197536	c66310_g1;c55534_g1;c53741_g1;c75007_g1;c57301_g1;c44805_g1;c58678_g1;c39365_g1;c65563_g2;c31207_g1;c80257_g1;c9131_g1;c46231_g1;c45551_g1;c63697_g1;c37752_g1;c61040_g1;c39010_g1;c55659_g1;c57457_g1
GO:0008021	synaptic vesicle	3	35	0.0535115	0.199871	c61942_g1;c13124_g1;c43446_g1
GO:0072686	mitotic spindle	3	35	0.0535115	0.199871	c90364_g1;c57904_g1;c42747_g1
GO:0005764	lysosome	11	260	0.0561146	0.208215	c51112_g2;c9833_g1;c48033_g1;c51112_g1;c61229_g1;c54574_g1;c53858_g1;c69605_g1;c14175_g1;c13124_g1;c51890_g1
GO:0099738	cell cortex region	2	16	0.0571873	0.21005	c53349_g1;c65126_g1
GO:0070382	exocytic vesicle	3	36	0.0573541	0.21005	c61942_g1;c13124_g1;c43446_g1
GO:0044450	microtubule organizing center part	6	113	0.0593056	0.215796	c60242_g1;c2226_g1;c49597_g1;c52990_g1;c15603_g1;c59236_g1
GO:0005911	cell-cell junction	8	171	0.0598312	0.216313	c61229_g1;c51768_g1;c58837_g1;c56398_g1;c92868_g1;c48787_g1;c58294_g1;c49026_g1
GO:0005666	DNA-directed RNA polymerase III complex	2	17	0.0637891	0.223168	c60809_g1;c44072_g1
GO:0030127	COPII vesicle coat	2	17	0.0637891	0.223168	c65937_g1;c66750_g2
GO:0031164	contractile vacuolar membrane	2	17	0.0637891	0.223168	c55531_g1;c66875_g1
GO:0034518	RNA cap binding complex	2	17	0.0637891	0.223168	c49365_g1;c39293_g1
GO:0030054	cell junction	12	302	0.0692376	0.223168	c84924_g1;c55136_g2;c52544_g1;c61229_g1;c51768_g1;c58837_g1;c56398_g1;c92868_g1;c48787_g1;c58294_g1;c49026_g1;c68511_g1
GO:0019866	organelle inner membrane	20	571	0.0705036	0.223168	c66310_g1;c55534_g1;c53741_g1;c75007_g1;c57301_g1;c44805_g1;c58678_g1;c39365_g1;c65563_g2;c31207_g1;c80257_g1;c9131_g1;c46231_g1;c45551_g1;c63697_g1;c37752_g1;c61040_g1;c39010_g1;c55659_g1;c57457_g1
GO:0043202	lysosomal lumen	2	18	0.0706324	0.223168	c69605_g1;c51890_g1
GO:0044732	mitotic spindle pole body	2	18	0.0706324	0.223168	c57904_g1;c42747_g1
GO:0098589	membrane region	15	402	0.0710647	0.223168	c70124_g1;c53736_g1;c51768_g1;c64629_g1;c61229_g1;c55136_g2;c43446_g1;c84924_g1;c52544_g1;c63356_g1;c13124_g1;c58665_g1;c62350_g1;c69551_g3;c76576_g1
GO:0000133	polarisome	1	3	0.0716194	0.223168	c49079_g1
GO:0000243	commitment complex	1	3	0.0716194	0.223168	c48956_g1
GO:0000930	gamma-tubulin complex	1	3	0.0716194	0.223168	c49597_g1
GO:0005662	DNA replication factor A complex	1	3	0.0716194	0.223168	c51102_g1
GO:0005863	striated muscle myosin thick filament	1	3	0.0716194	0.223168	c70210_g2
GO:0009277	fungal-type cell wall	1	3	0.0716194	0.223168	c51938_g1
GO:0016442	RISC complex	1	3	0.0716194	0.223168	c69701_g2
GO:0020003	symbiont-containing vacuole	1	3	0.0716194	0.223168	c69687_g1
GO:0020005	symbiont-containing vacuole membrane	1	3	0.0716194	0.223168	c69687_g1
GO:0031314	extrinsic component of mitochondrial inner membrane	1	3	0.0716194	0.223168	c66310_g1
GO:0031332	RNAi effector complex	1	3	0.0716194	0.223168	c69701_g2
GO:0032156	septin cytoskeleton	1	3	0.0716194	0.223168	c64573_g1
GO:0032590	dendrite membrane	1	3	0.0716194	0.223168	c55136_g2
GO:0034657	GID complex	1	3	0.0716194	0.223168	c58995_g1
GO:0046861	glyoxysomal membrane	1	3	0.0716194	0.223168	c68613_g2
GO:0055028	cortical microtubule	1	3	0.0716194	0.223168	c51629_g1
GO:0048471	perinuclear region of cytoplasm	11	277	0.0797682	0.247194	c59614_g1;c52552_g1;c50111_g1;c65097_g2;c58364_g1;c4637_g1;c58293_g1;c5531_g1;c43446_g1;c38662_g1;c66875_g1
GO:0098797	plasma membrane protein complex	14	377	0.0815406	0.248906	c70012_g1;c55803_g1;c52552_g1;c51967_g1;c56605_g1;c64367_g1;c55930_g1;c67370_g1;c47698_g1;c69896_g1;c54381_g1;c43446_g1;c52050_g1;c23334_g1
GO:0010008	endosome membrane	10	246	0.0816448	0.248906	c40754_g1;c54288_g1;c61109_g1;c65963_g1;c70124_g1;c27305_g1;c47123_g1;c44157_g1;c48787_g1;c63514_g1
GO:0030659	cytoplasmic vesicle membrane	10	246	0.0816448	0.248906	c65937_g1;c66750_g2;c88267_g1;c52169_g1;c54328_g1;c70071_g1;c61942_g1;c43446_g1;c88047_g1;c63051_g1
GO:0030135	coated vesicle	6	124	0.0843482	0.253594	c65937_g1;c66750_g2;c52034_g1;c43446_g1;c88047_g1;c63051_g1
GO:0033646	host intracellular part	2	20	0.084981	0.253594	c69210_g1;c69687_g1
GO:0042651	thylakoid membrane	2	20	0.084981	0.253594	c41702_g1;c70035_g1
GO:0043656	intracellular region of host	2	20	0.084981	0.253594	c69210_g1;c69687_g1
GO:0044440	endosomal part	10	249	0.0867829	0.257608	c40754_g1;c54288_g1;c61109_g1;c65963_g1;c70124_g1;c27305_g1;c47123_g1;c44157_g1;c48787_g1;c63514_g1
GO:0000922	spindle pole	6	127	0.0920535	0.262095	c43761_g1;c44776_g1;c57904_g1;c42747_g1;c51932_g1;c37946_g1
GO:0000172	ribonuclease MRP complex	1	4	0.0943357	0.262095	c68811_g1
GO:0005655	nucleolar ribonuclease P complex	1	4	0.0943357	0.262095	c68811_g1
GO:0030677	ribonuclease P complex	1	4	0.0943357	0.262095	c68811_g1
GO:0030681	multimeric ribonuclease P complex	1	4	0.0943357	0.262095	c68811_g1
GO:0031429	box H/ACA snoRNP complex	1	4	0.0943357	0.262095	c42479_g1
GO:0032044	DSIF complex	1	4	0.0943357	0.262095	c39677_g1
GO:0032588	trans-Golgi network membrane	1	4	0.0943357	0.262095	c49167_g1
GO:0032589	neuron projection membrane	1	4	0.0943357	0.262095	c55136_g2
GO:0044292	dendrite terminus	1	4	0.0943357	0.262095	c56249_g1
GO:0045172	germline ring canal	1	4	0.0943357	0.262095	c37946_g1
GO:0070772	PAS complex	1	4	0.0943357	0.262095	c65963_g1
GO:0072588	box H/ACA RNP complex	1	4	0.0943357	0.262095	c42479_g1
GO:0030424	axon	5	100	0.0989022	0.273436	c61229_g1;c451_g1;c69864_g1;c38791_g1;c66332_g1
GO:0034707	chloride channel complex	2	22	0.100115	0.275437	c57610_g1;c65860_g1
GO:0005768	endosome	14	393	0.104724	0.286719	c9833_g1;c63330_g1;c44157_g1;c48787_g1;c40754_g1;c54288_g1;c61109_g1;c13124_g1;c27305_g1;c68735_g1;c65963_g1;c70124_g1;c47123_g1;c63514_g1
GO:0030662	coated vesicle membrane	5	102	0.10532	0.286959	c65937_g1;c66750_g2;c43446_g1;c88047_g1;c63051_g1
GO:0005775	vacuolar lumen	2	23	0.107941	0.292687	c69605_g1;c51890_g1
GO:0012506	vesicle membrane	10	262	0.111255	0.30002	c65937_g1;c66750_g2;c88267_g1;c52169_g1;c54328_g1;c70071_g1;c61942_g1;c43446_g1;c88047_g1;c63051_g1
GO:0000800	lateral element	1	5	0.116497	0.30002	c59614_g1
GO:0005684	U2-type spliceosomal complex	1	5	0.116497	0.30002	c48956_g1
GO:0010009	cytoplasmic side of endosome membrane	1	5	0.116497	0.30002	c40754_g1
GO:0014731	spectrin-associated cytoskeleton	1	5	0.116497	0.30002	c61229_g1
GO:0030981	cortical microtubule cytoskeleton	1	5	0.116497	0.30002	c51629_g1
GO:0032302	MutSbeta complex	1	5	0.116497	0.30002	c42194_g1
GO:0034451	centriolar satellite	1	5	0.116497	0.30002	c59236_g1
GO:0035032	phosphatidylinositol 3-kinase complex, class III	1	5	0.116497	0.30002	c65963_g1
GO:0042719	mitochondrial intermembrane space protein transporter complex	1	5	0.116497	0.30002	c48643_g1
GO:0043194	axon initial segment	1	5	0.116497	0.30002	c61229_g1
GO:0005814	centriole	4	77	0.119899	0.307377	c2226_g1;c49597_g1;c52990_g1;c15603_g1
GO:0034357	photosynthetic membrane	2	25	0.124051	0.315156	c41702_g1;c70035_g1
GO:0044436	thylakoid part	2	25	0.124051	0.315156	c41702_g1;c70035_g1
GO:0098793	presynapse	3	51	0.128747	0.32562	c61942_g1;c13124_g1;c43446_g1
GO:0000109	nucleotide-excision repair complex	1	6	0.138117	0.337652	c52990_g1
GO:0031304	intrinsic component of mitochondrial inner membrane	1	6	0.138117	0.337652	c55534_g1
GO:0031305	integral component of mitochondrial inner membrane	1	6	0.138117	0.337652	c55534_g1
GO:0032133	chromosome passenger complex	1	6	0.138117	0.337652	c17053_g1
GO:0033268	node of Ranvier	1	6	0.138117	0.337652	c61229_g1
GO:0033655	host cell cytoplasm part	1	6	0.138117	0.337652	c69687_g1
GO:0005732	small nucleolar ribonucleoprotein complex	2	27	0.140689	0.337652	c68811_g1;c42479_g1
GO:0005816	spindle pole body	2	27	0.140689	0.337652	c57904_g1;c42747_g1
GO:0018995	host	2	27	0.140689	0.337652	c69210_g1;c69687_g1
GO:0033643	host cell part	2	27	0.140689	0.337652	c69210_g1;c69687_g1
GO:0043657	host cell	2	27	0.140689	0.337652	c69210_g1;c69687_g1
GO:0090406	pollen tube	2	27	0.140689	0.337652	c53736_g1;c64629_g1
GO:0000775	chromosome, centromeric region	7	177	0.14464	0.345664	c51045_g1;c56619_g1;c56135_g1;c39192_g1;c37946_g1;c49548_g1;c17053_g1
GO:0033179	proton-transporting V-type ATPase, V0 domain	2	28	0.149178	0.350567	c36945_g1;c74812_g1
GO:0044215	other organism	2	28	0.149178	0.350567	c69210_g1;c69687_g1
GO:0044216	other organism cell	2	28	0.149178	0.350567	c69210_g1;c69687_g1
GO:0044217	other organism part	2	28	0.149178	0.350567	c69210_g1;c69687_g1
GO:0031901	early endosome membrane	3	55	0.151408	0.354333	c54288_g1;c61109_g1;c40754_g1
GO:0005938	cell cortex	6	148	0.15582	0.356324	c49079_g1;c54616_g1;c53349_g1;c65126_g1;c51629_g1;c64573_g1
GO:0032993	protein-DNA complex	6	148	0.15582	0.356324	c51102_g1;c38773_g1;c57824_g1;c92539_g1;c12147_g1;c45254_g1
GO:0070461	SAGA-type complex	2	29	0.157766	0.356324	c43745_g1;c60605_g1
GO:0097525	spliceosomal snRNP complex	2	29	0.157766	0.356324	c48956_g1;c48415_g1
GO:0098590	plasma membrane region	11	318	0.158997	0.356324	c70124_g1;c53736_g1;c51768_g1;c64629_g1;c61229_g1;c55136_g2;c84924_g1;c52544_g1;c63356_g1;c13124_g1;c76576_g1
GO:0005873	plus-end kinesin complex	1	7	0.159209	0.356324	c46315_g1
GO:0010319	stromule	1	7	0.159209	0.356324	c50878_g1
GO:0031254	cell trailing edge	1	7	0.159209	0.356324	c61501_g1
GO:0033391	chromatoid body	1	7	0.159209	0.356324	c39293_g1
GO:0045169	fusome	1	7	0.159209	0.356324	c37946_g1
GO:0045171	intercellular bridge	1	7	0.159209	0.356324	c37946_g1
GO:0042645	mitochondrial nucleoid	3	57	0.163182	0.363773	c65563_g2;c31207_g1;c61040_g1
GO:0005783	endoplasmic reticulum	32	1094	0.170795	0.379247	c46733_g1;c44551_g1;c14175_g1;c54981_g1;c59402_g1;c52034_g1;c68735_g1;c48015_g1;c378_g1;c62588_g1;c58429_g1;c51112_g1;c54452_g1;c40630_g1;c5531_g1;c48792_g1;c52795_g1;c13124_g1;c36170_g1;c38776_g1;c88047_g1;c39243_g1;c64078_g1;c68235_g2;c68382_g1;c61110_g1;c42143_g1;c41037_g1;c68471_g1;c6176_g1;c51996_g1;c62586_g1
GO:0000178	exosome (RNase complex)	2	31	0.175202	0.379771	c69414_g1;c34804_g1
GO:0099568	cytoplasmic region	6	154	0.176894	0.379771	c49079_g1;c54616_g1;c53349_g1;c65126_g1;c51629_g1;c64573_g1
GO:0000177	cytoplasmic exosome (RNase complex)	1	8	0.179785	0.379771	c69414_g1
GO:0001673	male germ cell nucleus	1	8	0.179785	0.379771	c51102_g1
GO:0001741	XY body	1	8	0.179785	0.379771	c66428_g1
GO:0005697	telomerase holoenzyme complex	1	8	0.179785	0.379771	c42479_g1
GO:0030877	beta-catenin destruction complex	1	8	0.179785	0.379771	c62350_g1
GO:0031931	TORC1 complex	1	8	0.179785	0.379771	c46278_g1
GO:0042405	nuclear inclusion body	1	8	0.179785	0.379771	c59072_g1
GO:0043034	costamere	1	8	0.179785	0.379771	c61229_g1
GO:0044304	main axon	1	8	0.179785	0.379771	c61229_g1
GO:0071565	nBAF complex	1	8	0.179785	0.379771	c66428_g1
GO:1902555	endoribonuclease complex	1	8	0.179785	0.379771	c68811_g1
GO:0008076	voltage-gated potassium channel complex	2	32	0.184031	0.38585	c52050_g1;c23334_g1
GO:0034705	potassium channel complex	2	32	0.184031	0.38585	c52050_g1;c23334_g1
GO:0044427	chromosomal part	17	551	0.196196	0.406933	c51045_g1;c56619_g1;c56135_g1;c69569_g2;c51102_g1;c59614_g1;c46247_g1;c38773_g1;c57824_g1;c92539_g1;c12147_g1;c39192_g1;c37946_g1;c49548_g1;c17053_g1;c45254_g1;c34804_g1
GO:0000791	euchromatin	1	9	0.199859	0.406933	c69569_g2
GO:0005771	multivesicular body	1	9	0.199859	0.406933	c63514_g1
GO:0005942	phosphatidylinositol 3-kinase complex	1	9	0.199859	0.406933	c65963_g1
GO:0005955	calcineurin complex	1	9	0.199859	0.406933	c50256_g1
GO:0016272	prefoldin complex	1	9	0.199859	0.406933	c52842_g1
GO:0043073	germ cell nucleus	1	9	0.199859	0.406933	c51102_g1
GO:0071564	npBAF complex	1	9	0.199859	0.406933	c66428_g1
GO:0048046	apoplast	2	34	0.201868	0.409545	c58837_g1;c79092_g1
GO:0098687	chromosomal region	8	231	0.206638	0.417719	c51045_g1;c56619_g1;c56135_g1;c46247_g1;c39192_g1;c37946_g1;c49548_g1;c17053_g1
GO:0005765	lysosomal membrane	4	96	0.20868	0.418845	c69605_g1;c14175_g1;c13124_g1;c51890_g1
GO:0071013	catalytic step 2 spliceosome	4	96	0.20868	0.418845	c17054_g1;c52852_g1;c45821_g1;c69515_g1
GO:0005952	cAMP-dependent protein kinase complex	2	35	0.210859	0.420836	c50771_g1;c15692_g1
GO:0000123	histone acetyltransferase complex	3	65	0.212657	0.420836	c43745_g1;c60605_g1;c51045_g1
GO:0031248	protein acetyltransferase complex	3	65	0.212657	0.420836	c43745_g1;c60605_g1;c51045_g1
GO:1902493	acetyltransferase complex	3	65	0.212657	0.420836	c43745_g1;c60605_g1;c51045_g1
GO:0005675	holo TFIIH complex	1	10	0.219442	0.426177	c21901_g1
GO:0031261	DNA replication preinitiation complex	1	10	0.219442	0.426177	c45254_g1
GO:0043197	dendritic spine	1	10	0.219442	0.426177	c62350_g1
GO:0044309	neuron spine	1	10	0.219442	0.426177	c62350_g1
GO:0000313	organellar ribosome	2	36	0.219889	0.426177	c41813_g1;c44313_g1
GO:0005761	mitochondrial ribosome	2	36	0.219889	0.426177	c41813_g1;c44313_g1
GO:0005769	early endosome	5	132	0.222554	0.429864	c54288_g1;c61109_g1;c40754_g1;c13124_g1;c68735_g1
GO:0030120	vesicle coat	3	67	0.225501	0.43407	c65937_g1;c66750_g2;c43446_g1
GO:0030117	membrane coat	4	100	0.229357	0.4385	c65937_g1;c66750_g2;c63051_g1;c43446_g1
GO:0048475	coated membrane	4	100	0.229357	0.4385	c65937_g1;c66750_g2;c63051_g1;c43446_g1
GO:0000176	nuclear exosome (RNase complex)	1	11	0.238546	0.445497	c34804_g1
GO:0000314	organellar small ribosomal subunit	1	11	0.238546	0.445497	c41813_g1
GO:0005763	mitochondrial small ribosomal subunit	1	11	0.238546	0.445497	c41813_g1
GO:0005847	mRNA cleavage and polyadenylation specificity factor complex	1	11	0.238546	0.445497	c50903_g1
GO:0031088	platelet dense granule membrane	1	11	0.238546	0.445497	c70071_g1
GO:0032301	MutSalpha complex	1	11	0.238546	0.445497	c42194_g1
GO:0034362	low-density lipoprotein particle	1	11	0.238546	0.445497	c61032_g1
GO:0044428	nuclear part	64	2396	0.245843	0.457608	c42194_g1;c66428_g1;c52990_g1;c56619_g1;c48415_g1;c65226_g1;c60242_g1;c46632_g1;c60108_g1;c49563_g1;c60798_g1;c65148_g1;c57044_g1;c21901_g1;c59072_g1;c68811_g1;c51102_g1;c19829_g1;c43667_g1;c57093_g1;c46278_g1;c51096_g1;c34804_g1;c58380_g1;c57810_g2;c65097_g2;c64001_g1;c1838_g1;c74935_g1;c37819_g1;c65126_g1;c70920_g1;c35624_g1;c52564_g1;c69546_g1;c36724_g1;c52977_g1;c43745_g1;c59614_g1;c46247_g1;…
GO:0009507	chloroplast	7	209	0.25235	0.460482	c93570_g1;c50878_g1;c68471_g1;c58977_g2;c41238_g1;c53086_g1;c79092_g1
GO:0000325	plant-type vacuole	2	40	0.256252	0.460482	c57593_g1;c68235_g2
GO:0009532	plastid stroma	2	40	0.256252	0.460482	c93570_g1;c50878_g1
GO:0009570	chloroplast stroma	2	40	0.256252	0.460482	c93570_g1;c50878_g1
GO:0030532	small nuclear ribonucleoprotein complex	2	40	0.256252	0.460482	c48956_g1;c48415_g1
GO:0009514	glyoxysome	1	12	0.257184	0.460482	c68613_g2
GO:0016514	SWI/SNF complex	1	12	0.257184	0.460482	c66428_g1
GO:0042827	platelet dense granule	1	12	0.257184	0.460482	c70071_g1
GO:0043186	P granule	1	12	0.257184	0.460482	c39293_g1
GO:0045495	pole plasm	1	12	0.257184	0.460482	c39293_g1
GO:0060293	germ plasm	1	12	0.257184	0.460482	c39293_g1
GO:0090544	BAF-type complex	1	12	0.257184	0.460482	c66428_g1
GO:0009536	plastid	7	214	0.271057	0.483786	c93570_g1;c50878_g1;c68471_g1;c58977_g2;c41238_g1;c53086_g1;c79092_g1
GO:0000803	sex chromosome	1	13	0.275366	0.485333	c66428_g1
GO:0005849	mRNA cleavage factor complex	1	13	0.275366	0.485333	c50903_g1
GO:0042025	host cell nucleus	1	13	0.275366	0.485333	c69210_g1
GO:0043601	nuclear replisome	1	13	0.275366	0.485333	c51102_g1
GO:0030496	midbody	3	75	0.278109	0.488641	c90364_g1;c49590_g1;c65127_g1
GO:0005739	mitochondrion	52	1959	0.288448	0.505232	c75007_g1;c9424_g1;c25964_g1;c66310_g1;c41813_g1;c27417_g1;c59614_g1;c59072_g1;c41238_g1;c56046_g1;c55858_g1;c55534_g1;c53741_g1;c65563_g2;c31207_g1;c61040_g1;c27305_g1;c9131_g1;c94292_g1;c57846_g1;c88241_g1;c44313_g1;c57301_g1;c44805_g1;c58678_g1;c39365_g1;c80257_g1;c46231_g1;c45551_g1;c63697_g1;c37752_g1;c39010_g1;c55659_g1;c57457_g1;c65963_g1;c51768_g1;c57810_g2;c69486_g2;c48015_g1;c69701_g2;c…
GO:0001940	male pronucleus	1	14	0.293104	0.507088	c67538_g2
GO:0005954	calcium- and calmodulin-dependent protein kinase complex	1	14	0.293104	0.507088	c48671_g1
GO:0030315	T-tubule	1	14	0.293104	0.507088	c61229_g1
GO:0031932	TORC2 complex	1	14	0.293104	0.507088	c46278_g1
GO:0044452	nucleolar part	2	45	0.301793	0.520524	c68811_g1;c42479_g1
GO:0001917	photoreceptor inner segment	1	15	0.310409	0.527321	c90364_g1
GO:0005851	eukaryotic translation initiation factor 2B complex	1	15	0.310409	0.527321	c84587_g1
GO:0031312	extrinsic component of organelle membrane	1	15	0.310409	0.527321	c66310_g1
GO:0032154	cleavage furrow	1	15	0.310409	0.527321	c37946_g1
GO:0097610	cell surface furrow	1	15	0.310409	0.527321	c37946_g1
GO:0005643	nuclear pore	4	116	0.315979	0.530436	c49563_g1;c60798_g1;c65148_g1;c65226_g1
GO:0005795	Golgi stack	2	47	0.3199	0.530436	c13124_g1;c44157_g1
GO:0044451	nucleoplasm part	16	570	0.32274	0.530436	c56619_g1;c57044_g1;c21901_g1;c19829_g1;c43667_g1;c57093_g1;c43745_g1;c59614_g1;c51102_g1;c39677_g1;c51045_g1;c60605_g1;c60809_g1;c44072_g1;c50903_g1;c45254_g1
GO:0000315	organellar large ribosomal subunit	1	16	0.32729	0.530436	c44313_g1
GO:0000784	nuclear chromosome, telomeric region	1	16	0.32729	0.530436	c46247_g1
GO:0000795	synaptonemal complex	1	16	0.32729	0.530436	c59614_g1
GO:0005762	mitochondrial large ribosomal subunit	1	16	0.32729	0.530436	c44313_g1
GO:0005845	mRNA cap binding complex	1	16	0.32729	0.530436	c39293_g1
GO:0030672	synaptic vesicle membrane	1	16	0.32729	0.530436	c61942_g1
GO:0031969	chloroplast membrane	1	16	0.32729	0.530436	c68471_g1
GO:0033647	host intracellular organelle	1	16	0.32729	0.530436	c69210_g1
GO:0033648	host intracellular membrane-bounded organelle	1	16	0.32729	0.530436	c69210_g1
GO:0035327	transcriptionally active chromatin	1	16	0.32729	0.530436	c34804_g1
GO:0042170	plastid membrane	1	16	0.32729	0.530436	c68471_g1
GO:0051233	spindle midzone	1	16	0.32729	0.530436	c17053_g1
GO:0099501	exocytic vesicle membrane	1	16	0.32729	0.530436	c61942_g1
GO:0009941	chloroplast envelope	2	48	0.328912	0.531537	c68471_g1;c50878_g1
GO:0045111	intermediate filament cytoskeleton	2	49	0.337891	0.544487	c2226_g1;c70338_g1
GO:0001939	female pronucleus	1	17	0.343759	0.544607	c67538_g2
GO:0009376	HslUV protease complex	1	17	0.343759	0.544607	c67778_g1
GO:0030430	host cell cytoplasm	1	17	0.343759	0.544607	c69687_g1
GO:0032580	Golgi cisterna membrane	1	17	0.343759	0.544607	c44157_g1
GO:0032806	carboxy-terminal domain protein kinase complex	1	17	0.343759	0.544607	c21901_g1
GO:0046581	intercellular canaliculus	1	17	0.343759	0.544607	c51768_g1
GO:0090575	RNA polymerase II transcription factor complex	2	50	0.346833	0.547938	c21901_g1;c43745_g1
GO:0005654	nucleoplasm	23	858	0.356316	0.560612	c56619_g1;c57044_g1;c21901_g1;c19829_g1;c43667_g1;c57093_g1;c43745_g1;c59614_g1;c51102_g1;c39677_g1;c51045_g1;c60605_g1;c60809_g1;c44072_g1;c50903_g1;c57810_g2;c58189_g1;c45755_g1;c10456_g1;c65226_g1;c58245_g1;c37819_g1;c45254_g1
GO:0009505	plant-type cell wall	1	18	0.359825	0.560612	c1973_g1
GO:0030479	actin cortical patch	1	18	0.359825	0.560612	c54616_g1
GO:0038201	TOR complex	1	18	0.359825	0.560612	c46278_g1
GO:0061645	endocytic patch	1	18	0.359825	0.560612	c54616_g1
GO:0009526	plastid envelope	2	52	0.364592	0.56241	c68471_g1;c50878_g1
GO:0016605	PML body	2	52	0.364592	0.56241	c59614_g1;c51102_g1
GO:0030665	clathrin-coated vesicle membrane	2	52	0.364592	0.56241	c43446_g1;c63051_g1
GO:0000785	chromatin	6	200	0.364968	0.56241	c69569_g2;c38773_g1;c57824_g1;c92539_g1;c12147_g1;c34804_g1
GO:0030863	cortical cytoskeleton	2	53	0.373403	0.57384	c54616_g1;c51629_g1
GO:0032300	mismatch repair complex	1	19	0.375499	0.575493	c42194_g1
GO:0044434	chloroplast part	3	90	0.378551	0.578599	c93570_g1;c50878_g1;c68471_g1
GO:0008287	protein serine/threonine phosphatase complex	2	54	0.382163	0.580971	c50256_g1;c49548_g1
GO:1903293	phosphatase complex	2	54	0.382163	0.580971	c50256_g1;c49548_g1
GO:0031974	membrane-enclosed lumen	64	2511	0.383241	0.581043	c42194_g1;c56619_g1;c75007_g1;c9424_g1;c25964_g1;c57044_g1;c21901_g1;c68811_g1;c51102_g1;c19829_g1;c43667_g1;c57093_g1;c41813_g1;c46278_g1;c51096_g1;c34804_g1;c58380_g1;c57810_g2;c65097_g2;c64001_g1;c1838_g1;c74935_g1;c60242_g1;c37819_g1;c60798_g1;c65126_g1;c70920_g1;c35624_g1;c52564_g1;c69546_g1;c36724_g1;c52977_g1;c46733_g1;c27417_g1;c59614_g1;c59072_g1;c41238_g1;c56046_g1;c55858_g1;c43745_g1;c…
GO:0044435	plastid part	3	91	0.385196	0.582441	c93570_g1;c50878_g1;c68471_g1
GO:0014704	intercalated disc	1	20	0.390789	0.586184	c61229_g1
GO:0031514	motile cilium	1	20	0.390789	0.586184	c59236_g1
GO:0044291	cell-cell contact zone	1	20	0.390789	0.586184	c61229_g1
GO:0000428	DNA-directed RNA polymerase complex	4	130	0.393733	0.587474	c21901_g1;c43745_g1;c60809_g1;c44072_g1
GO:0055029	nuclear DNA-directed RNA polymerase complex	4	130	0.393733	0.587474	c21901_g1;c43745_g1;c60809_g1;c44072_g1
GO:0045177	apical part of cell	6	207	0.395506	0.588563	c70124_g1;c53736_g1;c51768_g1;c64629_g1;c53349_g1;c65126_g1
GO:0043204	perikaryon	1	21	0.405706	0.599	c47698_g1
GO:0043230	extracellular organelle	1	21	0.405706	0.599	c69687_g1
GO:0065010	extracellular membrane-bounded organelle	1	21	0.405706	0.599	c69687_g1
GO:0044454	nuclear chromosome part	6	210	0.408586	0.601677	c51102_g1;c59614_g1;c46247_g1;c69569_g2;c17053_g1;c45254_g1
GO:0044421	extracellular region part	10	367	0.409736	0.6018	c61032_g1;c37946_g1;c53150_g1;c51112_g1;c59864_g2;c5531_g1;c42007_g1;c52564_g1;c52371_g1;c69687_g1
GO:1902554	serine/threonine protein kinase complex	3	95	0.41159	0.602953	c21901_g1;c50771_g1;c15692_g1
GO:0000776	kinetochore	4	134	0.4158	0.603066	c51045_g1;c56619_g1;c56135_g1;c17053_g1
GO:0005793	endoplasmic reticulum-Golgi intermediate compartment	2	58	0.416651	0.603066	c46733_g1;c62588_g1
GO:0000778	condensed nuclear chromosome kinetochore	1	22	0.420258	0.603066	c17053_g1
GO:0005901	caveola	1	22	0.420258	0.603066	c13124_g1
GO:0012510	trans-Golgi network transport vesicle membrane	1	22	0.420258	0.603066	c43446_g1
GO:0016328	lateral plasma membrane	1	22	0.420258	0.603066	c61229_g1
GO:0030130	clathrin coat of trans-Golgi network vesicle	1	22	0.420258	0.603066	c43446_g1
GO:0044853	plasma membrane raft	1	22	0.420258	0.603066	c13124_g1
GO:0099503	secretory vesicle	4	135	0.42129	0.603066	c43446_g1;c70071_g1;c61942_g1;c13124_g1
GO:0030118	clathrin coat	2	59	0.425123	0.607011	c63051_g1;c43446_g1
GO:0030880	RNA polymerase complex	4	137	0.432233	0.611052	c21901_g1;c43745_g1;c60809_g1;c44072_g1
GO:0044798	nuclear transcription factor complex	2	60	0.43353	0.611052	c21901_g1;c43745_g1
GO:0005669	transcription factor TFIID complex	1	23	0.434454	0.611052	c43745_g1
GO:0031080	nuclear pore outer ring	1	23	0.434454	0.611052	c65226_g1
GO:0031597	cytosolic proteasome complex	1	23	0.434454	0.611052	c67778_g1
GO:0045120	pronucleus	1	23	0.434454	0.611052	c67538_g2
GO:1902911	protein kinase complex	3	100	0.444064	0.623015	c21901_g1;c50771_g1;c15692_g1
GO:0032982	myosin filament	1	24	0.448303	0.62679	c70210_g2
GO:0005759	mitochondrial matrix	11	419	0.448978	0.62679	c41813_g1;c27417_g1;c59614_g1;c59072_g1;c41238_g1;c56046_g1;c55858_g1;c65563_g2;c31207_g1;c61040_g1;c44313_g1
GO:0033177	proton-transporting two-sector ATPase complex, proton-transporting domain	2	62	0.450142	0.626864	c36945_g1;c74812_g1
GO:0033176	proton-transporting V-type ATPase complex	2	63	0.458344	0.636714	c36945_g1;c74812_g1
GO:0031985	Golgi cisterna	1	25	0.461813	0.636828	c44157_g1
GO:0032592	integral component of mitochondrial membrane	1	25	0.461813	0.636828	c55534_g1
GO:0098573	intrinsic component of mitochondrial membrane	1	25	0.461813	0.636828	c55534_g1
GO:0016459	myosin complex	3	104	0.469525	0.645146	c11865_g1;c67312_g1;c70210_g2
GO:0005789	endoplasmic reticulum membrane	18	709	0.470133	0.645146	c52795_g1;c13124_g1;c44551_g1;c36170_g1;c58429_g1;c38776_g1;c88047_g1;c39243_g1;c64078_g1;c68235_g2;c68382_g1;c61110_g1;c42143_g1;c41037_g1;c68471_g1;c6176_g1;c51996_g1;c62586_g1
GO:0009705	plant-type vacuole membrane	1	26	0.474994	0.646642	c57593_g1
GO:0030132	clathrin coat of coated pit	1	26	0.474994	0.646642	c43446_g1
GO:0060170	ciliary membrane	1	26	0.474994	0.646642	c76576_g1
GO:0005770	late endosome	3	105	0.475809	0.646642	c13124_g1;c27305_g1;c63514_g1
GO:0000159	protein phosphatase type 2A complex	1	27	0.487852	0.658249	c49548_g1
GO:0001750	photoreceptor outer segment	1	27	0.487852	0.658249	c90364_g1
GO:0030140	trans-Golgi network transport vesicle	1	27	0.487852	0.658249	c43446_g1
GO:0005798	Golgi-associated vesicle	2	67	0.490424	0.660141	c58630_g1;c43446_g1
GO:0042175	nuclear outer membrane-endoplasmic reticulum membrane network	18	719	0.494169	0.663599	c52795_g1;c13124_g1;c44551_g1;c36170_g1;c58429_g1;c38776_g1;c88047_g1;c39243_g1;c64078_g1;c68235_g2;c68382_g1;c61110_g1;c42143_g1;c41037_g1;c68471_g1;c6176_g1;c51996_g1;c62586_g1
GO:0000780	condensed nuclear chromosome, centromeric region	1	28	0.500395	0.670363	c17053_g1
GO:0030136	clathrin-coated vesicle	2	69	0.50601	0.676278	c43446_g1;c63051_g1
GO:0044459	plasma membrane part	27	1093	0.507644	0.676859	c61229_g1;c70124_g1;c53736_g1;c51768_g1;c64629_g1;c55136_g2;c70012_g1;c84924_g1;c52544_g1;c63356_g1;c13124_g1;c55803_g1;c52552_g1;c51967_g1;c56605_g1;c64367_g1;c55930_g1;c67370_g1;c47698_g1;c69896_g1;c54381_g1;c43446_g1;c69605_g1;c49726_g1;c52050_g1;c23334_g1;c76576_g1
GO:0000421	autophagosome membrane	1	29	0.512632	0.680057	c62588_g1
GO:0031256	leading edge membrane	1	29	0.512632	0.680057	c55136_g2
GO:0005777	peroxisome	7	276	0.514866	0.680057	c68613_g2;c58897_g1;c57964_g1;c49563_g1;c79092_g1;c49387_g1;c69486_g2
GO:0042579	microbody	7	276	0.514866	0.680057	c68613_g2;c58897_g1;c57964_g1;c49563_g1;c79092_g1;c49387_g1;c69486_g2
GO:0005615	extracellular space	8	318	0.518027	0.682634	c61032_g1;c53150_g1;c51112_g1;c59864_g2;c5531_g1;c42007_g1;c52564_g1;c52371_g1
GO:0000242	pericentriolar material	1	30	0.524569	0.684854	c60242_g1
GO:0005782	peroxisomal matrix	1	30	0.524569	0.684854	c69486_g2
GO:0031907	microbody lumen	1	30	0.524569	0.684854	c69486_g2
GO:0033267	axon part	1	30	0.524569	0.684854	c61229_g1
GO:0005730	nucleolus	21	857	0.528652	0.688428	c68811_g1;c46278_g1;c51096_g1;c34804_g1;c58380_g1;c57810_g2;c65097_g2;c64001_g1;c1838_g1;c74935_g1;c60242_g1;c37819_g1;c60798_g1;c65126_g1;c70920_g1;c35624_g1;c52564_g1;c69546_g1;c36724_g1;c52977_g1;c42479_g1
GO:0009986	cell surface	5	197	0.529748	0.688428	c55136_g2;c37946_g1;c61229_g1;c51938_g1;c46733_g1
GO:0070013	intracellular organelle lumen	60	2463	0.534582	0.689736	c42194_g1;c56619_g1;c57044_g1;c21901_g1;c68811_g1;c51102_g1;c19829_g1;c43667_g1;c57093_g1;c41813_g1;c46278_g1;c51096_g1;c34804_g1;c58380_g1;c57810_g2;c65097_g2;c64001_g1;c1838_g1;c74935_g1;c60242_g1;c37819_g1;c60798_g1;c65126_g1;c70920_g1;c35624_g1;c52564_g1;c69546_g1;c36724_g1;c52977_g1;c46733_g1;c27417_g1;c59614_g1;c59072_g1;c41238_g1;c56046_g1;c55858_g1;c43745_g1;c46247_g1;c42479_g1;c39677_g1;…
GO:0016234	inclusion body	1	31	0.536215	0.689736	c59072_g1
GO:0033116	endoplasmic reticulum-Golgi intermediate compartment membrane	1	31	0.536215	0.689736	c62588_g1
GO:0000777	condensed chromosome kinetochore	3	115	0.536601	0.689736	c56619_g1;c56135_g1;c17053_g1
GO:0031981	nuclear lumen	46	1893	0.54189	0.689736	c42194_g1;c56619_g1;c57044_g1;c21901_g1;c68811_g1;c51102_g1;c19829_g1;c43667_g1;c57093_g1;c46278_g1;c51096_g1;c34804_g1;c58380_g1;c57810_g2;c65097_g2;c64001_g1;c1838_g1;c74935_g1;c60242_g1;c37819_g1;c60798_g1;c65126_g1;c70920_g1;c35624_g1;c52564_g1;c69546_g1;c36724_g1;c52977_g1;c43745_g1;c59614_g1;c46247_g1;c42479_g1;c39677_g1;c51045_g1;c69569_g2;c17053_g1;c60605_g1;c60809_g1;c44072_g1;c50903_g1;…
GO:0000779	condensed chromosome, centromeric region	3	116	0.542458	0.689736	c56619_g1;c56135_g1;c17053_g1
GO:0022626	cytosolic ribosome	4	159	0.54753	0.689736	c74935_g1;c61614_g1;c41238_g1;c5531_g1
GO:0005871	kinesin complex	1	32	0.547576	0.689736	c46315_g1
GO:0030667	secretory granule membrane	1	32	0.547576	0.689736	c70071_g1
GO:0032994	protein-lipid complex	1	32	0.547576	0.689736	c61032_g1
GO:0034358	plasma lipoprotein particle	1	32	0.547576	0.689736	c61032_g1
GO:0071339	MLL1 complex	1	32	0.547576	0.689736	c51045_g1
GO:1990777	lipoprotein particle	1	32	0.547576	0.689736	c61032_g1
GO:0043233	organelle lumen	60	2473	0.547875	0.689736	c42194_g1;c56619_g1;c57044_g1;c21901_g1;c68811_g1;c51102_g1;c19829_g1;c43667_g1;c57093_g1;c41813_g1;c46278_g1;c51096_g1;c34804_g1;c58380_g1;c57810_g2;c65097_g2;c64001_g1;c1838_g1;c74935_g1;c60242_g1;c37819_g1;c60798_g1;c65126_g1;c70920_g1;c35624_g1;c52564_g1;c69546_g1;c36724_g1;c52977_g1;c46733_g1;c27417_g1;c59614_g1;c59072_g1;c41238_g1;c56046_g1;c55858_g1;c43745_g1;c46247_g1;c42479_g1;c39677_g1;…
GO:0098796	membrane protein complex	23	951	0.552986	0.69462	c65937_g1;c66750_g2;c36945_g1;c74812_g1;c57610_g1;c65860_g1;c63051_g1;c53741_g1;c70012_g1;c43446_g1;c55803_g1;c52552_g1;c51967_g1;c56605_g1;c64367_g1;c55930_g1;c67370_g1;c47698_g1;c69896_g1;c54381_g1;c52050_g1;c23334_g1;c65963_g1
GO:0030125	clathrin vesicle coat	1	33	0.558658	0.698633	c43446_g1
GO:0044665	MLL1/2 complex	1	33	0.558658	0.698633	c51045_g1
GO:0005635	nuclear envelope	7	289	0.563612	0.703268	c65226_g1;c60242_g1;c46632_g1;c49563_g1;c60798_g1;c65148_g1;c46185_g1
GO:0016324	apical plasma membrane	4	164	0.572025	0.710827	c70124_g1;c53736_g1;c51768_g1;c64629_g1
GO:0019898	extrinsic component of membrane	2	78	0.57219	0.710827	c66310_g1;c65963_g1
GO:0044445	cytosolic part	7	292	0.574547	0.712185	c74935_g1;c53736_g1;c64629_g1;c61614_g1;c41238_g1;c5531_g1;c67778_g1
GO:0000407	pre-autophagosomal structure	1	35	0.580018	0.71739	c62588_g1
GO:0031253	cell projection membrane	2	82	0.599466	0.736075	c55136_g2;c76576_g1
GO:0005844	polysome	1	37	0.600345	0.736075	c39293_g1
GO:0030131	clathrin adaptor complex	1	37	0.600345	0.736075	c63051_g1
GO:0043596	nuclear replication fork	1	37	0.600345	0.736075	c51102_g1
GO:0009295	nucleoid	3	128	0.609252	0.742841	c65563_g2;c31207_g1;c61040_g1
GO:0005971	ribonucleoside-diphosphate reductase complex	1	38	0.610137	0.742841	c51243_g1
GO:0030119	AP-type membrane coat adaptor complex	1	38	0.610137	0.742841	c63051_g1
GO:1990391	DNA repair complex	2	84	0.612605	0.742841	c52990_g1;c42194_g1
GO:0044432	endoplasmic reticulum part	19	814	0.616074	0.742841	c46733_g1;c52795_g1;c13124_g1;c44551_g1;c36170_g1;c58429_g1;c38776_g1;c88047_g1;c39243_g1;c64078_g1;c68235_g2;c68382_g1;c61110_g1;c42143_g1;c41037_g1;c68471_g1;c6176_g1;c51996_g1;c62586_g1
GO:0005681	spliceosomal complex	6	261	0.617734	0.742841	c48415_g1;c17054_g1;c52852_g1;c45821_g1;c69515_g1;c48956_g1
GO:0030176	integral component of endoplasmic reticulum membrane	2	85	0.61905	0.742841	c52795_g1;c13124_g1
GO:0001518	voltage-gated sodium channel complex	1	39	0.61969	0.742841	c70012_g1
GO:0034706	sodium channel complex	1	39	0.61969	0.742841	c70012_g1
GO:0042383	sarcolemma	1	39	0.61969	0.742841	c61229_g1
GO:0061695	transferase complex, transferring phosphorus-containing groups	7	305	0.620351	0.742841	c21901_g1;c43745_g1;c60809_g1;c44072_g1;c50771_g1;c15692_g1;c65963_g1
GO:0005694	chromosome	22	946	0.627297	0.749567	c42194_g1;c51045_g1;c56619_g1;c56135_g1;c69569_g2;c51102_g1;c59614_g1;c46247_g1;c38773_g1;c57824_g1;c92539_g1;c12147_g1;c39192_g1;c37946_g1;c49548_g1;c17053_g1;c66428_g1;c45254_g1;c34804_g1;c66982_g1;c37764_g1;c50496_g1
GO:0008023	transcription elongation factor complex	1	40	0.629008	0.74964	c39677_g1
GO:0031301	integral component of organelle membrane	3	132	0.630017	0.74964	c55534_g1;c52795_g1;c13124_g1
GO:0005776	autophagosome	1	41	0.638099	0.757659	c62588_g1
GO:0030529	intracellular ribonucleoprotein complex	30	1292	0.643308	0.760641	c51096_g1;c62350_g1;c45755_g1;c52724_g1;c38791_g1;c56619_g1;c70920_g1;c39293_g1;c48415_g1;c74935_g1;c68811_g1;c41813_g1;c69701_g2;c55455_g1;c37447_g1;c26446_g1;c12785_g1;c87917_g1;c41616_g1;c61614_g1;c41238_g1;c5531_g1;c42479_g1;c88434_g1;c48956_g1;c44313_g1;c17054_g1;c52852_g1;c45821_g1;c69515_g1
GO:1990904	ribonucleoprotein complex	30	1292	0.643308	0.760641	c51096_g1;c62350_g1;c45755_g1;c52724_g1;c38791_g1;c56619_g1;c70920_g1;c39293_g1;c48415_g1;c74935_g1;c68811_g1;c41813_g1;c69701_g2;c55455_g1;c37447_g1;c26446_g1;c12785_g1;c87917_g1;c41616_g1;c61614_g1;c41238_g1;c5531_g1;c42479_g1;c88434_g1;c48956_g1;c44313_g1;c17054_g1;c52852_g1;c45821_g1;c69515_g1
GO:0030864	cortical actin cytoskeleton	1	42	0.646968	0.763368	c54616_g1
GO:0000792	heterochromatin	1	43	0.655619	0.771961	c69569_g2
GO:0015934	large ribosomal subunit	3	139	0.664486	0.780772	c74935_g1;c88434_g1;c44313_g1
GO:0031300	intrinsic component of organelle membrane	3	143	0.683108	0.800983	c55534_g1;c52795_g1;c13124_g1
GO:0031227	intrinsic component of endoplasmic reticulum membrane	2	96	0.684537	0.800993	c52795_g1;c13124_g1
GO:0016591	DNA-directed RNA polymerase II, holoenzyme	2	98	0.695401	0.810812	c21901_g1;c43745_g1
GO:0055037	recycling endosome	1	48	0.695803	0.810812	c68735_g1
GO:0005811	lipid particle	1	49	0.70326	0.816129	c43446_g1
GO:0032155	cell division site part	1	49	0.70326	0.816129	c37946_g1
GO:0030660	Golgi-associated vesicle membrane	1	51	0.71763	0.831095	c43446_g1
GO:0044438	microbody part	2	103	0.72121	0.831824	c68613_g2;c69486_g2
GO:0044439	peroxisomal part	2	103	0.72121	0.831824	c68613_g2;c69486_g2
GO:0005925	focal adhesion	1	52	0.724552	0.833974	c68511_g1
GO:0005905	coated pit	1	53	0.731305	0.840033	c43446_g1
GO:0031965	nuclear membrane	3	155	0.734319	0.84178	c65226_g1;c60242_g1;c46632_g1
GO:0000781	chromosome, telomeric region	1	54	0.737893	0.842452	c46247_g1
GO:0005747	mitochondrial respiratory chain complex I	1	54	0.737893	0.842452	c53741_g1
GO:0005924	cell-substrate adherens junction	1	55	0.744319	0.847308	c68511_g1
GO:0030141	secretory granule	2	108	0.74515	0.847308	c43446_g1;c70071_g1
GO:0005741	mitochondrial outer membrane	2	109	0.749721	0.85079	c27305_g1;c9131_g1
GO:0030055	cell-substrate junction	1	57	0.756703	0.856989	c68511_g1
GO:0031902	late endosome membrane	1	58	0.762669	0.862015	c63514_g1
GO:0044455	mitochondrial membrane part	3	166	0.775317	0.874558	c66310_g1;c55534_g1;c53741_g1
GO:0005576	extracellular region	21	990	0.779078	0.876003	c61032_g1;c58837_g1;c79092_g1;c37946_g1;c53150_g1;c51112_g1;c59864_g2;c5531_g1;c42007_g1;c52564_g1;c52371_g1;c69687_g1;c47119_g1;c52003_g1;c60417_g1;c20213_g1;c55227_g1;c69747_g1;c52220_g1;c59499_g1;c54715_g1
GO:0070603	SWI/SNF superfamily-type complex	1	61	0.779705	0.876003	c66428_g1
GO:0035770	ribonucleoprotein granule	1	63	0.790378	0.882411	c39293_g1
GO:0036464	cytoplasmic ribonucleoprotein granule	1	63	0.790378	0.882411	c39293_g1
GO:0005657	replication fork	2	119	0.791667	0.882411	c51102_g1;c69569_g2
GO:0031968	organelle outer membrane	2	119	0.791667	0.882411	c27305_g1;c9131_g1
GO:0009897	external side of plasma membrane	1	64	0.795519	0.884956	c55136_g2
GO:0005859	muscle myosin complex	1	66	0.805427	0.892457	c70210_g2
GO:0022625	cytosolic large ribosomal subunit	1	66	0.805427	0.892457	c74935_g1
GO:0045271	respiratory chain complex I	1	68	0.814856	0.901135	c53741_g1
GO:0030964	NADH dehydrogenase complex	1	70	0.823828	0.909274	c53741_g1
GO:0016460	myosin II complex	1	71	0.82815	0.912259	c70210_g2
GO:0098562	cytoplasmic side of membrane	1	72	0.832366	0.915116	c40754_g1
GO:0032153	cell division site	1	73	0.836479	0.916445	c37946_g1
GO:0016323	basolateral plasma membrane	1	74	0.840492	0.916445	c61229_g1
GO:0030894	replisome	1	74	0.840492	0.916445	c51102_g1
GO:0005618	cell wall	4	240	0.841634	0.916445	c56398_g1;c42007_g1;c1973_g1;c51938_g1
GO:0000228	nuclear chromosome	7	389	0.841699	0.916445	c42194_g1;c51102_g1;c59614_g1;c46247_g1;c69569_g2;c17053_g1;c45254_g1
GO:0005912	adherens junction	1	77	0.851948	0.925816	c68511_g1
GO:0005778	peroxisomal membrane	1	78	0.855581	0.926195	c68613_g2
GO:0031903	microbody membrane	1	78	0.855581	0.926195	c68613_g2
GO:0005667	transcription factor complex	2	139	0.857331	0.926312	c21901_g1;c43745_g1
GO:0098552	side of membrane	2	140	0.860058	0.927481	c40754_g1;c55136_g2
GO:0070161	anchoring junction	1	81	0.865955	0.932059	c68511_g1
GO:0000794	condensed nuclear chromosome	3	209	0.888583	0.953804	c59614_g1;c17053_g1;c51102_g1
GO:0070469	respiratory chain	4	264	0.889541	0.953804	c53741_g1;c75007_g1;c94292_g1;c37752_g1
GO:0016604	nuclear body	4	268	0.896159	0.957436	c56619_g1;c59614_g1;c51102_g1;c50903_g1
GO:0000790	nuclear chromatin	1	92	0.898021	0.957436	c69569_g2
GO:0005746	mitochondrial respiratory chain	1	92	0.898021	0.957436	c53741_g1
GO:0044449	contractile fiber part	3	216	0.901194	0.957914	c61229_g1;c46524_g1;c70210_g2
GO:0015629	actin cytoskeleton	5	325	0.901866	0.957914	c51102_g1;c54616_g1;c11865_g1;c67312_g1;c70210_g2
GO:0005840	ribosome	13	729	0.908132	0.961567	c74935_g1;c41813_g1;c55455_g1;c37447_g1;c26446_g1;c12785_g1;c87917_g1;c41616_g1;c61614_g1;c41238_g1;c5531_g1;c88434_g1;c44313_g1
GO:0000793	condensed chromosome	5	330	0.908714	0.961567	c56619_g1;c56135_g1;c59614_g1;c17053_g1;c51102_g1
GO:0044391	ribosomal subunit	4	281	0.91532	0.966687	c74935_g1;c41813_g1;c88434_g1;c44313_g1
GO:0030016	myofibril	3	226	0.916982	0.966687	c61229_g1;c46524_g1;c70210_g2
GO:0031252	cell leading edge	1	107	0.929772	0.97722	c55136_g2
GO:0043292	contractile fiber	3	236	0.930438	0.97722	c61229_g1;c46524_g1;c70210_g2
GO:0042470	melanosome	1	111	0.936424	0.979857	c69701_g2
GO:0048770	pigment granule	1	111	0.936424	0.979857	c69701_g2
GO:0031975	envelope	37	1893	0.939264	0.979993	c65226_g1;c60242_g1;c46632_g1;c75007_g1;c9424_g1;c25964_g1;c49563_g1;c60798_g1;c65148_g1;c66310_g1;c68471_g1;c55534_g1;c53741_g1;c27305_g1;c9131_g1;c59072_g1;c94292_g1;c57846_g1;c88241_g1;c50878_g1;c57301_g1;c44805_g1;c58678_g1;c39365_g1;c65563_g2;c31207_g1;c80257_g1;c46231_g1;c45551_g1;c63697_g1;c37752_g1;c61040_g1;c39010_g1;c55659_g1;c57457_g1;c48643_g1;c46185_g1
GO:0016469	proton-transporting two-sector ATPase complex	2	183	0.940542	0.979993	c36945_g1;c74812_g1
GO:0005788	endoplasmic reticulum lumen	1	116	0.943861	0.979993	c46733_g1
GO:0098800	inner mitochondrial membrane protein complex	1	117	0.945241	0.979993	c53741_g1
GO:0098803	respiratory chain complex	1	117	0.945241	0.979993	c53741_g1
GO:0098798	mitochondrial protein complex	2	195	0.953535	0.986777	c53741_g1;c48643_g1
GO:0005887	integral component of plasma membrane	6	434	0.956152	0.987673	c70012_g1;c69605_g1;c49726_g1;c63356_g1;c52050_g1;c23334_g1
GO:0030017	sarcomere	2	206	0.963025	0.992954	c46524_g1;c70210_g2
GO:0036379	myofilament	1	137	0.966717	0.994255	c70210_g2
GO:0031226	intrinsic component of plasma membrane	6	460	0.970352	0.994255	c70012_g1;c69605_g1;c49726_g1;c63356_g1;c52050_g1;c23334_g1
GO:0031672	A band	1	142	0.970615	0.994255	c46524_g1
GO:0015935	small ribosomal subunit	1	143	0.971338	0.994255	c41813_g1
GO:0016607	nuclear speck	1	159	0.980762	1	c56619_g1
GO:0005623	cell	573	24017	0.994156	1	c42194_g1;c51045_g1;c43761_g1;c44776_g1;c65242_g1;c61395_g1;c61395_g2;c51096_g1;c62350_g1;c45755_g1;c52724_g1;c38791_g1;c56619_g1;c70920_g1;c66428_g1;c59614_g1;c52552_g1;c50111_g1;c65097_g2;c58364_g1;c4637_g1;c58293_g1;c5531_g1;c43446_g1;c38662_g1;c66875_g1;c93570_g1;c50878_g1;c57593_g1;c52990_g1;c39293_g1;c55345_g1;c90364_g1;c49590_g1;c67607_g1;c61235_g1;c39995_g1;c11865_g1;c37946_g1;c46315_g1;c…
GO:0044464	cell part	573	24017	0.994156	1	c42194_g1;c51045_g1;c43761_g1;c44776_g1;c65242_g1;c61395_g1;c61395_g2;c51096_g1;c62350_g1;c45755_g1;c52724_g1;c38791_g1;c56619_g1;c70920_g1;c66428_g1;c59614_g1;c52552_g1;c50111_g1;c65097_g2;c58364_g1;c4637_g1;c58293_g1;c5531_g1;c43446_g1;c38662_g1;c66875_g1;c93570_g1;c50878_g1;c57593_g1;c52990_g1;c39293_g1;c55345_g1;c90364_g1;c49590_g1;c67607_g1;c61235_g1;c39995_g1;c11865_g1;c37946_g1;c46315_g1;c…
GO:1990204	oxidoreductase complex	2	324	0.997134	1	c51243_g1;c53741_g1
GO:0016020	membrane	224	10615	0.998647	1	c57593_g1;c65937_g1;c66750_g2;c88267_g1;c52169_g1;c54328_g1;c61229_g1;c70071_g1;c65226_g1;c60242_g1;c46632_g1;c36945_g1;c74812_g1;c41702_g1;c70035_g1;c57610_g1;c65860_g1;c70124_g1;c53736_g1;c51768_g1;c64629_g1;c66310_g1;c40754_g1;c63051_g1;c68471_g1;c55136_g2;c68613_g2;c13124_g1;c49590_g1;c52034_g1;c49167_g1;c88047_g1;c47123_g1;c64078_g1;c54288_g1;c68235_g2;c62586_g1;c61109_g1;c55534_g1;c43446_g1…
GO:0016021	integral component of membrane	138	7135	0.999688	1	c57610_g1;c65860_g1;c55534_g1;c70012_g1;c52795_g1;c13124_g1;c55803_g1;c52552_g1;c51967_g1;c56605_g1;c64367_g1;c55930_g1;c67370_g1;c47698_g1;c69896_g1;c54381_g1;c68026_g1;c36945_g1;c58665_g1;c55531_g1;c44551_g1;c70071_g1;c14468_g1;c14175_g1;c70124_g1;c40481_g1;c62487_g1;c64018_g1;c84924_g1;c55136_g2;c52544_g1;c52034_g1;c68735_g1;c55386_g1;c50111_g1;c61902_g1;c51768_g1;c49406_g1;c53094_g1;c74812_g1…
GO:0031224	intrinsic component of membrane	138	7188	0.999796	1	c57610_g1;c65860_g1;c55534_g1;c70012_g1;c52795_g1;c13124_g1;c55803_g1;c52552_g1;c51967_g1;c56605_g1;c64367_g1;c55930_g1;c67370_g1;c47698_g1;c69896_g1;c54381_g1;c68026_g1;c36945_g1;c58665_g1;c55531_g1;c44551_g1;c70071_g1;c14468_g1;c14175_g1;c70124_g1;c40481_g1;c62487_g1;c64018_g1;c84924_g1;c55136_g2;c52544_g1;c52034_g1;c68735_g1;c55386_g1;c50111_g1;c61902_g1;c51768_g1;c49406_g1;c53094_g1;c74812_g1…
GO:0044425	membrane part	154	7980	0.999902	1	c65937_g1;c66750_g2;c61229_g1;c36945_g1;c74812_g1;c57610_g1;c65860_g1;c70124_g1;c53736_g1;c51768_g1;c64629_g1;c66310_g1;c40754_g1;c63051_g1;c55136_g2;c55534_g1;c43446_g1;c53741_g1;c70012_g1;c84924_g1;c52544_g1;c63356_g1;c13124_g1;c52795_g1;c58665_g1;c62350_g1;c69551_g3;c55803_g1;c52552_g1;c51967_g1;c56605_g1;c64367_g1;c55930_g1;c67370_g1;c47698_g1;c69896_g1;c54381_g1;c68026_g1;c55531_g1;c44551_g1…
GO:0030312	external encapsulating structure	4	748	0.99999	1	c56398_g1;c42007_g1;c1973_g1;c51938_g1
GO:0019867	outer membrane	2	662	0.999999	1	c27305_g1;c9131_g1
GO:0042597	periplasmic space	1	732	1	1	c73362_g1
GO:0071944	cell periphery	110	7236	1	1	c61229_g1;c49079_g1;c54616_g1;c70124_g1;c53736_g1;c51768_g1;c64629_g1;c56398_g1;c42007_g1;c55136_g2;c1973_g1;c68026_g1;c58837_g1;c54016_g1;c58665_g1;c55531_g1;c70071_g1;c14468_g1;c14175_g1;c56401_g1;c62350_g1;c56316_g1;c62487_g1;c66449_g3;c64018_g1;c84924_g1;c52552_g1;c52544_g1;c68735_g1;c62710_g1;c70357_g1;c67954_g2;c61902_g1;c41238_g1;c60739_g1;c51629_g1;c38288_g1;c46477_g1;c40543_g1;c43799_g1;…
GO:0005886	plasma membrane	103	7036	1	1	c61229_g1;c70124_g1;c53736_g1;c51768_g1;c64629_g1;c55136_g2;c68026_g1;c58837_g1;c54016_g1;c58665_g1;c55531_g1;c70071_g1;c14468_g1;c14175_g1;c56401_g1;c62350_g1;c56316_g1;c62487_g1;c56398_g1;c66449_g3;c64018_g1;c84924_g1;c52552_g1;c52544_g1;c68735_g1;c62710_g1;c70357_g1;c67954_g2;c61902_g1;c41238_g1;c60739_g1;c51629_g1;c38288_g1;c46477_g1;c40543_g1;c43799_g1;c69864_g1;c62588_g1;c49167_g1;c38108_g1…

## Sheet: Molecular function
GO ID	Description	GeneRatio (597)	BgRatio (29405)	pvalue	fdr	geneID
GO:0004674	protein serine/threonine kinase activity	68	1096	3.07386e-16	2.35458e-13	c43573_g1;c66149_g1;c90364_g1;c51629_g1;c10456_g1;c61357_g2;c55060_g1;c47607_g1;c55136_g2;c57299_g1;c52910_g1;c10441_g1;c57704_g1;c21901_g1;c48671_g1;c66504_g3;c50771_g1;c35323_g1;c15692_g1;c46278_g1;c64573_g1;c57593_g1;c62350_g1;c47837_g1;c66449_g3;c64018_g1;c17053_g1;c52719_g1;c64551_g1;c74834_g1;c45755_g1;c62412_g1;c64330_g1;c49744_g1;c43818_g1;c65172_g1;c52724_g1;c62283_g1;c60242_g1;c43761_g1…
GO:0016773	phosphotransferase activity, alcohol group as acceptor	93	2140	2.5211e-12	9.65581e-10	c56401_g1;c55045_g1;c53736_g1;c62710_g1;c38108_g1;c60466_g1;c82824_g1;c64629_g1;c26899_g1;c65963_g1;c64573_g1;c57593_g1;c45755_g1;c60242_g1;c43573_g1;c66149_g1;c90364_g1;c51629_g1;c10456_g1;c61357_g2;c55060_g1;c47607_g1;c54452_g1;c66267_g1;c52724_g1;c57284_g1;c65163_g1;c55136_g2;c57299_g1;c52910_g1;c10441_g1;c57704_g1;c63356_g1;c62350_g1;c56114_g1;c69923_g2;c21901_g1;c48671_g1;c66504_g3;c50771_g1…
GO:0032549	ribonucleoside binding	239	8051	9.82417e-12	1.33214e-09	c54016_g1;c37490_g1;c9833_g1;c56316_g1;c49590_g1;c70357_g1;c55052_g1;c84587_g1;c21901_g1;c60739_g1;c38288_g1;c378_g1;c69414_g1;c45909_g1;c50359_g1;c49167_g1;c88047_g1;c27305_g1;c18874_g1;c47123_g1;c69027_g2;c40211_g1;c50377_g1;c48910_g1;c60108_g1;c76576_g1;c37946_g1;c60798_g1;c46260_g1;c65937_g1;c66750_g2;c67766_g2;c40754_g1;c46237_g1;c48787_g1;c58630_g1;c37820_g1;c63673_g1;c56308_g1;c69687_g1;c8…
GO:0035639	purine ribonucleoside triphosphate binding	237	7965	1.01322e-11	1.33214e-09	c54016_g1;c37490_g1;c9833_g1;c56316_g1;c49590_g1;c70357_g1;c55052_g1;c84587_g1;c21901_g1;c60739_g1;c38288_g1;c378_g1;c69414_g1;c45909_g1;c50359_g1;c49167_g1;c88047_g1;c27305_g1;c18874_g1;c47123_g1;c69027_g2;c40211_g1;c50377_g1;c48910_g1;c60108_g1;c76576_g1;c37946_g1;c60798_g1;c46260_g1;c65937_g1;c66750_g2;c67766_g2;c40754_g1;c46237_g1;c48787_g1;c58630_g1;c37820_g1;c63673_g1;c56308_g1;c69687_g1;c8…
GO:0001883	purine nucleoside binding	237	7974	1.14374e-11	1.33214e-09	c54016_g1;c37490_g1;c9833_g1;c56316_g1;c49590_g1;c70357_g1;c55052_g1;c84587_g1;c21901_g1;c60739_g1;c38288_g1;c378_g1;c69414_g1;c45909_g1;c50359_g1;c49167_g1;c88047_g1;c27305_g1;c18874_g1;c47123_g1;c69027_g2;c40211_g1;c50377_g1;c48910_g1;c60108_g1;c76576_g1;c37946_g1;c60798_g1;c46260_g1;c65937_g1;c66750_g2;c67766_g2;c40754_g1;c46237_g1;c48787_g1;c58630_g1;c37820_g1;c63673_g1;c56308_g1;c69687_g1;c8…
GO:0032550	purine ribonucleoside binding	237	7974	1.14374e-11	1.33214e-09	c54016_g1;c37490_g1;c9833_g1;c56316_g1;c49590_g1;c70357_g1;c55052_g1;c84587_g1;c21901_g1;c60739_g1;c38288_g1;c378_g1;c69414_g1;c45909_g1;c50359_g1;c49167_g1;c88047_g1;c27305_g1;c18874_g1;c47123_g1;c69027_g2;c40211_g1;c50377_g1;c48910_g1;c60108_g1;c76576_g1;c37946_g1;c60798_g1;c46260_g1;c65937_g1;c66750_g2;c67766_g2;c40754_g1;c46237_g1;c48787_g1;c58630_g1;c37820_g1;c63673_g1;c56308_g1;c69687_g1;c8…
GO:0001882	nucleoside binding	239	8067	1.21736e-11	1.33214e-09	c54016_g1;c37490_g1;c9833_g1;c56316_g1;c49590_g1;c70357_g1;c55052_g1;c84587_g1;c21901_g1;c60739_g1;c38288_g1;c378_g1;c69414_g1;c45909_g1;c50359_g1;c49167_g1;c88047_g1;c27305_g1;c18874_g1;c47123_g1;c69027_g2;c40211_g1;c50377_g1;c48910_g1;c60108_g1;c76576_g1;c37946_g1;c60798_g1;c46260_g1;c65937_g1;c66750_g2;c67766_g2;c40754_g1;c46237_g1;c48787_g1;c58630_g1;c37820_g1;c63673_g1;c56308_g1;c69687_g1;c8…
GO:0004672	protein kinase activity	76	1641	1.75879e-11	1.67811e-09	c64573_g1;c57593_g1;c45755_g1;c60242_g1;c43573_g1;c66149_g1;c90364_g1;c51629_g1;c10456_g1;c61357_g2;c55060_g1;c47607_g1;c54452_g1;c52724_g1;c57284_g1;c55136_g2;c57299_g1;c52910_g1;c10441_g1;c57704_g1;c63356_g1;c62350_g1;c56114_g1;c21901_g1;c48671_g1;c66504_g3;c50771_g1;c35323_g1;c15692_g1;c51458_g1;c52050_g1;c49155_g1;c62416_g1;c68382_g1;c84606_g1;c46278_g1;c47837_g1;c66449_g3;c64018_g1;c17053_g1…
GO:0003774	motor activity	36	478	1.99793e-11	1.67811e-09	c79376_g1;c70210_g2;c67607_g1;c37773_g1;c11865_g1;c46315_g1;c92619_g1;c49563_g1;c70787_g1;c48655_g1;c38105_g1;c92444_g1;c40782_g1;c65610_g1;c68167_g1;c53845_g1;c10010_g1;c48763_g1;c21960_g1;c19115_g1;c54465_g1;c39192_g1;c37969_g1;c65040_g1;c49976_g1;c23938_g1;c28189_g1;c37345_g1;c62169_g1;c64778_g1;c46839_g1;c37764_g1;c56135_g1;c63805_g1;c91030_g1;c53811_g1
GO:0032555	purine ribonucleotide binding	238	8067	2.19075e-11	1.67811e-09	c54016_g1;c37490_g1;c9833_g1;c56316_g1;c49590_g1;c70357_g1;c55052_g1;c84587_g1;c21901_g1;c60739_g1;c38288_g1;c378_g1;c69414_g1;c45909_g1;c50359_g1;c49167_g1;c88047_g1;c27305_g1;c18874_g1;c47123_g1;c69027_g2;c40211_g1;c50377_g1;c48910_g1;c60108_g1;c76576_g1;c37946_g1;c60798_g1;c46260_g1;c65937_g1;c66750_g2;c67766_g2;c40754_g1;c46237_g1;c48787_g1;c58630_g1;c37820_g1;c63673_g1;c56308_g1;c69687_g1;c8…
GO:0017076	purine nucleotide binding	238	8078	2.53222e-11	1.76335e-09	c54016_g1;c37490_g1;c9833_g1;c56316_g1;c49590_g1;c70357_g1;c55052_g1;c84587_g1;c21901_g1;c60739_g1;c38288_g1;c378_g1;c69414_g1;c45909_g1;c50359_g1;c49167_g1;c88047_g1;c27305_g1;c18874_g1;c47123_g1;c69027_g2;c40211_g1;c50377_g1;c48910_g1;c60108_g1;c76576_g1;c37946_g1;c60798_g1;c46260_g1;c65937_g1;c66750_g2;c67766_g2;c40754_g1;c46237_g1;c48787_g1;c58630_g1;c37820_g1;c63673_g1;c56308_g1;c69687_g1;c8…
GO:0016301	kinase activity	99	2450	2.93216e-11	1.8717e-09	c56401_g1;c55045_g1;c53736_g1;c62710_g1;c38108_g1;c60466_g1;c82824_g1;c64629_g1;c26899_g1;c65963_g1;c41411_g1;c64573_g1;c57593_g1;c45755_g1;c60242_g1;c56371_g1;c43573_g1;c66149_g1;c90364_g1;c51629_g1;c10456_g1;c61357_g2;c55060_g1;c47607_g1;c54452_g1;c66267_g1;c52724_g1;c57284_g1;c65163_g1;c55136_g2;c57299_g1;c52910_g1;c10441_g1;c57704_g1;c63356_g1;c55345_g1;c62350_g1;c56114_g1;c93570_g1;c63361_g1…
GO:0097367	carbohydrate derivative binding	244	8369	3.47325e-11	2.04655e-09	c54016_g1;c37490_g1;c9833_g1;c56316_g1;c49590_g1;c70357_g1;c55052_g1;c84587_g1;c21901_g1;c60739_g1;c38288_g1;c378_g1;c69414_g1;c45909_g1;c50359_g1;c49167_g1;c88047_g1;c27305_g1;c18874_g1;c47123_g1;c69027_g2;c40211_g1;c50377_g1;c48910_g1;c60108_g1;c76576_g1;c37946_g1;c60798_g1;c46260_g1;c65937_g1;c66750_g2;c67766_g2;c40754_g1;c46237_g1;c48787_g1;c58630_g1;c37820_g1;c63673_g1;c56308_g1;c69687_g1;c8…
GO:0032553	ribonucleotide binding	239	8192	6.24831e-11	3.41872e-09	c54016_g1;c37490_g1;c9833_g1;c56316_g1;c49590_g1;c70357_g1;c55052_g1;c84587_g1;c21901_g1;c60739_g1;c38288_g1;c378_g1;c69414_g1;c45909_g1;c50359_g1;c49167_g1;c88047_g1;c27305_g1;c18874_g1;c47123_g1;c69027_g2;c40211_g1;c50377_g1;c48910_g1;c60108_g1;c76576_g1;c37946_g1;c60798_g1;c46260_g1;c65937_g1;c66750_g2;c67766_g2;c40754_g1;c46237_g1;c48787_g1;c58630_g1;c37820_g1;c63673_g1;c56308_g1;c69687_g1;c8…
GO:0043167	ion binding	383	15441	4.19237e-09	2.1409e-07	c64018_g1;c54016_g1;c37490_g1;c9833_g1;c56316_g1;c49590_g1;c70357_g1;c55052_g1;c84587_g1;c21901_g1;c60739_g1;c38288_g1;c378_g1;c69414_g1;c45909_g1;c50359_g1;c49167_g1;c88047_g1;c27305_g1;c18874_g1;c47123_g1;c69027_g2;c40211_g1;c50377_g1;c48910_g1;c60108_g1;c76576_g1;c37946_g1;c60798_g1;c46260_g1;c65937_g1;c66750_g2;c67766_g2;c40754_g1;c46237_g1;c48787_g1;c58630_g1;c37820_g1;c63673_g1;c56308_g1;c6…
GO:0003777	microtubule motor activity	26	366	4.17522e-08	1.99889e-06	c92444_g1;c40782_g1;c65610_g1;c68167_g1;c53845_g1;c10010_g1;c48763_g1;c21960_g1;c19115_g1;c54465_g1;c39192_g1;c37969_g1;c46315_g1;c65040_g1;c49976_g1;c23938_g1;c28189_g1;c37345_g1;c62169_g1;c64778_g1;c46839_g1;c37764_g1;c56135_g1;c63805_g1;c91030_g1;c53811_g1
GO:0005509	calcium ion binding	33	612	4.58212e-07	2.06465e-05	c2226_g1;c55531_g1;c58436_g1;c46510_g1;c59924_g1;c55386_g1;c67954_g2;c46477_g1;c92690_g1;c52990_g1;c10429_g1;c46965_g1;c58501_g1;c62118_g1;c50328_g1;c17458_g1;c55526_g1;c50898_g1;c50214_g1;c55506_g1;c67312_g1;c48655_g1;c55177_g1;c46598_g1;c48588_g1;c53760_g1;c56556_g2;c56677_g1;c18240_g1;c25524_g1;c32828_g1;c32680_g1;c57052_g1
GO:0005525	GTP binding	42	900	6.22819e-07	2.65044e-05	c54016_g1;c37490_g1;c9833_g1;c56316_g1;c49590_g1;c70357_g1;c55052_g1;c84587_g1;c21901_g1;c60739_g1;c38288_g1;c378_g1;c69414_g1;c45909_g1;c50359_g1;c49167_g1;c88047_g1;c27305_g1;c18874_g1;c47123_g1;c69027_g2;c40211_g1;c50377_g1;c48910_g1;c60108_g1;c76576_g1;c37946_g1;c60798_g1;c46260_g1;c65937_g1;c66750_g2;c67766_g2;c40754_g1;c46237_g1;c48787_g1;c58630_g1;c37820_g1;c63673_g1;c56308_g1;c69687_g1;c8…
GO:0015085	calcium ion transmembrane transporter activity	15	158	8.78464e-07	3.5416e-05	c58665_g1;c55531_g1;c55386_g1;c69551_g3;c55803_g1;c56605_g1;c64367_g1;c55930_g1;c67370_g1;c69896_g1;c54381_g1;c55136_g2;c52552_g1;c51967_g1;c47698_g1
GO:0016772	transferase activity, transferring phosphorus-containing groups	109	3418	1.10635e-06	4.23733e-05	c88902_g1;c50139_g1;c56401_g1;c55045_g1;c53736_g1;c62710_g1;c38108_g1;c60466_g1;c82824_g1;c64629_g1;c26899_g1;c41411_g1;c65963_g1;c64573_g1;c57593_g1;c45755_g1;c60242_g1;c63455_g1;c56371_g1;c43573_g1;c66149_g1;c90364_g1;c51629_g1;c10456_g1;c61357_g2;c55060_g1;c47607_g1;c54452_g1;c66267_g1;c52724_g1;c57284_g1;c65163_g1;c60108_g1;c55136_g2;c57299_g1;c52910_g1;c10441_g1;c57704_g1;c63356_g1;c55345_g1…
GO:0005524	ATP binding	196	7146	1.24339e-06	4.53541e-05	c46278_g1;c68026_g1;c63103_g1;c58665_g1;c55531_g1;c70071_g1;c64573_g1;c14468_g1;c65963_g1;c22772_g1;c92444_g1;c56401_g1;c70124_g1;c40782_g1;c65610_g1;c57593_g1;c50771_g1;c93570_g1;c68167_g1;c42194_g1;c55045_g1;c62350_g1;c52766_g1;c44272_g1;c55345_g1;c56371_g1;c53845_g1;c43573_g1;c47837_g1;c59614_g1;c53736_g1;c66449_g3;c67778_g1;c64018_g1;c47080_g1;c17053_g1;c57299_g1;c66149_g1;c46510_g1;c55136_g2…
GO:0032559	adenyl ribonucleotide binding	197	7219	1.64436e-06	5.64742e-05	c69864_g1;c46278_g1;c68026_g1;c63103_g1;c58665_g1;c55531_g1;c70071_g1;c64573_g1;c14468_g1;c65963_g1;c22772_g1;c92444_g1;c56401_g1;c70124_g1;c40782_g1;c65610_g1;c57593_g1;c50771_g1;c93570_g1;c68167_g1;c42194_g1;c55045_g1;c62350_g1;c52766_g1;c44272_g1;c55345_g1;c56371_g1;c53845_g1;c43573_g1;c47837_g1;c59614_g1;c53736_g1;c66449_g3;c67778_g1;c64018_g1;c47080_g1;c17053_g1;c57299_g1;c66149_g1;c46510_g1…
GO:0030554	adenyl nucleotide binding	197	7228	1.79565e-06	5.64742e-05	c21901_g1;c69864_g1;c46278_g1;c68026_g1;c63103_g1;c58665_g1;c55531_g1;c70071_g1;c64573_g1;c14468_g1;c65963_g1;c22772_g1;c92444_g1;c56401_g1;c70124_g1;c40782_g1;c65610_g1;c57593_g1;c50771_g1;c93570_g1;c68167_g1;c42194_g1;c55045_g1;c62350_g1;c52766_g1;c44272_g1;c55345_g1;c56371_g1;c53845_g1;c43573_g1;c47837_g1;c59614_g1;c53736_g1;c66449_g3;c67778_g1;c64018_g1;c47080_g1;c17053_g1;c57299_g1;c66149_g1…
GO:0004721	phosphoprotein phosphatase activity	20	285	1.82499e-06	5.64742e-05	c61235_g1;c47824_g1;c50256_g1;c12202_g1;c58364_g1;c4637_g1;c68776_g1;c69398_g1;c58245_g1;c62416_g1;c54452_g1;c58245_g2;c38764_g1;c53065_g1;c47300_g1;c69312_g1;c64019_g1;c56325_g1;c23318_g1;c47495_g1
GO:0032561	guanyl ribonucleotide binding	42	939	1.84315e-06	5.64742e-05	c54016_g1;c37490_g1;c9833_g1;c56316_g1;c49590_g1;c70357_g1;c55052_g1;c84587_g1;c21901_g1;c60739_g1;c38288_g1;c378_g1;c69414_g1;c45909_g1;c50359_g1;c49167_g1;c88047_g1;c27305_g1;c18874_g1;c47123_g1;c69027_g2;c40211_g1;c50377_g1;c48910_g1;c60108_g1;c76576_g1;c37946_g1;c60798_g1;c46260_g1;c65937_g1;c66750_g2;c67766_g2;c40754_g1;c46237_g1;c48787_g1;c58630_g1;c37820_g1;c63673_g1;c56308_g1;c69687_g1;c8…
GO:0019001	guanyl nucleotide binding	42	941	1.94452e-06	5.72885e-05	c54016_g1;c37490_g1;c9833_g1;c56316_g1;c49590_g1;c70357_g1;c55052_g1;c84587_g1;c21901_g1;c60739_g1;c38288_g1;c378_g1;c69414_g1;c45909_g1;c50359_g1;c49167_g1;c88047_g1;c27305_g1;c18874_g1;c47123_g1;c69027_g2;c40211_g1;c50377_g1;c48910_g1;c60108_g1;c76576_g1;c37946_g1;c60798_g1;c46260_g1;c65937_g1;c66750_g2;c67766_g2;c40754_g1;c46237_g1;c48787_g1;c58630_g1;c37820_g1;c63673_g1;c56308_g1;c69687_g1;c8…
GO:0043168	anion binding	255	9913	2.33627e-06	6.62808e-05	c64018_g1;c54016_g1;c37490_g1;c9833_g1;c56316_g1;c49590_g1;c70357_g1;c55052_g1;c84587_g1;c21901_g1;c60739_g1;c38288_g1;c378_g1;c69414_g1;c45909_g1;c50359_g1;c49167_g1;c88047_g1;c27305_g1;c18874_g1;c47123_g1;c69027_g2;c40211_g1;c50377_g1;c48910_g1;c60108_g1;c76576_g1;c37946_g1;c60798_g1;c46260_g1;c65937_g1;c66750_g2;c67766_g2;c40754_g1;c46237_g1;c48787_g1;c58630_g1;c37820_g1;c63673_g1;c56308_g1;c6…
GO:0005245	voltage-gated calcium channel activity	10	77	3.57066e-06	9.7683e-05	c55803_g1;c56605_g1;c64367_g1;c55930_g1;c67370_g1;c69896_g1;c54381_g1;c52552_g1;c51967_g1;c47698_g1
GO:0005244	voltage-gated ion channel activity	18	252	4.63947e-06	0.000118461	c49726_g1;c52050_g1;c23334_g1;c69864_g1;c55803_g1;c56605_g1;c64367_g1;c55930_g1;c67370_g1;c69896_g1;c54381_g1;c37602_g1;c57610_g1;c42970_g1;c52552_g1;c51967_g1;c47698_g1;c70012_g1
GO:0022832	voltage-gated channel activity	18	252	4.63947e-06	0.000118461	c49726_g1;c52050_g1;c23334_g1;c69864_g1;c55803_g1;c56605_g1;c64367_g1;c55930_g1;c67370_g1;c69896_g1;c54381_g1;c37602_g1;c57610_g1;c42970_g1;c52552_g1;c51967_g1;c47698_g1;c70012_g1
GO:0005262	calcium channel activity	11	100	6.10057e-06	0.000146032	c55803_g1;c56605_g1;c64367_g1;c55930_g1;c67370_g1;c69896_g1;c54381_g1;c55136_g2;c52552_g1;c51967_g1;c47698_g1
GO:0016307	phosphatidylinositol phosphate kinase activity	11	100	6.10057e-06	0.000146032	c56401_g1;c55045_g1;c53736_g1;c62710_g1;c38108_g1;c60466_g1;c82824_g1;c64629_g1;c26899_g1;c65963_g1;c69923_g2
GO:0022836	gated channel activity	19	287	7.62498e-06	0.000176992	c42970_g1;c49726_g1;c52050_g1;c23334_g1;c69864_g1;c55803_g1;c56605_g1;c64367_g1;c55930_g1;c67370_g1;c69896_g1;c54381_g1;c37602_g1;c57610_g1;c52552_g1;c51967_g1;c47698_g1;c55136_g2;c70012_g1
GO:0008353	RNA polymerase II carboxy-terminal domain kinase activity	6	27	1.40583e-05	0.000316725	c43573_g1;c21901_g1;c51629_g1;c10456_g1;c61357_g2;c47607_g1
GO:0005261	cation channel activity	18	281	2.04762e-05	0.000443982	c69864_g1;c42970_g1;c49726_g1;c52050_g1;c23334_g1;c55803_g1;c56605_g1;c64367_g1;c55930_g1;c67370_g1;c69896_g1;c54381_g1;c55136_g2;c52552_g1;c51967_g1;c47698_g1;c57610_g1;c70012_g1
GO:0005216	ion channel activity	21	364	2.09233e-05	0.000443982	c69864_g1;c57610_g1;c65860_g1;c62760_g2;c42970_g1;c49726_g1;c52050_g1;c23334_g1;c55803_g1;c56605_g1;c64367_g1;c55930_g1;c67370_g1;c69896_g1;c54381_g1;c37602_g1;c55136_g2;c52552_g1;c51967_g1;c47698_g1;c70012_g1
GO:0022843	voltage-gated cation channel activity	15	205	2.14456e-05	0.000443982	c49726_g1;c52050_g1;c23334_g1;c69864_g1;c55803_g1;c56605_g1;c64367_g1;c55930_g1;c67370_g1;c69896_g1;c54381_g1;c52552_g1;c51967_g1;c47698_g1;c70012_g1
GO:0022838	substrate-specific channel activity	21	371	2.76872e-05	0.000558117	c69864_g1;c57610_g1;c65860_g1;c62760_g2;c42970_g1;c49726_g1;c52050_g1;c23334_g1;c55803_g1;c56605_g1;c64367_g1;c55930_g1;c67370_g1;c69896_g1;c54381_g1;c37602_g1;c55136_g2;c52552_g1;c51967_g1;c47698_g1;c70012_g1
GO:0004842	ubiquitin-protein transferase activity	19	319	3.32455e-05	0.000652975	c89579_g1;c49588_g1;c52795_g1;c25537_g1;c69569_g2;c58189_g1;c69260_g1;c18931_g1;c16402_g1;c56055_g1;c60011_g1;c59432_g1;c77613_g1;c53349_g1;c69408_g1;c62005_g1;c62901_g1;c61651_g1;c55674_g1
GO:0019787	ubiquitin-like protein transferase activity	19	328	4.84121e-05	0.000927091	c89579_g1;c49588_g1;c52795_g1;c25537_g1;c69569_g2;c58189_g1;c69260_g1;c18931_g1;c16402_g1;c56055_g1;c60011_g1;c59432_g1;c77613_g1;c53349_g1;c69408_g1;c62005_g1;c62901_g1;c61651_g1;c55674_g1
GO:0008234	cysteine-type peptidase activity	16	251	6.1691e-05	0.00109266	c53858_g1;c58380_g1;c59072_g1;c37819_g1;c58436_g1;c67954_g2;c68655_g1;c64132_g1;c51112_g2;c59402_g1;c59313_g1;c48033_g1;c51112_g1;c10429_g1;c51122_g1;c59984_g1
GO:0004693	cyclin-dependent protein serine/threonine kinase activity	8	67	6.26838e-05	0.00109266	c43573_g1;c66149_g1;c90364_g1;c51629_g1;c10456_g1;c61357_g2;c55060_g1;c47607_g1
GO:0097472	cyclin-dependent protein kinase activity	8	67	6.26838e-05	0.00109266	c43573_g1;c66149_g1;c90364_g1;c51629_g1;c10456_g1;c61357_g2;c55060_g1;c47607_g1
GO:0072509	divalent inorganic cation transmembrane transporter activity	15	225	6.2764e-05	0.00109266	c58665_g1;c55531_g1;c55386_g1;c69551_g3;c55803_g1;c56605_g1;c64367_g1;c55930_g1;c67370_g1;c69896_g1;c54381_g1;c55136_g2;c52552_g1;c51967_g1;c47698_g1
GO:0016740	transferase activity	180	6860	6.46454e-05	0.00110041	c89579_g1;c88902_g1;c50139_g1;c51992_g1;c56401_g1;c55045_g1;c53736_g1;c62710_g1;c38108_g1;c60466_g1;c82824_g1;c64629_g1;c26899_g1;c60399_g1;c41411_g1;c46253_g1;c65963_g1;c57044_g1;c47584_g1;c59553_g1;c51045_g1;c58897_g1;c85497_g1;c59101_g1;c56587_g1;c64573_g1;c57593_g1;c45755_g1;c60242_g1;c51096_g1;c88267_g1;c52169_g1;c58432_g1;c62234_g1;c48015_g1;c40630_g1;c55099_g1;c63455_g1;c56371_g1;c43573_g1…
GO:0016308	1-phosphatidylinositol-4-phosphate 5-kinase activity	9	90	9.04617e-05	0.00150638	c56401_g1;c55045_g1;c53736_g1;c62710_g1;c38108_g1;c60466_g1;c82824_g1;c64629_g1;c26899_g1
GO:0004835	tubulin-tyrosine ligase activity	8	81	0.000241241	0.00393171	c65242_g1;c39995_g1;c47318_g1;c63352_g1;c63352_g2;c93646_g1;c22538_g1;c35798_g1
GO:0016791	phosphatase activity	24	540	0.000327442	0.00522543	c51890_g1;c61235_g1;c47824_g1;c54616_g1;c50256_g1;c12202_g1;c58364_g1;c4637_g1;c68776_g1;c69398_g1;c70029_g1;c58245_g1;c66267_g1;c62416_g1;c54452_g1;c58245_g2;c38764_g1;c53065_g1;c47300_g1;c69312_g1;c64019_g1;c56325_g1;c23318_g1;c47495_g1
GO:0015267	channel activity	21	452	0.000427442	0.00654842	c69864_g1;c57610_g1;c65860_g1;c62760_g2;c42970_g1;c49726_g1;c52050_g1;c23334_g1;c55803_g1;c56605_g1;c64367_g1;c55930_g1;c67370_g1;c69896_g1;c54381_g1;c37602_g1;c55136_g2;c52552_g1;c51967_g1;c47698_g1;c70012_g1
GO:0022803	passive transmembrane transporter activity	21	452	0.000427442	0.00654842	c69864_g1;c57610_g1;c65860_g1;c62760_g2;c42970_g1;c49726_g1;c52050_g1;c23334_g1;c55803_g1;c56605_g1;c64367_g1;c55930_g1;c67370_g1;c69896_g1;c54381_g1;c37602_g1;c55136_g2;c52552_g1;c51967_g1;c47698_g1;c70012_g1
GO:0010329	auxin efflux transmembrane transporter activity	4	19	0.000511492	0.00753467	c14468_g1;c75069_g1;c56607_g1;c68118_g1
GO:0080161	auxin transmembrane transporter activity	4	19	0.000511492	0.00753467	c14468_g1;c75069_g1;c56607_g1;c68118_g1
GO:0015180	L-alanine transmembrane transporter activity	3	9	0.00063843	0.0091431	c14175_g1;c451_g1;c57846_g1
GO:0005096	GTPase activator activity	9	117	0.000653256	0.0091431	c79164_g1;c56455_g1;c64103_g1;c49079_g1;c67473_g1;c63548_g1;c47040_g1;c48861_g1;c9641_g1
GO:0000166	nucleotide binding	249	10394	0.000668425	0.0091431	c54016_g1;c37490_g1;c9833_g1;c56316_g1;c49590_g1;c70357_g1;c55052_g1;c84587_g1;c21901_g1;c60739_g1;c38288_g1;c378_g1;c69414_g1;c45909_g1;c50359_g1;c49167_g1;c88047_g1;c27305_g1;c18874_g1;c47123_g1;c69027_g2;c40211_g1;c50377_g1;c48910_g1;c60108_g1;c76576_g1;c37946_g1;c60798_g1;c46260_g1;c65937_g1;c66750_g2;c67766_g2;c40754_g1;c46237_g1;c48787_g1;c58630_g1;c37820_g1;c63673_g1;c56308_g1;c69687_g1;c8…
GO:1901265	nucleoside phosphate binding	249	10394	0.000668425	0.0091431	c54016_g1;c37490_g1;c9833_g1;c56316_g1;c49590_g1;c70357_g1;c55052_g1;c84587_g1;c21901_g1;c60739_g1;c38288_g1;c378_g1;c69414_g1;c45909_g1;c50359_g1;c49167_g1;c88047_g1;c27305_g1;c18874_g1;c47123_g1;c69027_g2;c40211_g1;c50377_g1;c48910_g1;c60108_g1;c76576_g1;c37946_g1;c60798_g1;c46260_g1;c65937_g1;c66750_g2;c67766_g2;c40754_g1;c46237_g1;c48787_g1;c58630_g1;c37820_g1;c63673_g1;c56308_g1;c69687_g1;c8…
GO:0008092	cytoskeletal protein binding	15	296	0.00116567	0.015665	c47824_g1;c56401_g1;c38108_g1;c26899_g1;c49597_g1;c65242_g1;c65583_g1;c93646_g1;c61501_g1;c11865_g1;c61229_g1;c2226_g1;c49590_g1;c37946_g1;c44776_g1
GO:0019199	transmembrane receptor protein kinase activity	3	11	0.00121659	0.0160674	c54452_g1;c63356_g1;c51458_g1
GO:0042054	histone methyltransferase activity	5	41	0.00138993	0.0180455	c57044_g1;c64884_g1;c49574_g1;c85404_g1;c47087_g1
GO:0016787	hydrolase activity	193	7892	0.00153106	0.0195465	c42194_g1;c39191_g1;c37490_g1;c49590_g1;c69414_g1;c45909_g1;c27305_g1;c18874_g1;c47123_g1;c69027_g2;c40211_g1;c50377_g1;c46260_g1;c65937_g1;c66750_g2;c40754_g1;c58630_g1;c37820_g1;c63673_g1;c69687_g1;c59864_g2;c52371_g1;c53858_g1;c51890_g1;c58380_g1;c59072_g1;c37819_g1;c68097_g1;c68026_g1;c68735_g1;c50111_g1;c58429_g1;c72729_g1;c66879_g1;c17793_g1;c61235_g1;c47824_g1;c54616_g1;c50359_g1;c48015_g1…
GO:0030695	GTPase regulator activity	9	134	0.00170593	0.0214221	c79164_g1;c56455_g1;c64103_g1;c49079_g1;c67473_g1;c63548_g1;c47040_g1;c48861_g1;c9641_g1
GO:0036094	small molecule binding	257	10941	0.00176776	0.0218404	c64018_g1;c54016_g1;c37490_g1;c9833_g1;c56316_g1;c49590_g1;c70357_g1;c55052_g1;c84587_g1;c21901_g1;c60739_g1;c38288_g1;c378_g1;c69414_g1;c45909_g1;c50359_g1;c49167_g1;c88047_g1;c27305_g1;c18874_g1;c47123_g1;c69027_g2;c40211_g1;c50377_g1;c48910_g1;c60108_g1;c76576_g1;c37946_g1;c60798_g1;c46260_g1;c65937_g1;c66750_g2;c67766_g2;c40754_g1;c46237_g1;c48787_g1;c58630_g1;c37820_g1;c63673_g1;c56308_g1;c6…
GO:0004198	calcium-dependent cysteine-type endopeptidase activity	4	27	0.00203671	0.0247638	c58436_g1;c67954_g2;c68655_g1;c64132_g1
GO:0004298	threonine-type endopeptidase activity	5	45	0.00212038	0.0249879	c38304_g1;c61614_g1;c58750_g1;c39826_g1;c48526_g1
GO:0070003	threonine-type peptidase activity	5	45	0.00212038	0.0249879	c38304_g1;c61614_g1;c58750_g1;c39826_g1;c48526_g1
GO:0008270	zinc ion binding	53	1740	0.00221834	0.0257461	c60809_g1;c27417_g1;c52795_g1;c67259_g1;c55947_g1;c69569_g2;c68655_g1;c64132_g1;c9424_g1;c66137_g1;c57103_g1;c45821_g1;c45909_g1;c50160_g1;c42877_g1;c59864_g2;c1838_g1;c16402_g1;c79164_g1;c54574_g1;c56455_g1;c44072_g1;c9528_g1;c38791_g1;c54288_g1;c46253_g1;c2549_g1;c65583_g1;c53349_g1;c57044_g1;c49574_g1;c55241_g2;c65937_g1;c66750_g2;c40516_g1;c62005_g1;c62901_g1;c66735_g1;c52371_g1;c89579_g1;c52…
GO:0019205	nucleobase-containing compound kinase activity	8	115	0.00243886	0.0278831	c56371_g1;c66267_g1;c55345_g1;c93570_g1;c63361_g1;c52766_g1;c47080_g1;c2549_g1
GO:0005227	calcium activated cation channel activity	3	14	0.00256479	0.0284729	c42970_g1;c55136_g2;c57610_g1
GO:0022839	ion gated channel activity	3	14	0.00256479	0.0284729	c42970_g1;c55136_g2;c57610_g1
GO:0070011	peptidase activity, acting on L-amino acid peptides	43	1358	0.00285389	0.0312297	c53858_g1;c58380_g1;c59072_g1;c37819_g1;c42007_g1;c42877_g1;c62150_g2;c47119_g1;c69747_g1;c52220_g1;c38304_g1;c48526_g1;c58436_g1;c67954_g2;c68655_g1;c64132_g1;c22772_g1;c51458_g1;c59499_g1;c51112_g2;c59402_g1;c59313_g1;c48033_g1;c51112_g1;c10429_g1;c51122_g1;c59984_g1;c56162_g1;c64125_g1;c61614_g1;c58750_g1;c39826_g1;c60031_g1;c60417_g1;c63330_g1;c52564_g1;c66137_g1;c65583_g1;c66735_g1;c67778_g1…
GO:0004691	cAMP-dependent protein kinase activity	3	15	0.00315795	0.0335971	c50771_g1;c35323_g1;c15692_g1
GO:0016247	channel regulator activity	3	15	0.00315795	0.0335971	c55136_g2;c47837_g1;c43818_g1
GO:0004707	MAP kinase activity	4	31	0.0034253	0.0359422	c57299_g1;c52910_g1;c10441_g1;c57704_g1
GO:0017111	nucleoside-triphosphatase activity	92	3439	0.00351006	0.0363338	c42194_g1;c37490_g1;c49590_g1;c69414_g1;c45909_g1;c27305_g1;c18874_g1;c47123_g1;c69027_g2;c40211_g1;c50377_g1;c46260_g1;c65937_g1;c66750_g2;c40754_g1;c58630_g1;c37820_g1;c63673_g1;c69687_g1;c68026_g1;c68735_g1;c50111_g1;c58429_g1;c72729_g1;c66879_g1;c17793_g1;c92444_g1;c70124_g1;c40782_g1;c65610_g1;c68167_g1;c53845_g1;c67778_g1;c10010_g1;c48763_g1;c21960_g1;c19115_g1;c79939_g1;c54465_g1;c23938_g1…
GO:0017080	sodium channel regulator activity	2	5	0.00395118	0.0385887	c47837_g1;c43818_g1
GO:0030791	arsenite methyltransferase activity	2	5	0.00395118	0.0385887	c59101_g1;c56587_g1
GO:0030792	methylarsonite methyltransferase activity	2	5	0.00395118	0.0385887	c59101_g1;c56587_g1
GO:0031685	adenosine receptor binding	2	5	0.00395118	0.0385887	c59864_g2;c52371_g1
GO:0016817	hydrolase activity, acting on acid anhydrides	96	3630	0.00397978	0.0385887	c42194_g1;c37490_g1;c49590_g1;c69414_g1;c45909_g1;c27305_g1;c18874_g1;c47123_g1;c69027_g2;c40211_g1;c50377_g1;c46260_g1;c65937_g1;c66750_g2;c40754_g1;c58630_g1;c37820_g1;c63673_g1;c69687_g1;c68026_g1;c68735_g1;c50111_g1;c58429_g1;c72729_g1;c66879_g1;c17793_g1;c92444_g1;c70124_g1;c40782_g1;c65610_g1;c68167_g1;c53845_g1;c67778_g1;c10010_g1;c48763_g1;c21960_g1;c19115_g1;c79939_g1;c54465_g1;c23938_g1…
GO:0060589	nucleoside-triphosphatase regulator activity	9	153	0.00416284	0.0398592	c79164_g1;c56455_g1;c64103_g1;c49079_g1;c67473_g1;c63548_g1;c47040_g1;c48861_g1;c9641_g1
GO:0018024	histone-lysine N-methyltransferase activity	4	33	0.00431466	0.0408028	c57044_g1;c64884_g1;c49574_g1;c85404_g1
GO:0004364	glutathione transferase activity	6	76	0.00449368	0.0414718	c44551_g1;c38776_g1;c50878_g1;c58181_g1;c46957_g2;c48918_g1
GO:0004722	protein serine/threonine phosphatase activity	6	76	0.00449368	0.0414718	c50256_g1;c58364_g1;c4637_g1;c68776_g1;c69398_g1;c58245_g1
GO:0008332	low voltage-gated calcium channel activity	3	17	0.00457943	0.0417601	c52552_g1;c51967_g1;c47698_g1
GO:0015631	tubulin binding	8	130	0.00515282	0.046436	c49597_g1;c65242_g1;c65583_g1;c93646_g1;c2226_g1;c49590_g1;c37946_g1;c44776_g1
GO:0016278	lysine N-methyltransferase activity	4	35	0.00534776	0.0470848	c57044_g1;c64884_g1;c49574_g1;c85404_g1
GO:0016279	protein-lysine N-methyltransferase activity	4	35	0.00534776	0.0470848	c57044_g1;c64884_g1;c49574_g1;c85404_g1
GO:0004001	adenosine kinase activity	2	6	0.00584722	0.0497663	c52766_g1;c47080_g1
GO:0015459	potassium channel regulator activity	2	6	0.00584722	0.0497663	c47837_g1;c43818_g1
GO:0043394	proteoglycan binding	2	6	0.00584722	0.0497663	c59864_g2;c52371_g1
GO:0016462	pyrophosphatase activity	94	3600	0.006228	0.0516017	c42194_g1;c37490_g1;c49590_g1;c69414_g1;c45909_g1;c27305_g1;c18874_g1;c47123_g1;c69027_g2;c40211_g1;c50377_g1;c46260_g1;c65937_g1;c66750_g2;c40754_g1;c58630_g1;c37820_g1;c63673_g1;c69687_g1;c68026_g1;c68735_g1;c50111_g1;c58429_g1;c72729_g1;c66879_g1;c17793_g1;c92444_g1;c70124_g1;c40782_g1;c65610_g1;c68167_g1;c53845_g1;c67778_g1;c10010_g1;c48763_g1;c21960_g1;c19115_g1;c79939_g1;c54465_g1;c23938_g1…
GO:0004623	phospholipase A2 activity	3	19	0.00633233	0.0516017	c48015_g1;c40630_g1;c61032_g1
GO:0004690	cyclic nucleotide-dependent protein kinase activity	3	19	0.00633233	0.0516017	c50771_g1;c35323_g1;c15692_g1
GO:0022858	alanine transmembrane transporter activity	3	19	0.00633233	0.0516017	c14175_g1;c451_g1;c57846_g1
GO:0016818	hydrolase activity, acting on acid anhydrides, in phosphorus-containing anhydrides	94	3612	0.00681188	0.0547805	c42194_g1;c37490_g1;c49590_g1;c69414_g1;c45909_g1;c27305_g1;c18874_g1;c47123_g1;c69027_g2;c40211_g1;c50377_g1;c46260_g1;c65937_g1;c66750_g2;c40754_g1;c58630_g1;c37820_g1;c63673_g1;c69687_g1;c68026_g1;c68735_g1;c50111_g1;c58429_g1;c72729_g1;c66879_g1;c17793_g1;c92444_g1;c70124_g1;c40782_g1;c65610_g1;c68167_g1;c53845_g1;c67778_g1;c10010_g1;c48763_g1;c21960_g1;c19115_g1;c79939_g1;c54465_g1;c23938_g1…
GO:0003924	GTPase activity	18	462	0.00686544	0.0547805	c37490_g1;c49590_g1;c69414_g1;c45909_g1;c27305_g1;c18874_g1;c47123_g1;c69027_g2;c40211_g1;c50377_g1;c46260_g1;c65937_g1;c66750_g2;c40754_g1;c58630_g1;c37820_g1;c63673_g1;c69687_g1
GO:0042578	phosphoric ester hydrolase activity	25	724	0.00750704	0.0592824	c51890_g1;c61235_g1;c47824_g1;c54616_g1;c50256_g1;c12202_g1;c58364_g1;c4637_g1;c68776_g1;c69398_g1;c70029_g1;c69757_g3;c58245_g1;c66267_g1;c62416_g1;c54452_g1;c58245_g2;c38764_g1;c53065_g1;c47300_g1;c69312_g1;c64019_g1;c56325_g1;c23318_g1;c47495_g1
GO:0004714	transmembrane receptor protein tyrosine kinase activity	2	7	0.00807641	0.0631279	c63356_g1;c51458_g1
GO:0008233	peptidase activity	43	1446	0.00839441	0.0646078	c53858_g1;c58380_g1;c59072_g1;c37819_g1;c42007_g1;c42877_g1;c62150_g2;c47119_g1;c69747_g1;c52220_g1;c38304_g1;c48526_g1;c58436_g1;c67954_g2;c68655_g1;c64132_g1;c22772_g1;c51458_g1;c59499_g1;c51112_g2;c59402_g1;c59313_g1;c48033_g1;c51112_g1;c10429_g1;c51122_g1;c59984_g1;c56162_g1;c64125_g1;c61614_g1;c58750_g1;c39826_g1;c60031_g1;c60417_g1;c63330_g1;c52564_g1;c66137_g1;c65583_g1;c66735_g1;c67778_g1…
GO:0004069	L-aspartate:2-oxoglutarate aminotransferase activity	3	21	0.00843443	0.0646078	c56398_g1;c56046_g1;c55858_g1
GO:0003785	actin monomer binding	3	22	0.00962095	0.0722515	c56401_g1;c38108_g1;c26899_g1
GO:0019206	nucleoside kinase activity	3	22	0.00962095	0.0722515	c52766_g1;c47080_g1;c2549_g1
GO:0046872	metal ion binding	178	7518	0.01001	0.0744436	c60809_g1;c27417_g1;c52795_g1;c67259_g1;c55947_g1;c69569_g2;c68655_g1;c64132_g1;c9424_g1;c66137_g1;c57103_g1;c45821_g1;c45909_g1;c50160_g1;c42877_g1;c59864_g2;c1838_g1;c16402_g1;c79164_g1;c54574_g1;c56455_g1;c44072_g1;c9528_g1;c38791_g1;c54288_g1;c46253_g1;c2549_g1;c65583_g1;c53349_g1;c57044_g1;c49574_g1;c55241_g2;c65937_g1;c66750_g2;c40516_g1;c62005_g1;c62901_g1;c66735_g1;c52371_g1;c89579_g1;c52…
GO:0008276	protein methyltransferase activity	6	91	0.0106397	0.0783653	c57044_g1;c47087_g1;c59101_g1;c64884_g1;c49574_g1;c85404_g1
GO:0008047	enzyme activator activity	10	212	0.0117883	0.0859986	c9131_g1;c79164_g1;c56455_g1;c64103_g1;c49079_g1;c67473_g1;c63548_g1;c47040_g1;c48861_g1;c9641_g1
GO:0043169	cation binding	181	7742	0.0152186	0.109976	c1973_g1;c53150_g1;c64994_g1;c60809_g1;c27417_g1;c52795_g1;c67259_g1;c55947_g1;c69569_g2;c68655_g1;c64132_g1;c9424_g1;c66137_g1;c57103_g1;c45821_g1;c45909_g1;c50160_g1;c42877_g1;c59864_g2;c1838_g1;c16402_g1;c79164_g1;c54574_g1;c56455_g1;c44072_g1;c9528_g1;c38791_g1;c54288_g1;c46253_g1;c2549_g1;c65583_g1;c53349_g1;c57044_g1;c49574_g1;c55241_g2;c65937_g1;c66750_g2;c40516_g1;c62005_g1;c62901_g1;c667…
GO:0015662	ATPase activity, coupled to transmembrane movement of ions, phosphorylative mechanism	11	257	0.0165661	0.118595	c68026_g1;c68735_g1;c50111_g1;c58429_g1;c72729_g1;c66879_g1;c17793_g1;c58665_g1;c55531_g1;c55386_g1;c69551_g3
GO:0004702	receptor signaling protein serine/threonine kinase activity	4	51	0.0198148	0.125418	c57299_g1;c52910_g1;c10441_g1;c57704_g1
GO:0005388	calcium-transporting ATPase activity	4	51	0.0198148	0.125418	c58665_g1;c55531_g1;c55386_g1;c69551_g3
GO:0005003	ephrin receptor activity	1	1	0.0203027	0.125418	c63356_g1
GO:0005004	GPI-linked ephrin receptor activity	1	1	0.0203027	0.125418	c63356_g1
GO:0008046	axon guidance receptor activity	1	1	0.0203027	0.125418	c63356_g1
GO:0008466	glycogenin glucosyltransferase activity	1	1	0.0203027	0.125418	c57932_g1
GO:0009884	cytokinin receptor activity	1	1	0.0203027	0.125418	c54452_g1
GO:0009885	transmembrane histidine kinase cytokinin receptor activity	1	1	0.0203027	0.125418	c54452_g1
GO:0033830	Skp1-protein-hydroxyproline N-acetylglucosaminyltransferase activity	1	1	0.0203027	0.125418	c69315_g1
GO:0035243	protein-arginine omega-N symmetric methyltransferase activity	1	1	0.0203027	0.125418	c47087_g1
GO:0044729	hemi-methylated DNA-binding	1	1	0.0203027	0.125418	c69569_g2
GO:0045499	chemorepellent activity	1	1	0.0203027	0.125418	c63356_g1
GO:0047325	inositol tetrakisphosphate 1-kinase activity	1	1	0.0203027	0.125418	c65163_g1
GO:0051765	inositol tetrakisphosphate kinase activity	1	1	0.0203027	0.125418	c65163_g1
GO:0052725	inositol-1,3,4-trisphosphate 6-kinase activity	1	1	0.0203027	0.125418	c65163_g1
GO:0052726	inositol-1,3,4-trisphosphate 5-kinase activity	1	1	0.0203027	0.125418	c65163_g1
GO:0071164	RNA trimethylguanosine synthase activity	1	1	0.0203027	0.125418	c47584_g1
GO:0015562	efflux transmembrane transporter activity	4	52	0.0211313	0.129492	c14468_g1;c75069_g1;c56607_g1;c68118_g1
GO:0004430	1-phosphatidylinositol 4-kinase activity	2	12	0.0237357	0.144298	c44272_g1;c64808_g1
GO:0016881	acid-amino acid ligase activity	9	204	0.0241096	0.145417	c55979_g1;c47318_g1;c63352_g2;c65242_g1;c39995_g1;c63352_g1;c93646_g1;c22538_g1;c35798_g1
GO:0004197	cysteine-type endopeptidase activity	5	85	0.0295406	0.176782	c53858_g1;c58436_g1;c67954_g2;c68655_g1;c64132_g1
GO:0008017	microtubule binding	4	58	0.0301441	0.178995	c2226_g1;c49590_g1;c37946_g1;c44776_g1
GO:0005548	phospholipid transporter activity	5	86	0.0308602	0.181838	c68026_g1;c68735_g1;c50111_g1;c58429_g1;c70124_g1
GO:0015186	L-glutamine transmembrane transporter activity	2	14	0.0318651	0.186326	c40481_g1;c451_g1
GO:0046873	metal ion transmembrane transporter activity	23	746	0.0324495	0.188305	c69864_g1;c58665_g1;c55531_g1;c55386_g1;c69551_g3;c42970_g1;c49726_g1;c52050_g1;c23334_g1;c44157_g1;c68235_g2;c55803_g1;c56605_g1;c64367_g1;c55930_g1;c67370_g1;c69896_g1;c54381_g1;c55136_g2;c52552_g1;c51967_g1;c47698_g1;c70012_g1
GO:0004185	serine-type carboxypeptidase activity	5	89	0.0350384	0.193638	c47119_g1;c69747_g1;c52220_g1;c56162_g1;c64125_g1
GO:0001948	glycoprotein binding	2	15	0.0362816	0.193638	c59864_g2;c52371_g1
GO:0005515	protein binding	32	1128	0.0370032	0.193638	c47824_g1;c2226_g1;c39192_g1;c68511_g1;c62350_g1;c61229_g1;c50256_g1;c48671_g1;c66875_g1;c59072_g1;c50179_g1;c56401_g1;c38108_g1;c26899_g1;c59864_g2;c27433_g1;c49597_g1;c65242_g1;c65583_g1;c93646_g1;c54452_g1;c52371_g1;c61501_g1;c11865_g1;c69864_g1;c64096_g1;c49590_g1;c37946_g1;c44776_g1;c54328_g1;c69569_g2;c58995_g1
GO:0015175	neutral amino acid transmembrane transporter activity	4	63	0.0391458	0.193638	c40481_g1;c451_g1;c14175_g1;c57846_g1
GO:0000171	ribonuclease MRP activity	1	2	0.0401938	0.193638	c68811_g1
GO:0003865	3-oxo-5-alpha-steroid 4-dehydrogenase activity	1	2	0.0401938	0.193638	c36170_g1
GO:0005094	Rho GDP-dissociation inhibitor activity	1	2	0.0401938	0.193638	c48861_g1
GO:0005483	soluble NSF attachment protein activity	1	2	0.0401938	0.193638	c54328_g1
GO:0015191	L-methionine transmembrane transporter activity	1	2	0.0401938	0.193638	c451_g1
GO:0016309	1-phosphatidylinositol-5-phosphate 4-kinase activity	1	2	0.0401938	0.193638	c69923_g2
GO:0016819	hydrolase activity, acting on acid anhydrides, in sulfonyl-containing anhydrides	1	2	0.0401938	0.193638	c49387_g1
GO:0017081	chloride channel regulator activity	1	2	0.0401938	0.193638	c55136_g2
GO:0019894	kinesin binding	1	2	0.0401938	0.193638	c44776_g1
GO:0019955	cytokine binding	1	2	0.0401938	0.193638	c54452_g1
GO:0032139	dinucleotide insertion or deletion binding	1	2	0.0401938	0.193638	c42194_g1
GO:0032181	dinucleotide repeat insertion binding	1	2	0.0401938	0.193638	c42194_g1
GO:0035671	enone reductase activity	1	2	0.0401938	0.193638	c36170_g1
GO:0042972	licheninase activity	1	2	0.0401938	0.193638	c85976_g1
GO:0045159	myosin II binding	1	2	0.0401938	0.193638	c61501_g1
GO:0047130	saccharopine dehydrogenase (NADP+, L-lysine-forming) activity	1	2	0.0401938	0.193638	c56435_g1
GO:0047131	saccharopine dehydrogenase (NAD+, L-glutamate-forming) activity	1	2	0.0401938	0.193638	c56435_g1
GO:0047627	adenylylsulfatase activity	1	2	0.0401938	0.193638	c49387_g1
GO:0047751	cholestenone 5-alpha-reductase activity	1	2	0.0401938	0.193638	c36170_g1
GO:0047935	glucose 1-dehydrogenase (NADP+) activity	1	2	0.0401938	0.193638	c36933_g1
GO:0047958	glycine:2-oxoglutarate aminotransferase activity	1	2	0.0401938	0.193638	c79092_g1
GO:0051766	inositol trisphosphate kinase activity	1	2	0.0401938	0.193638	c65163_g1
GO:0070191	methionine-R-sulfoxide reductase activity	1	2	0.0401938	0.193638	c42701_g1
GO:0004000	adenosine deaminase activity	2	16	0.0409177	0.195893	c59864_g2;c52371_g1
GO:0098772	molecular function regulator	22	725	0.0414623	0.197268	c57904_g1;c40281_g1;c55136_g2;c9131_g1;c79164_g1;c56455_g1;c18931_g1;c56055_g1;c64103_g1;c49079_g1;c67473_g1;c63548_g1;c47040_g1;c49548_g1;c84587_g1;c48861_g1;c9641_g1;c47837_g1;c43818_g1;c26147_g1;c46965_g1;c42747_g1
GO:0005313	L-glutamate transmembrane transporter activity	2	17	0.0457628	0.216385	c451_g1;c57846_g1
GO:0004012	phospholipid-translocating ATPase activity	4	68	0.04952	0.232714	c68026_g1;c68735_g1;c50111_g1;c58429_g1
GO:0080130	L-phenylalanine:2-oxoglutarate aminotransferase activity	3	41	0.0502572	0.233041	c56398_g1;c56046_g1;c55858_g1
GO:0015172	acidic amino acid transmembrane transporter activity	2	18	0.0508065	0.233041	c451_g1;c57846_g1
GO:0015658	branched-chain amino acid transmembrane transporter activity	2	18	0.0508065	0.233041	c451_g1;c40481_g1
GO:0016538	cyclin-dependent protein serine/threonine kinase regulator activity	2	18	0.0508065	0.233041	c57904_g1;c40281_g1
GO:0070546	L-phenylalanine aminotransferase activity	3	42	0.0533363	0.243188	c56398_g1;c56046_g1;c55858_g1
GO:0070008	serine-type exopeptidase activity	5	101	0.0551197	0.245786	c47119_g1;c69747_g1;c52220_g1;c56162_g1;c64125_g1
GO:0050321	tau-protein kinase activity	2	19	0.0560387	0.245786	c62350_g1;c56114_g1
GO:0008138	protein tyrosine/serine/threonine phosphatase activity	3	43	0.0565039	0.245786	c61235_g1;c47824_g1;c12202_g1
GO:0004180	carboxypeptidase activity	8	204	0.0574471	0.245786	c47119_g1;c69747_g1;c52220_g1;c56162_g1;c64125_g1;c66137_g1;c65583_g1;c66735_g1
GO:0004122	cystathionine beta-synthase activity	1	3	0.0596818	0.245786	c53342_g1
GO:0004144	diacylglycerol O-acyltransferase activity	1	3	0.0596818	0.245786	c68471_g1
GO:0004379	glycylpeptide N-tetradecanoyltransferase activity	1	3	0.0596818	0.245786	c55455_g1
GO:0004484	mRNA guanylyltransferase activity	1	3	0.0596818	0.245786	c60108_g1
GO:0004698	calcium-dependent protein kinase C activity	1	3	0.0596818	0.245786	c55136_g2
GO:0005536	glucose binding	1	3	0.0596818	0.245786	c40543_g1
GO:0008142	oxysterol binding	1	3	0.0596818	0.245786	c54981_g1
GO:0015247	aminophospholipid transporter activity	1	3	0.0596818	0.245786	c50111_g1
GO:0016262	protein N-acetylglucosaminyltransferase activity	1	3	0.0596818	0.245786	c4637_g1
GO:0016402	pristanoyl-CoA oxidase activity	1	3	0.0596818	0.245786	c69486_g2
GO:0019107	myristoyltransferase activity	1	3	0.0596818	0.245786	c55455_g1
GO:0033745	L-methionine-(R)-S-oxide reductase activity	1	3	0.0596818	0.245786	c42701_g1
GO:0033765	steroid dehydrogenase activity, acting on the CH-CH group of donors	1	3	0.0596818	0.245786	c36170_g1
GO:0050833	pyruvate transmembrane transporter activity	1	3	0.0596818	0.245786	c55534_g1
GO:0004725	protein tyrosine phosphatase activity	4	73	0.0612582	0.250375	c61235_g1;c58364_g1;c47824_g1;c12202_g1
GO:0005086	ARF guanyl-nucleotide exchange factor activity	2	20	0.0614499	0.250375	c18931_g1;c56055_g1
GO:0004356	glutamate-ammonia ligase activity	3	45	0.0630998	0.255738	c58977_g2;c65904_g1;c58977_g1
GO:0001664	G-protein coupled receptor binding	2	21	0.0670304	0.268824	c59864_g2;c52371_g1
GO:0032266	phosphatidylinositol-3-phosphate binding	2	21	0.0670304	0.268824	c65963_g1;c61109_g1
GO:0044877	macromolecular complex binding	17	562	0.0684309	0.273011	c88318_g1;c38791_g1;c2226_g1;c39192_g1;c68511_g1;c47087_g1;c56401_g1;c38108_g1;c26899_g1;c49590_g1;c37946_g1;c44776_g1;c51102_g1;c66428_g1;c54945_g1;c69210_g1;c60876_g1
GO:0015179	L-amino acid transmembrane transporter activity	4	76	0.0689448	0.273636	c451_g1;c40481_g1;c14175_g1;c57846_g1
GO:0009002	serine-type D-Ala-D-Ala carboxypeptidase activity	3	48	0.0736249	0.28734	c47119_g1;c69747_g1;c52220_g1
GO:0019887	protein kinase regulator activity	5	111	0.0760192	0.28734	c57904_g1;c40281_g1;c26147_g1;c46965_g1;c42747_g1
GO:0032403	protein complex binding	9	256	0.07876	0.28734	c2226_g1;c39192_g1;c68511_g1;c56401_g1;c38108_g1;c26899_g1;c49590_g1;c37946_g1;c44776_g1
GO:0004610	phosphoacetylglucosamine mutase activity	1	4	0.0787747	0.28734	c40712_g1
GO:0004656	procollagen-proline 4-dioxygenase activity	1	4	0.0787747	0.28734	c46733_g1
GO:0004805	trehalose-phosphatase activity	1	4	0.0787747	0.28734	c70029_g1
GO:0005212	structural constituent of eye lens	1	4	0.0787747	0.28734	c41792_g1
GO:0008083	growth factor activity	1	4	0.0787747	0.28734	c59864_g2
GO:0009784	transmembrane receptor histidine kinase activity	1	4	0.0787747	0.28734	c54452_g1
GO:0009931	calcium-dependent protein serine/threonine kinase activity	1	4	0.0787747	0.28734	c55136_g2
GO:0016603	glutaminyl-peptide cyclotransferase activity	1	4	0.0787747	0.28734	c41037_g1
GO:0019237	centromeric DNA binding	1	4	0.0787747	0.28734	c42194_g1
GO:0019798	procollagen-proline dioxygenase activity	1	4	0.0787747	0.28734	c46733_g1
GO:0030586	[methionine synthase] reductase activity	1	4	0.0787747	0.28734	c70338_g1
GO:0032454	histone demethylase activity (H3-K9 specific)	1	4	0.0787747	0.28734	c65789_g1
GO:0033192	calmodulin-dependent protein phosphatase activity	1	4	0.0787747	0.28734	c50256_g1
GO:0046403	polynucleotide 3'-phosphatase activity	1	4	0.0787747	0.28734	c66267_g1
GO:0004017	adenylate kinase activity	2	24	0.0846995	0.303537	c93570_g1;c63361_g1
GO:0015385	sodium:proton antiporter activity	2	24	0.0846995	0.303537	c44157_g1;c68235_g2
GO:0052742	phosphatidylinositol kinase activity	2	24	0.0846995	0.303537	c44272_g1;c64808_g1
GO:0004602	glutathione peroxidase activity	2	25	0.09087	0.303537	c44551_g1;c38776_g1
GO:0008375	acetylglucosaminyltransferase activity	2	25	0.09087	0.303537	c4637_g1;c69315_g1
GO:0015174	basic amino acid transmembrane transporter activity	2	25	0.09087	0.303537	c451_g1;c57846_g1
GO:0016409	palmitoyltransferase activity	2	25	0.09087	0.303537	c46253_g1;c54288_g1
GO:0005488	binding	436	20728	0.0910129	0.303537	c64018_g1;c42194_g1;c59614_g1;c51102_g1;c38791_g1;c88318_g1;c21901_g1;c65226_g1;c47824_g1;c54016_g1;c37490_g1;c9833_g1;c56316_g1;c49590_g1;c70357_g1;c55052_g1;c84587_g1;c60739_g1;c38288_g1;c378_g1;c69414_g1;c45909_g1;c50359_g1;c49167_g1;c88047_g1;c27305_g1;c18874_g1;c47123_g1;c69027_g2;c40211_g1;c50377_g1;c48910_g1;c60108_g1;c76576_g1;c37946_g1;c60798_g1;c46260_g1;c65937_g1;c66750_g2;c67766_g2;c4…
GO:0008194	UDP-glycosyltransferase activity	4	84	0.0917158	0.303537	c57932_g1;c4637_g1;c69315_g1;c70029_g1
GO:0005267	potassium channel activity	5	118	0.0928602	0.303537	c42970_g1;c49726_g1;c52050_g1;c23334_g1;c69864_g1
GO:0003697	single-stranded DNA binding	4	85	0.0947862	0.303537	c42194_g1;c59614_g1;c51102_g1;c38791_g1
GO:0070735	protein-glycine ligase activity	2	26	0.0971675	0.303537	c47318_g1;c63352_g2
GO:0000403	Y-form DNA binding	1	5	0.0974806	0.303537	c42194_g1
GO:0000404	heteroduplex DNA loop binding	1	5	0.0974806	0.303537	c42194_g1
GO:0000406	double-strand/single-strand DNA junction binding	1	5	0.0974806	0.303537	c42194_g1
GO:0004515	nicotinate-nucleotide adenylyltransferase activity	1	5	0.0974806	0.303537	c49138_g1
GO:0004753	saccharopine dehydrogenase activity	1	5	0.0974806	0.303537	c56435_g1
GO:0008192	RNA guanylyltransferase activity	1	5	0.0974806	0.303537	c60108_g1
GO:0008420	CTD phosphatase activity	1	5	0.0974806	0.303537	c58245_g1
GO:0008469	histone-arginine N-methyltransferase activity	1	5	0.0974806	0.303537	c47087_g1
GO:0015185	gamma-aminobutyric acid transmembrane transporter activity	1	5	0.0974806	0.303537	c57846_g1
GO:0015187	glycine transmembrane transporter activity	1	5	0.0974806	0.303537	c14175_g1
GO:0015190	L-leucine transmembrane transporter activity	1	5	0.0974806	0.303537	c451_g1
GO:0031543	peptidyl-proline dioxygenase activity	1	5	0.0974806	0.303537	c46733_g1
GO:0031545	peptidyl-proline 4-dioxygenase activity	1	5	0.0974806	0.303537	c46733_g1
GO:0032554	purine deoxyribonucleotide binding	1	5	0.0974806	0.303537	c21901_g1
GO:0032558	adenyl deoxyribonucleotide binding	1	5	0.0974806	0.303537	c21901_g1
GO:0032564	dATP binding	1	5	0.0974806	0.303537	c21901_g1
GO:0032574	5'-3' RNA helicase activity	1	5	0.0974806	0.303537	c38791_g1
GO:0032575	ATP-dependent 5'-3' RNA helicase activity	1	5	0.0974806	0.303537	c38791_g1
GO:0043141	ATP-dependent 5'-3' DNA helicase activity	1	5	0.0974806	0.303537	c38791_g1
GO:0046404	ATP-dependent polydeoxyribonucleotide 5'-hydroxyl-kinase activity	1	5	0.0974806	0.303537	c66267_g1
GO:0046975	histone methyltransferase activity (H3-K36 specific)	1	5	0.0974806	0.303537	c64884_g1
GO:0047499	calcium-independent phospholipase A2 activity	1	5	0.0974806	0.303537	c61032_g1
GO:0051733	polydeoxyribonucleotide kinase activity	1	5	0.0974806	0.303537	c66267_g1
GO:0051734	ATP-dependent polynucleotide kinase activity	1	5	0.0974806	0.303537	c66267_g1
GO:0019207	kinase regulator activity	5	120	0.0979959	0.303906	c57904_g1;c40281_g1;c26147_g1;c46965_g1;c42747_g1
GO:0004175	endopeptidase activity	19	681	0.103128	0.317491	c53858_g1;c38304_g1;c48526_g1;c58436_g1;c67954_g2;c68655_g1;c64132_g1;c22772_g1;c51458_g1;c59499_g1;c61614_g1;c58750_g1;c39826_g1;c60031_g1;c60417_g1;c63330_g1;c52564_g1;c88267_g1;c52169_g1
GO:0008324	cation transmembrane transporter activity	38	1511	0.103205	0.317491	c58678_g1;c46231_g1;c88241_g1;c69864_g1;c40481_g1;c451_g1;c56679_g1;c37752_g1;c58665_g1;c55531_g1;c55386_g1;c69551_g3;c42970_g1;c49726_g1;c14175_g1;c50111_g1;c57846_g1;c52050_g1;c23334_g1;c44157_g1;c68235_g2;c36945_g1;c74812_g1;c55803_g1;c56605_g1;c64367_g1;c55930_g1;c67370_g1;c69896_g1;c54381_g1;c63651_g1;c55136_g2;c52552_g1;c51967_g1;c47698_g1;c57610_g1;c61902_g1;c70012_g1
GO:0005249	voltage-gated potassium channel activity	4	88	0.104283	0.319522	c49726_g1;c52050_g1;c23334_g1;c69864_g1
GO:0016211	ammonia ligase activity	3	56	0.105108	0.320768	c58977_g2;c65904_g1;c58977_g1
GO:0005254	chloride channel activity	2	28	0.110113	0.326134	c57610_g1;c65860_g1
GO:0000339	RNA cap binding	1	6	0.115807	0.326134	c49365_g1
GO:0004676	3-phosphoinositide-dependent protein kinase activity	1	6	0.115807	0.326134	c68511_g1
GO:0005092	GDP-dissociation inhibitor activity	1	6	0.115807	0.326134	c48861_g1
GO:0005290	L-histidine transmembrane transporter activity	1	6	0.115807	0.326134	c451_g1
GO:0008453	alanine-glyoxylate transaminase activity	1	6	0.115807	0.326134	c79092_g1
GO:0010857	calcium-dependent protein kinase activity	1	6	0.115807	0.326134	c55136_g2
GO:0015182	L-asparagine transmembrane transporter activity	1	6	0.115807	0.326134	c451_g1
GO:0015183	L-aspartate transmembrane transporter activity	1	6	0.115807	0.326134	c451_g1
GO:0015194	L-serine transmembrane transporter activity	1	6	0.115807	0.326134	c451_g1
GO:0017017	MAP kinase tyrosine/serine/threonine phosphatase activity	1	6	0.115807	0.326134	c12202_g1
GO:0017022	myosin binding	1	6	0.115807	0.326134	c61501_g1
GO:0019706	protein-cysteine S-palmitoyltransferase activity	1	6	0.115807	0.326134	c54288_g1
GO:0019707	protein-cysteine S-acyltransferase activity	1	6	0.115807	0.326134	c54288_g1
GO:0031683	G-protein beta/gamma-subunit complex binding	1	6	0.115807	0.326134	c2226_g1
GO:0032552	deoxyribonucleotide binding	1	6	0.115807	0.326134	c21901_g1
GO:0043139	5'-3' DNA helicase activity	1	6	0.115807	0.326134	c38791_g1
GO:0045296	cadherin binding	1	6	0.115807	0.326134	c61229_g1
GO:0051731	polynucleotide 5'-hydroxyl-kinase activity	1	6	0.115807	0.326134	c66267_g1
GO:0051864	histone demethylase activity (H3-K36 specific)	1	6	0.115807	0.326134	c65789_g1
GO:0098518	polynucleotide phosphatase activity	1	6	0.115807	0.326134	c66267_g1
GO:0015075	ion transmembrane transporter activity	48	1981	0.116534	0.326377	c451_g1;c58678_g1;c46231_g1;c88241_g1;c69864_g1;c57610_g1;c65860_g1;c40481_g1;c56679_g1;c37752_g1;c68026_g1;c68735_g1;c50111_g1;c58429_g1;c72729_g1;c66879_g1;c17793_g1;c62760_g2;c58665_g1;c55531_g1;c55386_g1;c69551_g3;c42970_g1;c49726_g1;c14175_g1;c57846_g1;c52050_g1;c23334_g1;c44157_g1;c68235_g2;c36945_g1;c74812_g1;c55803_g1;c56605_g1;c64367_g1;c55930_g1;c67370_g1;c69896_g1;c54381_g1;c37602_g1;c…
GO:0035251	UDP-glucosyltransferase activity	2	29	0.116746	0.326377	c57932_g1;c70029_g1
GO:0030234	enzyme regulator activity	16	567	0.118017	0.328732	c57904_g1;c40281_g1;c9131_g1;c79164_g1;c56455_g1;c64103_g1;c49079_g1;c67473_g1;c63548_g1;c47040_g1;c49548_g1;c48861_g1;c9641_g1;c26147_g1;c46965_g1;c42747_g1
GO:0004181	metallocarboxypeptidase activity	3	60	0.122516	0.340027	c66137_g1;c65583_g1;c66735_g1
GO:0003997	acyl-CoA oxidase activity	2	30	0.123477	0.341456	c69486_g2;c57964_g1
GO:0008170	N-methyltransferase activity	5	130	0.125731	0.346439	c57044_g1;c47087_g1;c64884_g1;c49574_g1;c85404_g1
GO:0016801	hydrolase activity, acting on ether bonds	2	31	0.130299	0.347229	c42877_g1;c58837_g1
GO:0000285	1-phosphatidylinositol-3-phosphate 5-kinase activity	1	7	0.133762	0.347229	c65963_g1
GO:0003847	1-alkyl-2-acetylglycerophosphocholine esterase activity	1	7	0.133762	0.347229	c61032_g1
GO:0004013	adenosylhomocysteinase activity	1	7	0.133762	0.347229	c58837_g1
GO:0004489	methylenetetrahydrofolate reductase (NAD(P)H) activity	1	7	0.133762	0.347229	c62157_g1
GO:0004595	pantetheine-phosphate adenylyltransferase activity	1	7	0.133762	0.347229	c13334_g1
GO:0004723	calcium-dependent protein serine/threonine phosphatase activity	1	7	0.133762	0.347229	c50256_g1
GO:0004797	thymidine kinase activity	1	7	0.133762	0.347229	c2549_g1
GO:0015226	carnitine transmembrane transporter activity	1	7	0.133762	0.347229	c61902_g1
GO:0016404	15-hydroxyprostaglandin dehydrogenase (NAD+) activity	1	7	0.133762	0.347229	c70071_g1
GO:0016802	trialkylsulfonium hydrolase activity	1	7	0.133762	0.347229	c58837_g1
GO:0017064	fatty acid amide hydrolase activity	1	7	0.133762	0.347229	c64078_g1
GO:0030507	spectrin binding	1	7	0.133762	0.347229	c61229_g1
GO:0032142	single guanine insertion binding	1	7	0.133762	0.347229	c42194_g1
GO:0032143	single thymine insertion binding	1	7	0.133762	0.347229	c42194_g1
GO:0032356	oxidized DNA binding	1	7	0.133762	0.347229	c42194_g1
GO:0032357	oxidized purine DNA binding	1	7	0.133762	0.347229	c42194_g1
GO:0046914	transition metal ion binding	64	2743	0.134177	0.347229	c60809_g1;c27417_g1;c52795_g1;c67259_g1;c55947_g1;c69569_g2;c68655_g1;c64132_g1;c9424_g1;c66137_g1;c57103_g1;c45821_g1;c45909_g1;c50160_g1;c42877_g1;c59864_g2;c1838_g1;c16402_g1;c79164_g1;c54574_g1;c56455_g1;c44072_g1;c9528_g1;c38791_g1;c54288_g1;c46253_g1;c2549_g1;c65583_g1;c53349_g1;c57044_g1;c49574_g1;c55241_g2;c65937_g1;c66750_g2;c40516_g1;c62005_g1;c62901_g1;c66735_g1;c52371_g1;c89579_g1;c52…
GO:0004620	phospholipase activity	3	63	0.136211	0.351305	c48015_g1;c40630_g1;c61032_g1
GO:0004016	adenylate cyclase activity	2	32	0.137206	0.352683	c41702_g1;c70035_g1
GO:0022890	inorganic cation transmembrane transporter activity	30	1198	0.140182	0.358539	c69864_g1;c56679_g1;c37752_g1;c58665_g1;c55531_g1;c55386_g1;c69551_g3;c42970_g1;c49726_g1;c52050_g1;c23334_g1;c44157_g1;c68235_g2;c36945_g1;c14175_g1;c74812_g1;c55803_g1;c56605_g1;c64367_g1;c55930_g1;c67370_g1;c69896_g1;c54381_g1;c63651_g1;c55136_g2;c52552_g1;c51967_g1;c47698_g1;c61902_g1;c70012_g1
GO:0016880	acid-ammonia (or amide) ligase activity	3	64	0.140888	0.358539	c58977_g2;c65904_g1;c58977_g1
GO:0019201	nucleotide kinase activity	3	64	0.140888	0.358539	c56371_g1;c93570_g1;c63361_g1
GO:0005451	monovalent cation:proton antiporter activity	2	33	0.144191	0.363322	c44157_g1;c68235_g2
GO:0008603	cAMP-dependent protein kinase regulator activity	2	33	0.144191	0.363322	c26147_g1;c46965_g1
GO:0030515	snoRNA binding	2	33	0.144191	0.363322	c51096_g1;c42479_g1
GO:0022891	substrate-specific transmembrane transporter activity	53	2257	0.150033	0.369225	c451_g1;c58678_g1;c46231_g1;c88241_g1;c69864_g1;c57610_g1;c65860_g1;c40481_g1;c56679_g1;c37752_g1;c68026_g1;c68735_g1;c50111_g1;c58429_g1;c72729_g1;c66879_g1;c17793_g1;c62760_g2;c58665_g1;c55531_g1;c55386_g1;c69551_g3;c42970_g1;c49726_g1;c14175_g1;c57846_g1;c14468_g1;c75069_g1;c56607_g1;c68118_g1;c52050_g1;c23334_g1;c44157_g1;c68235_g2;c36945_g1;c74812_g1;c55803_g1;c56605_g1;c64367_g1;c55930_g1;c…
GO:0005158	insulin receptor binding	1	8	0.151353	0.369225	c68511_g1
GO:0005275	amine transmembrane transporter activity	1	8	0.151353	0.369225	c61902_g1
GO:0008689	3-demethylubiquinone-9 3-O-methyltransferase activity	1	8	0.151353	0.369225	c51992_g1
GO:0016273	arginine N-methyltransferase activity	1	8	0.151353	0.369225	c47087_g1
GO:0016274	protein-arginine N-methyltransferase activity	1	8	0.151353	0.369225	c47087_g1
GO:0019136	deoxynucleoside kinase activity	1	8	0.151353	0.369225	c2549_g1
GO:0034596	phosphatidylinositol phosphate 4-phosphatase activity	1	8	0.151353	0.369225	c54616_g1
GO:0043812	phosphatidylinositol-4-phosphate phosphatase activity	1	8	0.151353	0.369225	c54616_g1
GO:0061542	3-demethylubiquinone-n 3-O-methyltransferase activity	1	8	0.151353	0.369225	c51992_g1
GO:0016298	lipase activity	4	102	0.153783	0.373962	c48015_g1;c40630_g1;c52003_g1;c61032_g1
GO:0003684	damaged DNA binding	4	103	0.157613	0.381487	c42194_g1;c88902_g1;c59614_g1;c55947_g1
GO:0008242	omega peptidase activity	2	35	0.158372	0.381487	c42007_g1;c59072_g1
GO:0015108	chloride transmembrane transporter activity	2	35	0.158372	0.381487	c57610_g1;c65860_g1
GO:0005543	phospholipid binding	7	222	0.167155	0.38434	c54981_g1;c67936_g1;c65963_g1;c61109_g1;c49744_g1;c61032_g1;c2270_g1
GO:0003825	alpha,alpha-trehalose-phosphate synthase (UDP-forming) activity	1	9	0.168588	0.38434	c70029_g1
GO:0004632	phosphopantothenate--cysteine ligase activity	1	9	0.168588	0.38434	c55979_g1
GO:0004697	protein kinase C activity	1	9	0.168588	0.38434	c55136_g2
GO:0005302	L-tyrosine transmembrane transporter activity	1	9	0.168588	0.38434	c40481_g1
GO:0005544	calcium-dependent phospholipid binding	1	9	0.168588	0.38434	c67936_g1
GO:0008425	2-polyprenyl-6-methoxy-1,4-benzoquinone methyltransferase activity	1	9	0.168588	0.38434	c51992_g1
GO:0017056	structural constituent of nuclear pore	1	9	0.168588	0.38434	c65226_g1
GO:0030580	quinone cofactor methyltransferase activity	1	9	0.168588	0.38434	c51992_g1
GO:0031386	protein tag	1	9	0.168588	0.38434	c62901_g1
GO:0042800	histone methyltransferase activity (H3-K4 specific)	1	9	0.168588	0.38434	c57044_g1
GO:0042834	peptidoglycan binding	1	9	0.168588	0.38434	c64018_g1
GO:0043295	glutathione binding	1	9	0.168588	0.38434	c50878_g1
GO:0043865	methionine transmembrane transporter activity	1	9	0.168588	0.38434	c451_g1
GO:0043995	histone acetyltransferase activity (H4-K5 specific)	1	9	0.168588	0.38434	c51045_g1
GO:0043996	histone acetyltransferase activity (H4-K8 specific)	1	9	0.168588	0.38434	c51045_g1
GO:0046972	histone acetyltransferase activity (H4-K16 specific)	1	9	0.168588	0.38434	c51045_g1
GO:1900750	oligopeptide binding	1	9	0.168588	0.38434	c50878_g1
GO:0019825	oxygen binding	2	37	0.172797	0.39045	c65563_g2;c56186_g1
GO:0046527	glucosyltransferase activity	2	37	0.172797	0.39045	c57932_g1;c70029_g1
GO:1901981	phosphatidylinositol phosphate binding	2	37	0.172797	0.39045	c65963_g1;c61109_g1
GO:0005253	anion channel activity	2	38	0.180088	0.39685	c57610_g1;c65860_g1
GO:0009975	cyclase activity	2	38	0.180088	0.39685	c41702_g1;c70035_g1
GO:0008238	exopeptidase activity	12	438	0.183118	0.39685	c42007_g1;c42877_g1;c62150_g2;c47119_g1;c69747_g1;c52220_g1;c56162_g1;c64125_g1;c59072_g1;c66137_g1;c65583_g1;c66735_g1
GO:0016776	phosphotransferase activity, phosphate group as acceptor	4	110	0.185358	0.39685	c56371_g1;c55345_g1;c93570_g1;c63361_g1
GO:0000099	sulfur amino acid transmembrane transporter activity	1	10	0.185473	0.39685	c451_g1
GO:0004596	peptide alpha-N-acetyltransferase activity	1	10	0.185473	0.39685	c85497_g1
GO:0005034	osmosensor activity	1	10	0.185473	0.39685	c54452_g1
GO:0005545	1-phosphatidylinositol binding	1	10	0.185473	0.39685	c54981_g1
GO:0008536	Ran GTPase binding	1	10	0.185473	0.39685	c58995_g1
GO:0015188	L-isoleucine transmembrane transporter activity	1	10	0.185473	0.39685	c40481_g1
GO:0015189	L-lysine transmembrane transporter activity	1	10	0.185473	0.39685	c57846_g1
GO:0015199	amino-acid betaine transmembrane transporter activity	1	10	0.185473	0.39685	c61902_g1
GO:0015485	cholesterol binding	1	10	0.185473	0.39685	c5531_g1
GO:0030331	estrogen receptor binding	1	10	0.185473	0.39685	c27433_g1
GO:0034450	ubiquitin-ubiquitin ligase activity	1	10	0.185473	0.39685	c89579_g1
GO:0043813	phosphatidylinositol-3,5-bisphosphate 5-phosphatase activity	1	10	0.185473	0.39685	c54616_g1
GO:0044325	ion channel binding	1	10	0.185473	0.39685	c61229_g1
GO:0061630	ubiquitin protein ligase activity	1	10	0.185473	0.39685	c89579_g1
GO:0061659	ubiquitin-like protein ligase activity	1	10	0.185473	0.39685	c89579_g1
GO:0042626	ATPase activity, coupled to transmembrane movement of substances	20	793	0.189816	0.405011	c68026_g1;c68735_g1;c50111_g1;c58429_g1;c72729_g1;c66879_g1;c17793_g1;c58665_g1;c55531_g1;c55386_g1;c69551_g3;c51768_g1;c70071_g1;c14468_g1;c75276_g1;c75069_g1;c56607_g1;c68118_g1;c89770_g1;c49483_g1
GO:0003729	mRNA binding	4	113	0.197704	0.408695	c48956_g1;c18874_g1;c39293_g1;c69767_g2
GO:0044822	poly(A) RNA binding	4	113	0.197704	0.408695	c48956_g1;c18874_g1;c39293_g1;c69767_g2
GO:0004843	thiol-dependent ubiquitin-specific protease activity	3	76	0.200654	0.408695	c58380_g1;c59072_g1;c37819_g1
GO:0035091	phosphatidylinositol binding	3	76	0.200654	0.408695	c54981_g1;c65963_g1;c61109_g1
GO:0036459	thiol-dependent ubiquitinyl hydrolase activity	3	76	0.200654	0.408695	c58380_g1;c59072_g1;c37819_g1
GO:0101005	ubiquitinyl hydrolase activity	3	76	0.200654	0.408695	c58380_g1;c59072_g1;c37819_g1
GO:0003910	DNA ligase (ATP) activity	1	11	0.202016	0.408695	c40434_g1
GO:0004090	carbonyl reductase (NADPH) activity	1	11	0.202016	0.408695	c36933_g1
GO:0004438	phosphatidylinositol-3-phosphatase activity	1	11	0.202016	0.408695	c54616_g1
GO:0004463	leukotriene-A4 hydrolase activity	1	11	0.202016	0.408695	c42877_g1
GO:0004807	triose-phosphate isomerase activity	1	11	0.202016	0.408695	c40747_g1
GO:0010485	H4 histone acetyltransferase activity	1	11	0.202016	0.408695	c51045_g1
GO:0031625	ubiquitin protein ligase binding	1	11	0.202016	0.408695	c59072_g1
GO:0032947	protein complex scaffold	1	11	0.202016	0.408695	c69864_g1
GO:0033549	MAP kinase phosphatase activity	1	11	0.202016	0.408695	c12202_g1
GO:0034584	piRNA binding	1	11	0.202016	0.408695	c39293_g1
GO:0044389	ubiquitin-like protein ligase binding	1	11	0.202016	0.408695	c59072_g1
GO:0047631	ADP-ribose diphosphatase activity	1	11	0.202016	0.408695	c39479_g1
GO:0052744	phosphatidylinositol monophosphate phosphatase activity	1	11	0.202016	0.408695	c54616_g1
GO:0032934	sterol binding	2	41	0.202213	0.408695	c5531_g1;c54981_g1
GO:0043492	ATPase activity, coupled to movement of substances	20	804	0.206188	0.415632	c68026_g1;c68735_g1;c50111_g1;c58429_g1;c72729_g1;c66879_g1;c17793_g1;c58665_g1;c55531_g1;c55386_g1;c69551_g3;c51768_g1;c70071_g1;c14468_g1;c75276_g1;c75069_g1;c56607_g1;c68118_g1;c89770_g1;c49483_g1
GO:0008028	monocarboxylic acid transmembrane transporter activity	3	78	0.211148	0.424512	c57846_g1;c61902_g1;c55534_g1
GO:0004601	peroxidase activity	5	157	0.215276	0.428612	c50878_g1;c51986_g1;c44551_g1;c38776_g1;c59260_g1
GO:0004712	protein serine/threonine/tyrosine kinase activity	2	43	0.217128	0.428612	c52724_g1;c57284_g1
GO:0001786	phosphatidylserine binding	1	12	0.218223	0.428612	c67936_g1
GO:0004032	alditol:NADP+ 1-oxidoreductase activity	1	12	0.218223	0.428612	c36933_g1
GO:0004439	phosphatidylinositol-4,5-bisphosphate 5-phosphatase activity	1	12	0.218223	0.428612	c54616_g1
GO:0004526	ribonuclease P activity	1	12	0.218223	0.428612	c68811_g1
GO:0015269	calcium-activated potassium channel activity	1	12	0.218223	0.428612	c42970_g1
GO:0032138	single base insertion or deletion binding	1	12	0.218223	0.428612	c42194_g1
GO:0050839	cell adhesion molecule binding	1	12	0.218223	0.428612	c61229_g1
GO:0072341	modified amino acid binding	3	80	0.221758	0.434441	c67936_g1;c50878_g1;c67259_g1
GO:0005319	lipid transporter activity	5	159	0.222591	0.434962	c68026_g1;c68735_g1;c50111_g1;c58429_g1;c70124_g1
GO:0019783	ubiquitin-like protein-specific protease activity	3	81	0.227102	0.442647	c58380_g1;c59072_g1;c37819_g1
GO:0016684	oxidoreductase activity, acting on peroxide as acceptor	5	161	0.229981	0.447121	c50878_g1;c51986_g1;c44551_g1;c38776_g1;c59260_g1
GO:0005102	receptor binding	4	121	0.231749	0.447187	c68511_g1;c59864_g2;c27433_g1;c52371_g1
GO:0003796	lysozyme activity	1	13	0.234102	0.447187	c53150_g1
GO:0003844	1,4-alpha-glucan branching enzyme activity	1	13	0.234102	0.447187	c64994_g1
GO:0004416	hydroxyacylglutathione hydrolase activity	1	13	0.234102	0.447187	c27417_g1
GO:0008177	succinate dehydrogenase (ubiquinone) activity	1	13	0.234102	0.447187	c39365_g1
GO:0016723	oxidoreductase activity, oxidizing metal ions, NAD or NADP as acceptor	1	13	0.234102	0.447187	c70338_g1
GO:0032137	guanine/thymine mispair binding	1	13	0.234102	0.447187	c42194_g1
GO:0015405	P-P-bond-hydrolysis-driven transmembrane transporter activity	21	870	0.238345	0.45416	c68026_g1;c68735_g1;c50111_g1;c58429_g1;c72729_g1;c66879_g1;c17793_g1;c58665_g1;c55531_g1;c55386_g1;c69551_g3;c53094_g1;c51768_g1;c70071_g1;c14468_g1;c75276_g1;c75069_g1;c56607_g1;c68118_g1;c89770_g1;c49483_g1
GO:0015238	drug transmembrane transporter activity	5	165	0.244967	0.465619	c451_g1;c57969_g1;c52614_g1;c51268_g1;c51768_g1
GO:0016706	oxidoreductase activity, acting on paired donors, with incorporation or reduction of molecular oxygen, 2-oxoglutarate as one donor, and incorporation of one atom each of oxygen into both donors	2	47	0.247201	0.466435	c65789_g1;c46733_g1
GO:0016887	ATPase activity	51	2276	0.249618	0.466435	c42194_g1;c68026_g1;c68735_g1;c50111_g1;c58429_g1;c72729_g1;c66879_g1;c17793_g1;c92444_g1;c70124_g1;c40782_g1;c65610_g1;c68167_g1;c53845_g1;c67778_g1;c10010_g1;c48763_g1;c21960_g1;c19115_g1;c79939_g1;c54465_g1;c23938_g1;c28189_g1;c37345_g1;c64778_g1;c46839_g1;c63805_g1;c58665_g1;c55531_g1;c55386_g1;c69551_g3;c70787_g1;c69515_g1;c38791_g1;c51768_g1;c46510_g1;c92690_g1;c24510_g1;c52990_g1;c36724_g1…
GO:0000400	four-way junction DNA binding	1	14	0.249658	0.466435	c42194_g1
GO:0004749	ribose phosphate diphosphokinase activity	1	14	0.249658	0.466435	c41411_g1
GO:0008146	sulfotransferase activity	1	14	0.249658	0.466435	c38572_g1
GO:0015556	C4-dicarboxylate transmembrane transporter activity	1	14	0.249658	0.466435	c451_g1
GO:0022889	serine transmembrane transporter activity	1	14	0.249658	0.466435	c451_g1
GO:0016820	hydrolase activity, acting on acid anhydrides, catalyzing transmembrane movement of substances	20	835	0.255689	0.475924	c68026_g1;c68735_g1;c50111_g1;c58429_g1;c72729_g1;c66879_g1;c17793_g1;c58665_g1;c55531_g1;c55386_g1;c69551_g3;c51768_g1;c70071_g1;c14468_g1;c75276_g1;c75069_g1;c56607_g1;c68118_g1;c89770_g1;c49483_g1
GO:0015399	primary active transmembrane transporter activity	21	881	0.25598	0.475924	c68026_g1;c68735_g1;c50111_g1;c58429_g1;c72729_g1;c66879_g1;c17793_g1;c58665_g1;c55531_g1;c55386_g1;c69551_g3;c53094_g1;c51768_g1;c70071_g1;c14468_g1;c75276_g1;c75069_g1;c56607_g1;c68118_g1;c89770_g1;c49483_g1
GO:0022892	substrate-specific transporter activity	59	2664	0.258804	0.480009	c451_g1;c58678_g1;c46231_g1;c88241_g1;c56186_g1;c69864_g1;c60798_g1;c38662_g1;c46185_g1;c65148_g1;c57610_g1;c65860_g1;c40481_g1;c56679_g1;c37752_g1;c68026_g1;c68735_g1;c50111_g1;c58429_g1;c72729_g1;c66879_g1;c17793_g1;c62760_g2;c58665_g1;c55531_g1;c55386_g1;c69551_g3;c42970_g1;c49726_g1;c14175_g1;c57846_g1;c14468_g1;c75069_g1;c56607_g1;c68118_g1;c52050_g1;c23334_g1;c44157_g1;c68235_g2;c36945_g1;c…
GO:0042625	ATPase coupled ion transmembrane transporter activity	11	431	0.26229	0.480837	c68026_g1;c68735_g1;c50111_g1;c58429_g1;c72729_g1;c66879_g1;c17793_g1;c58665_g1;c55531_g1;c55386_g1;c69551_g3
GO:0005539	glycosaminoglycan binding	2	49	0.262299	0.480837	c59864_g2;c64018_g1
GO:0004127	cytidylate kinase activity	1	15	0.264899	0.480837	c63361_g1
GO:0004687	myosin light chain kinase activity	1	15	0.264899	0.480837	c95346_g1
GO:0015193	L-proline transmembrane transporter activity	1	15	0.264899	0.480837	c14175_g1
GO:0016212	kynurenine-oxoglutarate transaminase activity	1	15	0.264899	0.480837	c55858_g1
GO:0032135	DNA insertion or deletion binding	1	15	0.264899	0.480837	c42194_g1
GO:0036137	kynurenine aminotransferase activity	1	15	0.264899	0.480837	c55858_g1
GO:0043515	kinetochore binding	1	15	0.264899	0.480837	c39192_g1
GO:0034212	peptide N-acetyltransferase activity	2	50	0.269851	0.488667	c51045_g1;c85497_g1
GO:0090484	drug transporter activity	5	172	0.271766	0.490506	c451_g1;c57969_g1;c52614_g1;c51268_g1;c51768_g1
GO:0015299	solute:proton antiporter activity	3	90	0.276115	0.490506	c56679_g1;c44157_g1;c68235_g2
GO:0048029	monosaccharide binding	2	51	0.277401	0.490506	c54574_g1;c40543_g1
GO:0004021	L-alanine:2-oxoglutarate aminotransferase activity	1	16	0.279832	0.490506	c79092_g1
GO:0004084	branched-chain-amino-acid transaminase activity	1	16	0.279832	0.490506	c60399_g1
GO:0015181	arginine transmembrane transporter activity	1	16	0.279832	0.490506	c57846_g1
GO:0016411	acylglycerol O-acyltransferase activity	1	16	0.279832	0.490506	c68471_g1
GO:0045118	azole transporter activity	1	16	0.279832	0.490506	c451_g1
GO:0047134	protein-disulfide reductase activity	1	16	0.279832	0.490506	c50494_g1
GO:0047635	alanine-oxo-acid transaminase activity	1	16	0.279832	0.490506	c79092_g1
GO:0052654	L-leucine transaminase activity	1	16	0.279832	0.490506	c60399_g1
GO:0052655	L-valine transaminase activity	1	16	0.279832	0.490506	c60399_g1
GO:0052656	L-isoleucine transaminase activity	1	16	0.279832	0.490506	c60399_g1
GO:1901474	azole transmembrane transporter activity	1	16	0.279832	0.490506	c451_g1
GO:0043022	ribosome binding	2	52	0.284946	0.498331	c88318_g1;c38791_g1
GO:0022857	transmembrane transporter activity	62	2837	0.288085	0.502354	c451_g1;c58678_g1;c46231_g1;c88241_g1;c69864_g1;c57610_g1;c65860_g1;c40481_g1;c56679_g1;c37752_g1;c68026_g1;c68735_g1;c50111_g1;c58429_g1;c72729_g1;c66879_g1;c17793_g1;c62760_g2;c57969_g1;c52614_g1;c51268_g1;c58665_g1;c55531_g1;c55386_g1;c69551_g3;c42970_g1;c49726_g1;c14175_g1;c57846_g1;c14468_g1;c75069_g1;c56607_g1;c68118_g1;c53094_g1;c52050_g1;c23334_g1;c44157_g1;c68235_g2;c51768_g1;c36945_g1;c…
GO:0015491	cation:cation antiporter activity	2	53	0.292483	0.502354	c44157_g1;c68235_g2
GO:0016209	antioxidant activity	6	221	0.293575	0.502354	c65563_g2;c50878_g1;c51986_g1;c44551_g1;c38776_g1;c59260_g1
GO:0000217	DNA secondary structure binding	1	17	0.294461	0.502354	c42194_g1
GO:0004385	guanylate kinase activity	1	17	0.294461	0.502354	c56371_g1
GO:0004558	alpha-1,4-glucosidase activity	1	17	0.294461	0.502354	c39191_g1
GO:0005344	oxygen transporter activity	1	17	0.294461	0.502354	c56186_g1
GO:0005537	mannose binding	1	17	0.294461	0.502354	c54574_g1
GO:0032452	histone demethylase activity	1	17	0.294461	0.502354	c65789_g1
GO:0034595	phosphatidylinositol phosphate 5-phosphatase activity	1	17	0.294461	0.502354	c54616_g1
GO:0034722	gamma-glutamyl-peptidase activity	1	17	0.294461	0.502354	c42007_g1
GO:0015079	potassium ion transmembrane transporter activity	5	180	0.303098	0.515941	c42970_g1;c49726_g1;c52050_g1;c23334_g1;c69864_g1
GO:0005496	steroid binding	2	55	0.307523	0.517391	c5531_g1;c54981_g1
GO:0002039	p53 binding	1	18	0.308794	0.517391	c62350_g1
GO:0003934	GTP cyclohydrolase I activity	1	18	0.308794	0.517391	c50359_g1
GO:0015173	aromatic amino acid transmembrane transporter activity	1	18	0.308794	0.517391	c40481_g1
GO:0015651	quaternary ammonium group transmembrane transporter activity	1	18	0.308794	0.517391	c61902_g1
GO:0034593	phosphatidylinositol bisphosphate phosphatase activity	1	18	0.308794	0.517391	c54616_g1
GO:0035064	methylated histone binding	1	18	0.308794	0.517391	c69569_g2
GO:0043021	ribonucleoprotein complex binding	3	96	0.309354	0.517391	c88318_g1;c38791_g1;c47087_g1
GO:0008757	S-adenosylmethionine-dependent methyltransferase activity	9	360	0.310417	0.518038	c51992_g1;c57044_g1;c59101_g1;c56587_g1;c47087_g1;c64884_g1;c49574_g1;c85404_g1;c67259_g1
GO:0043178	alcohol binding	2	56	0.315019	0.524576	c5531_g1;c54981_g1
GO:0004301	epoxide hydrolase activity	1	19	0.322835	0.536425	c42877_g1
GO:0003682	chromatin binding	6	230	0.325445	0.539591	c47087_g1;c51102_g1;c66428_g1;c54945_g1;c69210_g1;c60876_g1
GO:0003779	actin binding	4	143	0.330815	0.547309	c47824_g1;c56401_g1;c38108_g1;c26899_g1
GO:0004550	nucleoside diphosphate kinase activity	1	20	0.336593	0.552098	c55345_g1
GO:0004652	polynucleotide adenylyltransferase activity	1	20	0.336593	0.552098	c63455_g1
GO:0005242	inward rectifier potassium channel activity	1	20	0.336593	0.552098	c49726_g1
GO:0005542	folic acid binding	1	20	0.336593	0.552098	c67259_g1
GO:0016879	ligase activity, forming carbon-nitrogen bonds	13	555	0.339291	0.555335	c55979_g1;c64078_g1;c47318_g1;c63352_g2;c58977_g2;c65904_g1;c58977_g1;c65242_g1;c39995_g1;c63352_g1;c93646_g1;c22538_g1;c35798_g1
GO:0005507	copper ion binding	4	146	0.344623	0.562168	c58837_g1;c56398_g1;c41238_g1;c37752_g1
GO:0003993	acid phosphatase activity	1	21	0.350071	0.562168	c51890_g1
GO:0004549	tRNA-specific ribonuclease activity	1	21	0.350071	0.562168	c68811_g1
GO:0004784	superoxide dismutase activity	1	21	0.350071	0.562168	c65563_g2
GO:0009678	hydrogen-translocating pyrophosphatase activity	1	21	0.350071	0.562168	c53094_g1
GO:0016721	oxidoreductase activity, acting on superoxide radicals as acceptor	1	21	0.350071	0.562168	c65563_g2
GO:0017016	Ras GTPase binding	1	21	0.350071	0.562168	c58995_g1
GO:0030674	protein binding, bridging	1	21	0.350071	0.562168	c61229_g1
GO:0035258	steroid hormone receptor binding	1	21	0.350071	0.562168	c27433_g1
GO:0005310	dicarboxylic acid transmembrane transporter activity	2	61	0.352182	0.564375	c451_g1;c57846_g1
GO:0008236	serine-type peptidase activity	9	377	0.358461	0.573238	c47119_g1;c69747_g1;c52220_g1;c22772_g1;c51458_g1;c59499_g1;c56162_g1;c64125_g1;c39243_g1
GO:0017171	serine hydrolase activity	9	378	0.36132	0.576607	c47119_g1;c69747_g1;c52220_g1;c22772_g1;c51458_g1;c59499_g1;c56162_g1;c64125_g1;c39243_g1
GO:0070566	adenylyltransferase activity	3	107	0.370417	0.589894	c63455_g1;c13334_g1;c49138_g1
GO:0005272	sodium channel activity	2	64	0.374146	0.593979	c69864_g1;c70012_g1
GO:0003950	NAD+ ADP-ribosyltransferase activity	1	23	0.376212	0.593979	c62234_g1
GO:0032451	demethylase activity	1	23	0.376212	0.593979	c65789_g1
GO:0060090	binding, bridging	1	23	0.376212	0.593979	c61229_g1
GO:0099600	transmembrane receptor activity	4	153	0.376859	0.593979	c54452_g1;c49726_g1;c63356_g1;c51458_g1
GO:0015298	solute:cation antiporter activity	3	110	0.386941	0.604234	c56679_g1;c44157_g1;c68235_g2
GO:0004372	glycine hydroxymethyltransferase activity	1	24	0.388887	0.604234	c59553_g1
GO:0008601	protein phosphatase type 2A regulator activity	1	24	0.388887	0.604234	c49548_g1
GO:0016803	ether hydrolase activity	1	24	0.388887	0.604234	c42877_g1
GO:0031267	small GTPase binding	1	24	0.388887	0.604234	c58995_g1
GO:0043142	single-stranded DNA-dependent ATPase activity	1	24	0.388887	0.604234	c59614_g1
GO:0051020	GTPase binding	1	24	0.388887	0.604234	c58995_g1
GO:0051537	2 iron, 2 sulfur cluster binding	4	156	0.39064	0.605729	c53741_g1;c39365_g1;c50708_g1;c52135_g1
GO:0005516	calmodulin binding	3	111	0.392427	0.607272	c50256_g1;c48671_g1;c66875_g1
GO:0004683	calmodulin-dependent protein kinase activity	2	67	0.395801	0.611257	c48671_g1;c66504_g3
GO:0004806	triglyceride lipase activity	1	25	0.401304	0.61603	c52003_g1
GO:0008106	alcohol dehydrogenase (NADP+) activity	1	25	0.401304	0.61603	c36933_g1
GO:0052866	phosphatidylinositol phosphate phosphatase activity	1	25	0.401304	0.61603	c54616_g1
GO:0015297	antiporter activity	6	253	0.408318	0.625543	c56679_g1;c57969_g1;c52614_g1;c51268_g1;c44157_g1;c68235_g2
GO:0009982	pseudouridine synthase activity	2	69	0.410045	0.626935	c69243_g2;c69243_g1
GO:0004820	glycine-tRNA ligase activity	1	26	0.41347	0.628327	c50179_g1
GO:0008705	methionine synthase activity	1	26	0.41347	0.628327	c67259_g1
GO:0042084	5-methyltetrahydrofolate-dependent methyltransferase activity	1	26	0.41347	0.628327	c67259_g1
GO:0051015	actin filament binding	3	115	0.414237	0.628327	c56401_g1;c38108_g1;c26899_g1
GO:0004888	transmembrane signaling receptor activity	3	116	0.419651	0.635282	c54452_g1;c63356_g1;c51458_g1
GO:0003755	peptidyl-prolyl cis-trans isomerase activity	3	117	0.425049	0.637666	c47753_g1;c20898_g1;c60164_g1
GO:0003909	DNA ligase activity	1	27	0.425388	0.637666	c40434_g1
GO:0004108	citrate (Si)-synthase activity	1	27	0.425388	0.637666	c58897_g1
GO:0036440	citrate synthase activity	1	27	0.425388	0.637666	c58897_g1
GO:0070568	guanylyltransferase activity	1	27	0.425388	0.637666	c60108_g1
GO:0042623	ATPase activity, coupled	32	1510	0.426965	0.63878	c42194_g1;c68026_g1;c68735_g1;c50111_g1;c58429_g1;c72729_g1;c66879_g1;c17793_g1;c58665_g1;c55531_g1;c55386_g1;c69551_g3;c70787_g1;c69515_g1;c38791_g1;c51768_g1;c46510_g1;c92690_g1;c24510_g1;c52990_g1;c36724_g1;c70071_g1;c14468_g1;c75276_g1;c75069_g1;c56607_g1;c68118_g1;c89770_g1;c49483_g1;c21901_g1;c22772_g1;c59614_g1
GO:0032450	maltose alpha-glucosidase activity	1	28	0.437065	0.652166	c39191_g1
GO:0008168	methyltransferase activity	14	645	0.437615	0.652166	c51992_g1;c57044_g1;c47584_g1;c59101_g1;c56587_g1;c51096_g1;c88267_g1;c52169_g1;c58432_g1;c67259_g1;c47087_g1;c64884_g1;c49574_g1;c85404_g1
GO:0004004	ATP-dependent RNA helicase activity	2	74	0.444904	0.659848	c69515_g1;c38791_g1
GO:0016859	cis-trans isomerase activity	3	121	0.446457	0.659848	c47753_g1;c20898_g1;c60164_g1
GO:0008898	S-adenosylmethionine-homocysteine S-methyltransferase activity	1	29	0.448505	0.659848	c67259_g1
GO:0016229	steroid dehydrogenase activity	1	29	0.448505	0.659848	c36170_g1
GO:0035257	nuclear hormone receptor binding	1	29	0.448505	0.659848	c27433_g1
GO:0072349	modified amino acid transmembrane transporter activity	1	29	0.448505	0.659848	c61902_g1
GO:0004190	aspartic-type endopeptidase activity	4	169	0.449662	0.659848	c60031_g1;c60417_g1;c63330_g1;c52564_g1
GO:0070001	aspartic-type peptidase activity	4	169	0.449662	0.659848	c60031_g1;c60417_g1;c63330_g1;c52564_g1
GO:0016634	oxidoreductase activity, acting on the CH-CH group of donors, oxygen as acceptor	2	75	0.451738	0.661628	c69486_g2;c57964_g1
GO:0003743	translation initiation factor activity	4	171	0.458595	0.668198	c84587_g1;c88318_g1;c37513_g1;c27603_g1
GO:0016635	oxidoreductase activity, acting on the CH-CH group of donors, quinone or related compound as acceptor	1	30	0.459713	0.668198	c39365_g1
GO:0016671	oxidoreductase activity, acting on a sulfur group of donors, disulfide as acceptor	1	30	0.459713	0.668198	c42701_g1
GO:0051427	hormone receptor binding	1	30	0.459713	0.668198	c27433_g1
GO:0097159	organic cyclic compound binding	317	15530	0.460726	0.668401	c64018_g1;c42194_g1;c59614_g1;c51102_g1;c38791_g1;c54016_g1;c37490_g1;c9833_g1;c56316_g1;c49590_g1;c70357_g1;c55052_g1;c84587_g1;c21901_g1;c60739_g1;c38288_g1;c378_g1;c69414_g1;c45909_g1;c50359_g1;c49167_g1;c88047_g1;c27305_g1;c18874_g1;c47123_g1;c69027_g2;c40211_g1;c50377_g1;c48910_g1;c60108_g1;c76576_g1;c37946_g1;c60798_g1;c46260_g1;c65937_g1;c66750_g2;c67766_g2;c40754_g1;c46237_g1;c48787_g1;c5…
GO:0016814	hydrolase activity, acting on carbon-nitrogen (but not peptide) bonds, in cyclic amidines	3	124	0.462303	0.669421	c59864_g2;c52371_g1;c50359_g1
GO:0016765	transferase activity, transferring alkyl or aryl (other than methyl) groups	6	270	0.469161	0.676456	c44551_g1;c38776_g1;c50878_g1;c58181_g1;c46957_g2;c48918_g1
GO:0003756	protein disulfide isomerase activity	1	31	0.470693	0.676456	c46733_g1
GO:0008201	heparin binding	1	31	0.470693	0.676456	c59864_g2
GO:0016864	intramolecular oxidoreductase activity, transposing S-S bonds	1	31	0.470693	0.676456	c46733_g1
GO:0019239	deaminase activity	2	78	0.471948	0.67699	c59864_g2;c52371_g1
GO:0003713	transcription coactivator activity	3	127	0.477948	0.681766	c90364_g1;c60605_g1;c64884_g1
GO:0008235	metalloexopeptidase activity	3	127	0.477948	0.681766	c66137_g1;c65583_g1;c66735_g1
GO:0042277	peptide binding	3	127	0.477948	0.681766	c21901_g1;c65226_g1;c50878_g1
GO:0004033	aldo-keto reductase (NADP) activity	1	32	0.481451	0.685486	c36933_g1
GO:0016788	hydrolase activity, acting on ester bonds	39	1895	0.488838	0.694712	c51890_g1;c68097_g1;c61235_g1;c47824_g1;c54616_g1;c48015_g1;c40630_g1;c57810_g2;c61032_g1;c9610_g1;c34804_g1;c64694_g1;c50256_g1;c52003_g1;c20213_g1;c55227_g1;c69701_g2;c12202_g1;c58364_g1;c4637_g1;c68776_g1;c69398_g1;c27417_g1;c70029_g1;c68811_g1;c69757_g3;c58245_g1;c66267_g1;c62416_g1;c54452_g1;c58245_g2;c38764_g1;c53065_g1;c47300_g1;c69312_g1;c64019_g1;c56325_g1;c23318_g1;c47495_g1
GO:0016722	oxidoreductase activity, oxidizing metal ions	1	33	0.491991	0.696608	c70338_g1
GO:0016778	diphosphotransferase activity	1	33	0.491991	0.696608	c41411_g1
GO:1901363	heterocyclic compound binding	315	15489	0.499227	0.70555	c64018_g1;c42194_g1;c59614_g1;c51102_g1;c38791_g1;c54016_g1;c37490_g1;c9833_g1;c56316_g1;c49590_g1;c70357_g1;c55052_g1;c84587_g1;c21901_g1;c60739_g1;c38288_g1;c378_g1;c69414_g1;c45909_g1;c50359_g1;c49167_g1;c88047_g1;c27305_g1;c18874_g1;c47123_g1;c69027_g2;c40211_g1;c50377_g1;c48910_g1;c60108_g1;c76576_g1;c37946_g1;c60798_g1;c46260_g1;c65937_g1;c66750_g2;c67766_g2;c40754_g1;c46237_g1;c48787_g1;c5…
GO:0003933	GTP cyclohydrolase activity	1	34	0.502316	0.707022	c50359_g1
GO:0050253	retinyl-palmitate esterase activity	1	34	0.502316	0.707022	c52003_g1
GO:0019899	enzyme binding	3	132	0.503539	0.707022	c59072_g1;c68511_g1;c58995_g1
GO:0016891	endoribonuclease activity, producing 5'-phosphomonoesters	2	83	0.504612	0.707022	c9610_g1;c68811_g1
GO:0016741	transferase activity, transferring one-carbon groups	15	724	0.504884	0.707022	c51992_g1;c57044_g1;c47584_g1;c59553_g1;c59101_g1;c56587_g1;c51096_g1;c88267_g1;c52169_g1;c58432_g1;c67259_g1;c47087_g1;c64884_g1;c49574_g1;c85404_g1
GO:0020037	heme binding	8	380	0.508317	0.710531	c59260_g1;c75007_g1;c9131_g1;c42143_g1;c64963_g1;c56186_g1;c44628_g1;c71449_g1
GO:0019888	protein phosphatase regulator activity	1	35	0.512432	0.714368	c49548_g1
GO:0004713	protein tyrosine kinase activity	5	233	0.512928	0.714368	c63356_g1;c52724_g1;c60242_g1;c57284_g1;c51458_g1
GO:0015171	amino acid transmembrane transporter activity	4	184	0.515306	0.716378	c451_g1;c40481_g1;c14175_g1;c57846_g1
GO:0099516	ion antiporter activity	2	85	0.517306	0.717856	c44157_g1;c68235_g2
GO:0008289	lipid binding	9	433	0.518386	0.718054	c59711_g1;c54981_g1;c67936_g1;c65963_g1;c61109_g1;c49744_g1;c61032_g1;c2270_g1;c5531_g1
GO:0004427	inorganic diphosphatase activity	1	36	0.522343	0.719631	c53094_g1
GO:0008169	C-methyltransferase activity	1	36	0.522343	0.719631	c51992_g1
GO:0043531	ADP binding	1	36	0.522343	0.719631	c42194_g1
GO:0003724	RNA helicase activity	2	88	0.535937	0.735713	c69515_g1;c38791_g1
GO:0008186	RNA-dependent ATPase activity	2	88	0.535937	0.735713	c69515_g1;c38791_g1
GO:0019003	GDP binding	1	38	0.541565	0.739463	c49590_g1
GO:0019203	carbohydrate phosphatase activity	1	38	0.541565	0.739463	c70029_g1
GO:0043138	3'-5' DNA helicase activity	1	38	0.541565	0.739463	c21901_g1
GO:0046906	tetrapyrrole binding	9	443	0.545899	0.744054	c67259_g1;c59260_g1;c75007_g1;c9131_g1;c42143_g1;c64963_g1;c56186_g1;c44628_g1;c71449_g1
GO:0004402	histone acetyltransferase activity	1	39	0.550884	0.744228	c51045_g1
GO:0004748	ribonucleoside-diphosphate reductase activity, thioredoxin disulfide as acceptor	1	39	0.550884	0.744228	c51243_g1
GO:0016886	ligase activity, forming phosphoric ester bonds	1	39	0.550884	0.744228	c40434_g1
GO:0019208	phosphatase regulator activity	1	39	0.550884	0.744228	c49548_g1
GO:0061731	ribonucleoside-diphosphate reductase activity	1	39	0.550884	0.744228	c51243_g1
GO:0016758	transferase activity, transferring hexosyl groups	5	245	0.557435	0.74995	c64994_g1;c57932_g1;c4637_g1;c69315_g1;c70029_g1
GO:0004559	alpha-mannosidase activity	1	40	0.560015	0.74995	c54574_g1
GO:0005248	voltage-gated sodium channel activity	1	40	0.560015	0.74995	c70012_g1
GO:0008559	xenobiotic-transporting ATPase activity	1	40	0.560015	0.74995	c51768_g1
GO:0061733	peptide-lysine-N-acetyltransferase activity	1	40	0.560015	0.74995	c51045_g1
GO:0008519	ammonium transmembrane transporter activity	2	93	0.565874	0.756474	c63651_g1;c61902_g1
GO:0046943	carboxylic acid transmembrane transporter activity	6	299	0.568182	0.757954	c451_g1;c40481_g1;c14175_g1;c57846_g1;c61902_g1;c55534_g1
GO:0008422	beta-glucosidase activity	1	41	0.56896	0.757954	c1973_g1
GO:0043566	structure-specific DNA binding	1	42	0.577723	0.768292	c42194_g1
GO:0015081	sodium ion transmembrane transporter activity	4	200	0.58105	0.770169	c69864_g1;c44157_g1;c68235_g2;c70012_g1
GO:0005342	organic acid transmembrane transporter activity	6	303	0.581146	0.770169	c451_g1;c40481_g1;c14175_g1;c57846_g1;c61902_g1;c55534_g1
GO:0015276	ligand-gated ion channel activity	1	43	0.586309	0.774332	c49726_g1
GO:0016728	oxidoreductase activity, acting on CH or CH2 groups, disulfide as acceptor	1	43	0.586309	0.774332	c51243_g1
GO:0015926	glucosidase activity	2	97	0.588805	0.77629	c39191_g1;c1973_g1
[truncated: 185 more rows]
