# Supplementary material for: Comparative Transcriptome Analyses during the Vegetative Cell Cycle in the Mono-Cellular Organism Pseudokeronopsis erythrina (Alveolata, Ciliophora)
Source: Microorganisms. 2020 Jan 12;8(1):108. doi: 10.3390/microorganisms8010108 (PMC7022673; doi:10.3390/microorganisms8010108)
Supplement: Supplementary file 1 [file microorganisms-08-00108-s001.zip › microorganisms-642101-supplymentary/Table S7.xlsx]

## Sheet: Table S6
KEGG_A_class	KEGG_B_class	Pathway	out (286)	All (16005)	Pvalue	Qvalue	Pathway ID	Genes	K_IDs
Cellular Processes	Cell growth and death	Cell cycle - yeast	23	218	8.13448e-12	2.09056e-09	ko04111	c63103_g1;c57284_g1;c57299_g1;c57016_g1;c57704_g1;c47087_g1;c61235_g1;c44721_g1;c54345_g1;c58189_g1;c57904_g1;c16402_g1;c52724_g1;c61357_g2;c57474_g1;c58325_g1;c75917_g1;c61784_g1;c52742_g1;c40281_g1;c38543_g1;c67587_g1;c92602_g1	K02541+K18669+K04371+K03353+K04371+K02516+K06639+K06685+K03355+K03357+K02220+K03358+K18669+K04563+K02213+K03364+K03350+K03364+K03364+K02219+K03094+K10259+K06685
Genetic Information Processing	Folding, sorting and degradation	Ubiquitin mediated proteolysis	22	236	2.64961e-10	3.40475e-08	ko04120	c49588_g1;c57016_g1;c68879_g1;c54345_g1;c58189_g1;c69260_g1;c18931_g1;c32463_g1;c16402_g1;c56055_g1;c60011_g1;c59432_g1;c58325_g1;c75917_g1;c61784_g1;c52742_g1;c48541_g1;c57597_g1;c66422_g1;c38543_g1;c67587_g1;c61651_g1	K10614+K03353+K10595+K03355+K03357+K10615+K10594+K03175+K03358+K10594+K10576+K10615+K03364+K03350+K03364+K03364+K10583+K10579+K10595+K03094+K10259+K06689
Environmental Information Processing	Signal transduction	Phosphatidylinositol signaling system	20	198	4.27555e-10	3.66272e-08	ko04070	c65963_g1;c56401_g1;c55045_g1;c44272_g1;c53736_g1;c60934_g1;c60320_g1;c65163_g1;c38108_g1;c60466_g1;c54616_g1;c82824_g1;c64629_g1;c69923_g2;c26899_g1;c48655_g1;c64808_g1;c60776_g1;c55424_g1;c69910_g1	K00921+K00889+K00889+K00888+K00889+K00889+K00889+K00913+K00889+K00889+K01106+K00889+K00889+K00920+K00889+K02183+K00888+K00889+K02183+K18081
Cellular Processes	Cell growth and death	Oocyte meiosis	19	195	2.17369e-09	1.3966e-07	ko04114	c50771_g1;c57299_g1;c57016_g1;c57704_g1;c50256_g1;c54345_g1;c58189_g1;c10456_g1;c16402_g1;c66504_g3;c62398_g1;c51938_g1;c48655_g1;c75917_g1;c49548_g1;c44776_g1;c55424_g1;c38543_g1;c60383_g1	K04345+K04371+K03353+K04371+K04348+K03355+K03357+K02087+K03358+K04515+K05868+K06630+K02183+K03350+K11584+K11481+K02183+K03094+K16197
Cellular Processes	Cell growth and death	Cell cycle	19	230	3.29051e-08	1.20809e-06	ko04110	c63103_g1;c62350_g1;c43573_g1;c57016_g1;c61235_g1;c54345_g1;c58189_g1;c10456_g1;c16402_g1;c57474_g1;c62398_g1;c67538_g2;c51938_g1;c58325_g1;c75917_g1;c61784_g1;c52742_g1;c38543_g1;c60383_g1	K02541+K03083+K02202+K03353+K06639+K03355+K03357+K02087+K03358+K02213+K05868+K06627+K06630+K03364+K03350+K03364+K03364+K03094+K16197
Metabolism	Carbohydrate metabolism	Inositol phosphate metabolism	18	226	1.32788e-07	4.26582e-06	ko00562	c65963_g1;c56401_g1;c55045_g1;c44272_g1;c53736_g1;c60934_g1;c60320_g1;c65163_g1;c38108_g1;c60466_g1;c54616_g1;c82824_g1;c64629_g1;c69923_g2;c26899_g1;c64808_g1;c60776_g1;c69910_g1	K00921+K00889+K00889+K00888+K00889+K00889+K00889+K00913+K00889+K00889+K01106+K00889+K00889+K00920+K00889+K00888+K00889+K18081
Cellular Processes	Transport and catabolism	Endocytosis	23	376	3.02453e-07	7.77303e-06	ko04144	c56401_g1;c55045_g1;c56316_g1;c53736_g1;c60934_g1;c60320_g1;c38108_g1;c60466_g1;c32463_g1;c27305_g1;c82824_g1;c79164_g1;c64629_g1;c56455_g1;c18874_g1;c47123_g1;c26899_g1;c43446_g1;c67766_g2;c58630_g1;c62901_g1;c60776_g1;c63085_g1	K00889+K00889+K07891+K00889+K00889+K00889+K00889+K00889+K03175+K07889+K00889+K12492+K00889+K12492+K07941+K07904+K00889+K04646+K07897+K07937+K11981+K00889+K17917
Cellular Processes	Cellular commiunity	Focal adhesion	17	216	3.53329e-07	8.25505e-06	ko04510	c56401_g1;c55045_g1;c62350_g1;c53736_g1;c57299_g1;c57704_g1;c60934_g1;c60320_g1;c38108_g1;c60466_g1;c62412_g1;c82824_g1;c64629_g1;c49744_g1;c68511_g1;c26899_g1;c60776_g1	K00889+K00889+K03083+K00889+K04371+K04371+K00889+K00889+K00889+K00889+K06276+K00889+K00889+K04456+K06276+K00889+K00889
Environmental Information Processing	Signal transduction	Phospholipase D signaling pathway	16	195	4.48425e-07	8.97095e-06	ko04072	c56401_g1;c55045_g1;c53736_g1;c57299_g1;c57704_g1;c60934_g1;c60320_g1;c38108_g1;c60466_g1;c82824_g1;c64629_g1;c49744_g1;c18874_g1;c26899_g1;c58630_g1;c60776_g1	K00889+K00889+K00889+K04371+K04371+K00889+K00889+K00889+K00889+K00889+K00889+K04456+K07941+K00889+K07937+K00889
Environmental Information Processing	Signal transduction	PI3K-Akt signaling pathway	20	299	4.53783e-07	8.97095e-06	ko04151	c64573_g1;c62350_g1;c47837_g1;c66449_g3;c57299_g1;c57704_g1;c50214_g1;c62412_g1;c64330_g1;c49744_g1;c43818_g1;c68511_g1;c62283_g1;c51938_g1;c52015_g1;c58780_g1;c49548_g1;c46598_g1;c69210_g1;c60383_g1	K07198+K03083+K13303+K13303+K04371+K04371+K11583+K06276+K13303+K04456+K13303+K06276+K13303+K06630+K13303+K13303+K11584+K11583+K09420+K16197
Environmental Information Processing	Signal transduction	FoxO signaling pathway	16	203	7.702e-07	1.31961e-05	ko04068	c64573_g1;c47837_g1;c66449_g3;c57299_g1;c57704_g1;c45755_g1;c62412_g1;c64330_g1;c49744_g1;c43818_g1;c65563_g2;c68511_g1;c62283_g1;c62398_g1;c52015_g1;c58780_g1	K07198+K13303+K13303+K04371+K04371+K08960+K06276+K13303+K04456+K13303+K04564+K06276+K13303+K05868+K13303+K13303
Cellular Processes	Cell motility	Regulation of actin cytoskeleton	16	209	1.13524e-06	1.82349e-05	ko04810	c65963_g1;c56401_g1;c55045_g1;c53736_g1;c57299_g1;c57704_g1;c60934_g1;c60320_g1;c38108_g1;c60466_g1;c82824_g1;c64629_g1;c47824_g1;c69923_g2;c26899_g1;c60776_g1	K00921+K00889+K00889+K00889+K04371+K04371+K00889+K00889+K00889+K00889+K00889+K00889+K05766+K00920+K00889+K00889
Cellular Processes	Cell growth and death	Meiosis - yeast	12	150	1.62147e-05	0.000198437	ko04113	c63103_g1;c50771_g1;c57016_g1;c61235_g1;c54345_g1;c58189_g1;c57904_g1;c16402_g1;c61357_g2;c57474_g1;c75917_g1;c49548_g1	K02541+K04345+K03353+K06639+K03355+K03357+K02220+K03358+K04563+K02213+K03350+K11584
Environmental Information Processing	Signal transduction	Calcium signaling pathway	11	129	2.01407e-05	0.000215674	ko04020	c55803_g1;c58665_g1;c50771_g1;c58501_g1;c50256_g1;c51967_g1;c56605_g1;c69551_g3;c66504_g3;c48655_g1;c55424_g1	K04850+K05850+K04345+K05865+K04348+K04856+K04849+K05850+K04515+K02183+K02183
Environmental Information Processing	Signal transduction	cAMP signaling pathway	12	174	7.01991e-05	0.000668191	ko04024	c55803_g1;c58665_g1;c70071_g1;c50771_g1;c57299_g1;c57704_g1;c69486_g2;c49744_g1;c69551_g3;c66504_g3;c48655_g1;c55424_g1	K04850+K05850+K05673+K04345+K04371+K04371+K00232+K04456+K05850+K04515+K02183+K02183
Environmental Information Processing	Signal transduction	cGMP - PKG signaling pathway	11	152	9.12435e-05	0.000781653	ko04022	c55803_g1;c58665_g1;c57299_g1;c57704_g1;c50256_g1;c42970_g1;c49744_g1;c69551_g3;c48655_g1;c62251_g1;c55424_g1	K04850+K05850+K04371+K04371+K04348+K04936+K04456+K05850+K02183+K09262+K02183
Environmental Information Processing	Signal transduction	Wnt signaling pathway	8	97	0.00034445	0.00260364	ko04310	c46278_g1;c50771_g1;c62350_g1;c50256_g1;c45755_g1;c42747_g1;c66504_g3;c38543_g1	K03097+K04345+K03083+K04348+K08960+K03115+K04515+K03094
Environmental Information Processing	Signal transduction	Ras signaling pathway	8	108	0.000708895	0.00492395	ko04014	c50771_g1;c57299_g1;c57704_g1;c27305_g1;c49744_g1;c18874_g1;c48655_g1;c55424_g1	K04345+K04371+K04371+K07889+K04456+K07941+K02183+K02183
Environmental Information Processing	Signal transduction	Sphingolipid signaling pathway	9	143	0.00108365	0.00679265	ko04071	c57299_g1;c57704_g1;c60031_g1;c50214_g1;c62412_g1;c49744_g1;c68511_g1;c49548_g1;c46598_g1	K04371+K04371+K01379+K11583+K06276+K04456+K06276+K11584+K11583
Environmental Information Processing	Signal transduction	Hippo signaling pathway	7	90	0.00114064	0.00697961	ko04390	c62350_g1;c44721_g1;c45755_g1;c51938_g1;c68487_g1;c60383_g1;c92602_g1	K03083+K06685+K08960+K06630+K08959+K16197+K06685
Metabolism	Glycan biosynthesis and metabolism	Other types of O-glycan biosynthesis	3	14	0.00177595	0.00950873	ko00514	c47795_g1;c4637_g1;c34959_g1	K09667+K09667+K09667
Environmental Information Processing	Signal transduction	Hippo signaling pathway -fly	6	74	0.00206937	0.0102112	ko04391	c44721_g1;c45755_g1;c62586_g1;c51938_g1;c60383_g1;c92602_g1	K06685+K08960+K16675+K06630+K16197+K06685
Environmental Information Processing	Signal transduction	MAPK signaling pathway	9	159	0.0022587	0.0103658	ko04010	c55803_g1;c50771_g1;c57299_g1;c57704_g1;c50256_g1;c32463_g1;c49744_g1;c51967_g1;c56605_g1	K04850+K04345+K04371+K04371+K04348+K03175+K04456+K04856+K04849
Environmental Information Processing	Signal transduction	AMPK signaling pathway	11	241	0.0041494	0.0161575	ko04152	c64573_g1;c9833_g1;c57593_g1;c50214_g1;c62412_g1;c49744_g1;c68511_g1;c40211_g1;c67538_g2;c49548_g1;c46598_g1	K07198+K07877+K07359+K11583+K06276+K04456+K06276+K03234+K06627+K11584+K11583
Environmental Information Processing	Signal transduction	Hedgehog signaling pathway	5	60	0.00431018	0.0165331	ko04340	c50771_g1;c62350_g1;c45755_g1;c65172_g1;c68487_g1	K04345+K03083+K08960+K02218+K08959
Cellular Processes	Cellular commiunity	Gap junction	5	63	0.00531254	0.0192299	ko04540	c50771_g1;c57299_g1;c57704_g1;c10456_g1;c68487_g1	K04345+K04371+K04371+K02087+K08959
Cellular Processes	Transport and catabolism	Lysosome	10	236	0.01012	0.032922	ko04142	c51112_g2;c69605_g1;c13124_g1;c63051_g1;c60031_g1;c48033_g1;c51112_g1;c54574_g1;c43446_g1;c51890_g1	K08568+K12384+K12389+K12393+K01379+K01275+K08568+K12311+K04646+K14410
Cellular Processes	Cellular commiunity	Adherens junction	4	51	0.0129193	0.040491	ko04520	c46278_g1;c57299_g1;c57704_g1;c42747_g1	K03097+K04371+K04371+K03115
Cellular Processes	Cell growth and death	Apoptosis	5	84	0.0172738	0.0495468	ko04210	c75007_g1;c50771_g1;c67954_g2;c50256_g1;c49744_g1	K08738+K04345+K01367+K04348+K04456
Environmental Information Processing	Signal transduction	NF-kappa B signaling pathway	3	31	0.0175438	0.0495468	ko04064	c46278_g1;c32463_g1;c42747_g1	K03097+K03175+K03115
Environmental Information Processing	Signal transduction	Plant hormone signal transduction	2	12	0.0186605	0.050861	ko04075	c54452_g1;c68382_g1	K14489+K14509
Environmental Information Processing	Signal transduction	ErbB signaling pathway	5	88	0.0207071	0.0548631	ko04012	c62350_g1;c57299_g1;c57704_g1;c49744_g1;c66504_g3	K03083+K04371+K04371+K04456+K04515
Environmental Information Processing	Signal transduction	Rap1 signaling pathway	5	99	0.0323468	0.0784257	ko04015	c57299_g1;c57704_g1;c49744_g1;c48655_g1;c55424_g1	K04371+K04371+K04456+K02183+K02183
Environmental Information Processing	Signal transduction	VEGF signaling pathway	4	68	0.0333387	0.0800752	ko04370	c57299_g1;c57704_g1;c50256_g1;c49744_g1	K04371+K04371+K04348+K04456
Genetic Information Processing	Replication and repair	Fanconi anemia pathway	4	69	0.0349108	0.0830748	ko03460	c59614_g1;c39516_g1;c67735_g1;c51102_g1	K04482+K07466+K03165+K07466
Environmental Information Processing	Signal transduction	mTOR signaling pathway	6	140	0.0399116	0.0941034	ko04150	c64573_g1;c57299_g1;c57704_g1;c62412_g1;c49744_g1;c68511_g1	K07198+K04371+K04371+K06276+K04456+K06276
Cellular Processes	Cellular commiunity	Signaling pathways regulating pluripotency of stem cells	4	78	0.0509694	0.112924	ko04550	c62350_g1;c57299_g1;c57704_g1;c49744_g1	K03083+K04371+K04371+K04456
Metabolism	Biosynthesis of other secondary metabolites	Isoquinoline alkaloid biosynthesis	2	21	0.0534622	0.11546	ko00950	c56398_g1;c55858_g1	K14454+K14455
Environmental Information Processing	Signal transduction	MAPK signaling pathway - fly	2	23	0.0629378	0.132582	ko04013	c57299_g1;c57704_g1	K04371+K04371
Genetic Information Processing	Replication and repair	Non-homologous end-joining	2	23	0.0629378	0.132582	ko03450	c57810_g2;c50139_g1	K04799+K03512
Genetic Information Processing	Transcription	Basal transcription factors	3	55	0.0751794	0.152197	ko03022	c43573_g1;c21901_g1;c43745_g1	K02202+K10843+K03130
Genetic Information Processing	Folding, sorting and degradation	Proteasome	4	89	0.07521	0.152197	ko03050	c38304_g1;c92868_g1;c66610_g1;c48526_g1	K02725+K03036+K03037+K02725
Metabolism	Biosynthesis of other secondary metabolites	Tropane, piperidine and pyridine alkaloid biosynthesis	2	26	0.078105	0.15682	ko00960	c56398_g1;c55858_g1	K14454+K14455
Genetic Information Processing	Translation	Ribosome biogenesis in eukaryotes	7	208	0.0801378	0.159654	ko03008	c46278_g1;c51096_g1;c42479_g1;c68811_g1;c64001_g1;c42747_g1;c70920_g1	K03097+K14563+K11129+K01164+K11108+K03115+K11130
Metabolism	Xenobiotics biodegradation and metabolism	Drug metabolism - cytochrome P450	4	93	0.0852377	0.168508	ko00982	c44551_g1;c38776_g1;c50878_g1;c46957_g2	K00799+K00799+K00799+K00799
Metabolism	Xenobiotics biodegradation and metabolism	Metabolism of xenobiotics by cytochrome P450	4	97	0.0958817	0.186679	ko00980	c44551_g1;c38776_g1;c50878_g1;c46957_g2	K00799+K00799+K00799+K00799
Genetic Information Processing	Translation	mRNA surveillance pathway	5	136	0.0970187	0.187472	ko03015	c50214_g1;c63455_g1;c49365_g1;c49548_g1;c46598_g1	K11583+K14376+K12883+K11584+K11583
Environmental Information Processing	Signal transduction	TGF-beta signaling pathway	3	68	0.121869	0.225483	ko04350	c57299_g1;c57704_g1;c38543_g1	K04371+K04371+K03094
Cellular Processes	Cell growth and death	p53 signaling pathway	3	69	0.125822	0.22772	ko04115	c75007_g1;c10456_g1;c62398_g1	K08738+K02087+K05868
Environmental Information Processing	Signal transduction	TNF signaling pathway	3	69	0.125822	0.22772	ko04668	c57299_g1;c57704_g1;c49744_g1	K04371+K04371+K04456
Genetic Information Processing	Transcription	Spliceosome	7	270	0.209722	0.347733	ko03040	c17054_g1;c45821_g1;c24510_g1;c69515_g1;c48956_g1;c49365_g1;c48415_g1	K12834+K12827+K12823+K12854+K11087+K12883+K11096
Environmental Information Processing	Signal transduction	MAPK signaling pathway - yeast	2	49	0.2181	0.359306	ko04011	c57299_g1;c57704_g1	K04371+K04371
Metabolism	Biosynthesis of other secondary metabolites	Glucosinolate biosynthesis	1	14	0.223173	0.365321	ko00966	c60399_g1	K00826
Genetic Information Processing	Replication and repair	Nucleotide excision repair	5	186	0.239863	0.387702	ko03420	c43573_g1;c21901_g1;c39516_g1;c51102_g1;c52990_g1	K02202+K10843+K07466+K07466+K10840
Environmental Information Processing	Signaling molecules and interaction	Neuroactive ligand-receptor interaction	1	16	0.250713	0.400206	ko04080	c55136_g2	K05222
Cellular Processes	Cellular commiunity	Tight junction	3	98	0.255522	0.402878	ko04530	c46278_g1;c42747_g1;c49744_g1	K03097+K03115+K04456
Genetic Information Processing	Translation	RNA transport	7	292	0.268101	0.420134	ko03013	c9610_g1;c47087_g1;c68811_g1;c84587_g1;c47584_g1;c65226_g1;c49365_g1	K00784+K02516+K01164+K03754+K14292+K14297+K12883
Metabolism	Biosynthesis of other secondary metabolites	Phenylpropanoid biosynthesis	1	22	0.327629	0.498229	ko00940	c1973_g1	K01188
Cellular Processes	Transport and catabolism	Phagosome	4	163	0.332914	0.501179	ko04145	c65963_g1;c67607_g1;c27305_g1;c67766_g2	K00921+K10415+K07889+K07897
Genetic Information Processing	Transcription	RNA polymerase	4	173	0.373506	0.553325	ko03020	c60809_g1;c50313_g1;c1838_g1;c44072_g1	K03018+K03013+K03000+K03018
Metabolism	Metabolism of other amino acids	Cyanoamino acid metabolism	2	73	0.375961	0.553325	ko00460	c1973_g1;c59553_g1	K01188+K00600
Metabolism	Amino acid metabolism	Cysteine and methionine metabolism	7	330	0.376778	0.553325	ko00270	c67259_g1;c56398_g1;c62157_g1;c53342_g1;c42701_g1;c55858_g1;c60399_g1	K00548+K14454+K00297+K01697+K08968+K14455+K00826
Genetic Information Processing	Folding, sorting and degradation	Protein processing in endoplasmic reticulum	6	298	0.441898	0.627446	ko04141	c52795_g1;c67954_g2;c59072_g1;c88047_g1;c38543_g1;c61651_g1	K10661+K01367+K11863+K07953+K03094+K06689
Metabolism	Lipid metabolism	Glycerolipid metabolism	3	136	0.43964	0.627446	ko00561	c52003_g1;c57836_g1;c68471_g1	K01046+K13519+K11155
Environmental Information Processing	Signal transduction	HIF-1 signaling pathway	4	193	0.45373	0.637205	ko04066	c57299_g1;c57704_g1;c49744_g1;c66504_g3	K04371+K04371+K04456+K04515
Metabolism	Metabolism of cofactors and vitamins	One carbon pool by folate	3	139	0.453686	0.637205	ko00670	c67259_g1;c59553_g1;c62157_g1	K00548+K00600+K00297
Metabolism	Metabolism of cofactors and vitamins	Pantothenate and CoA biosynthesis	3	144	0.476765	0.662317	ko00770	c13334_g1;c55979_g1;c60399_g1	K00954+K01922+K00826
Genetic Information Processing	Replication and repair	DNA replication	4	208	0.511661	0.697183	ko03030	c63103_g1;c57810_g2;c39516_g1;c51102_g1	K02541+K04799+K07466+K07466
Metabolism	Lipid metabolism	Ether lipid metabolism	1	40	0.514283	0.697183	ko00565	c57836_g1	K13519
Metabolism	Amino acid metabolism	Arginine biosynthesis	4	209	0.515427	0.697183	ko00220	c56398_g1;c58977_g2;c55858_g1;c79092_g1	K14454+K01915+K14455+K00814
Metabolism	Lipid metabolism	alpha-Linolenic acid metabolism	1	44	0.548167	0.729942	ko00592	c69486_g2	K00232
Metabolism	Lipid metabolism	Steroid hormone biosynthesis	1	47	0.572024	0.757784	ko00140	c61110_g1	K10251
Genetic Information Processing	Replication and repair	Homologous recombination	4	232	0.597971	0.784075	ko03440	c59614_g1;c39516_g1;c67735_g1;c51102_g1	K04482+K07466+K03165+K07466
Metabolism	Lipid metabolism	Biosynthesis of unsaturated fatty acids	2	113	0.6026	0.786134	ko01040	c69486_g2;c61110_g1	K00232+K10251
Metabolism	Glycan biosynthesis and metabolism	Other glycan degradation	1	53	0.616039	0.799605	ko00511	c54574_g1	K12311
Environmental Information Processing	Signal transduction	Jak-STAT signaling pathway	1	56	0.636324	0.801643	ko04630	c49744_g1	K04456
Metabolism	Lipid metabolism	Fatty acid elongation	1	55	0.629683	0.801643	ko00062	c61110_g1	K10251
Metabolism	Lipid metabolism	Arachidonic acid metabolism	1	55	0.629683	0.801643	ko00590	c42877_g1	K01254
Metabolism	Global and Overview	2-Oxocarboxylic acid metabolism	5	302	0.63028	0.801643	ko01210	c58897_g1;c56398_g1;c55858_g1;c60399_g1;c79092_g1	K01647+K14454+K14455+K00826+K00814
Metabolism	Amino acid metabolism	Tyrosine metabolism	2	120	0.635317	0.801643	ko00350	c56398_g1;c55858_g1	K14454+K14455
Metabolism	Metabolism of cofactors and vitamins	Retinol metabolism	1	60	0.661719	0.821554	ko00830	c68471_g1	K11155
Metabolism	Metabolism of other amino acids	Glutathione metabolism	4	254	0.668566	0.826065	ko00480	c44551_g1;c38776_g1;c50878_g1;c46957_g2	K00799+K00799+K00799+K00799
Genetic Information Processing	Replication and repair	Base excision repair	2	133	0.690433	0.844896	ko03410	c57810_g2;c50139_g1	K04799+K03512
Metabolism	Metabolism of cofactors and vitamins	Folate biosynthesis	2	133	0.690433	0.844896	ko00790	c50359_g1;c42007_g1	K01495+K01307
Metabolism	Energy metabolism	Carbon fixation in photosynthetic organisms	3	199	0.693669	0.844896	ko00710	c56398_g1;c55858_g1;c79092_g1	K14454+K14455+K00814
Cellular Processes	Transport and catabolism	Regulation of autophagy	1	68	0.707329	0.855763	ko04140	c64573_g1	K07198
Metabolism	Lipid metabolism	Glycerophospholipid metabolism	3	204	0.709598	0.855763	ko00564	c48015_g1;c57836_g1;c40630_g1	K13535+K13519+K13535
Genetic Information Processing	Replication and repair	Mismatch repair	3	224	0.766991	0.912577	ko03430	c42194_g1;c39516_g1;c51102_g1	K08735+K07466+K07466
Metabolism	Amino acid metabolism	Phenylalanine, tyrosine and tryptophan biosynthesis	2	154	0.764847	0.912577	ko00400	c56398_g1;c55858_g1	K14454+K14455
Metabolism	Energy metabolism	Sulfur metabolism	2	172	0.815798	0.961744	ko00920	c75007_g1;c53342_g1	K08738+K01697
Cellular Processes	Transport and catabolism	Peroxisome	3	250	0.827463	0.968457	ko04146	c69486_g2;c68613_g2;c65563_g2	K00232+K01897+K04564
Metabolism	Carbohydrate metabolism	Starch and sucrose metabolism	3	252	0.831507	0.968457	ko00500	c1973_g1;c64994_g1;c70029_g1	K01188+K00700+K16055
Metabolism	Lipid metabolism	Fatty acid biosynthesis	2	179	0.832797	0.968457	ko00061	c62487_g1;c68613_g2	K09458+K01897
Metabolism	Amino acid metabolism	Phenylalanine metabolism	2	186	0.848372	0.97563	ko00360	c56398_g1;c55858_g1	K14454+K14455
Metabolism	Xenobiotics biodegradation and metabolism	Drug metabolism - other enzymes	1	105	0.850355	0.97563	ko00983	c2549_g1	K00857
Metabolism	Metabolism of cofactors and vitamins	Biotin metabolism	1	105	0.850355	0.97563	ko00780	c62487_g1	K09458
Genetic Information Processing	Folding, sorting and degradation	RNA degradation	4	340	0.860595	0.98299	ko03018	c34804_g1;c41238_g1;c54047_g1;c79148_g1	K12591+K04077+K04077+K12589
Metabolism	Metabolism of cofactors and vitamins	Ubiquinone and other terpenoid-quinone biosynthesis	1	113	0.870585	0.990001	ko00130	c51992_g1	K00568
Metabolism	Amino acid metabolism	Lysine degradation	2	205	0.884226	0.996676	ko00310	c56435_g1;c71322_g1	K14157+K11423
Metabolism	Nucleotide metabolism	Purine metabolism	12	898	0.884519	0.996676	ko00230	c60809_g1;c93570_g1;c52766_g1;c55345_g1;c56371_g1;c47080_g1;c50313_g1;c59864_g2;c1838_g1;c41411_g1;c44072_g1;c63361_g1	K03018+K00939+K00856+K00940+K00942+K00856+K03013+K19572+K03000+K00948+K03018+K00939
Metabolism	Amino acid metabolism	Histidine metabolism	1	121	0.888088	0.996676	ko00340	c60450_g1	K05604
Cellular Processes	Cell growth and death	Cell cycle - Caulobacter	1	126	0.897808	0.99886	ko04112	c22772_g1	K01338
Metabolism	Amino acid metabolism	Alanine, aspartate and glutamate metabolism	4	366	0.89574	0.99886	ko00250	c56398_g1;c58977_g2;c55858_g1;c79092_g1	K14454+K01915+K14455+K00814
Environmental Information Processing	Membrane transport	ABC transporters	11	979	0.966567	0.999991	ko02010	c70071_g1;c14468_g1;c70124_g1;c51768_g1;c75276_g1;c75069_g1;c56607_g1;c79939_g1;c89770_g1;c49483_g1;c47890_g1	K05673+K05659+K05643+K05658+K05658+K05658+K05658+K05650+K05658+K05658+K05644
Environmental Information Processing	Signal transduction	Two-component system	4	1017	0.999991	0.999991	ko02020	c75007_g1;c58977_g2;c49155_g1;c62416_g1	K08738+K01915+K07648+K10909
Genetic Information Processing	Folding, sorting and degradation	Protein export	1	143	0.924983	0.999991	ko03060	c39243_g1	K13280
Genetic Information Processing	Translation	Ribosome	6	559	0.937474	0.999991	ko03010	c88434_g1;c12785_g1;c87917_g1;c74935_g1;c41616_g1;c41813_g1	K02874+K02879+K02960+K02918+K02933+K02961
Metabolism	Amino acid metabolism	Valine, leucine and isoleucine biosynthesis	1	133	0.910019	0.999991	ko00290	c60399_g1	K00826
Metabolism	Amino acid metabolism	Arginine and proline metabolism	3	305	0.912547	0.999991	ko00330	c56398_g1;c55858_g1;c60450_g1	K14454+K14455+K05604
Metabolism	Global and Overview	Fatty acid metabolism	4	389	0.920105	0.999991	ko01212	c62487_g1;c69486_g2;c68613_g2;c61110_g1	K09458+K00232+K01897+K10251
Metabolism	Metabolism of cofactors and vitamins	Nicotinate and nicotinamide metabolism	1	141	0.922203	0.999991	ko00760	c49138_g1	K00969
Metabolism	Metabolism of other amino acids	Selenocompound metabolism	1	167	0.951541	0.999991	ko00450	c67259_g1	K00548
Metabolism	Glycan biosynthesis and metabolism	Peptidoglycan biosynthesis	1	173	0.956561	0.999991	ko00550	c47119_g1	K07258
Metabolism	Metabolism of other amino acids	beta-Alanine metabolism	1	182	0.963136	0.999991	ko00410	c60450_g1	K05604
Metabolism	Nucleotide metabolism	Pyrimidine metabolism	6	610	0.96403	0.999991	ko00240	c60809_g1;c55345_g1;c50313_g1;c1838_g1;c44072_g1;c2549_g1	K03018+K00940+K03013+K03000+K03018+K00857
Metabolism	Energy metabolism	Nitrogen metabolism	1	186	0.96573	0.999991	ko00910	c58977_g2	K01915
Metabolism	Lipid metabolism	Fatty acid degradation	2	298	0.971227	0.999991	ko00071	c69486_g2;c68613_g2	K00232+K01897
Metabolism	Carbohydrate metabolism	Pentose phosphate pathway	1	212	0.978683	0.999991	ko00030	c41411_g1	K00948
Metabolism	Carbohydrate metabolism	Glyoxylate and dicarboxylate metabolism	3	437	0.985625	0.999991	ko00630	c59553_g1;c58897_g1;c58977_g2	K00600+K01647+K01915
Metabolism	Energy metabolism	Methane metabolism	1	274	0.99315	0.999991	ko00680	c59553_g1	K00600
Metabolism	Amino acid metabolism	Glycine, serine and threonine metabolism	2	402	0.994489	0.999991	ko00260	c59553_g1;c53342_g1	K00600+K01697
Metabolism	Carbohydrate metabolism	Amino sugar and nucleotide sugar metabolism	1	306	0.996194	0.999991	ko00520	c40712_g1	K01836
Metabolism	Global and Overview	Biosynthesis of amino acids	10	1131	0.996757	0.999991	ko01230	c67259_g1;c59553_g1;c58897_g1;c56398_g1;c58977_g2;c41411_g1;c53342_g1;c55858_g1;c60399_g1;c79092_g1	K00548+K00600+K01647+K14454+K01915+K00948+K01697+K14455+K00826+K00814
Metabolism	Energy metabolism	Carbon fixation pathways in prokaryotes	1	335	0.997768	0.999991	ko00720	c62157_g1	K00297
Metabolism	Amino acid metabolism	Valine, leucine and isoleucine degradation	1	347	0.998211	0.999991	ko00280	c60399_g1	K00826
Metabolism	Carbohydrate metabolism	Citrate cycle (TCA cycle)	1	381	0.999045	0.999991	ko00020	c58897_g1	K01647
Metabolism	Global and Overview	Carbon metabolism	8	1234	0.999888	0.999991	ko01200	c59553_g1;c58897_g1;c56398_g1;c62157_g1;c41411_g1;c53342_g1;c55858_g1;c79092_g1	K00600+K01647+K14454+K00297+K00948+K01697+K14455+K00814
Metabolism	Energy metabolism	Oxidative phosphorylation	1	504	0.999902	0.999991	ko00190	c53741_g1	K03943
Metabolism	Carbohydrate metabolism	Pyruvate metabolism	1	509	0.999911	0.999991	ko00620	c27417_g1	K01069
